# Supplementary material for: In Vitro Resistance Selections for Plasmodium falciparum Dihydroorotate Dehydrogenase Inhibitors Give Mutants with Multiple Point Mutations in the Drug-binding Site and Altered Growth
Source: J Biol Chem. 2014 Apr 29;289(26):17980–95. doi: 10.1074/jbc.M114.558353 (PMC4140291; doi:10.1074/jbc.M114.558353)
Supplement: Supplemental Data [file supp_M114.558353_jbc.M114.558353-1.xlsx]

## Sheet: Dd2_cloneAL
This is the Dd2 clone that all of Leila Ross's selections started with (SNPs called relative to 3D7 reference).
Note that Sidhu and Ross used different Dd2 parasites for selections. Of note, Sidhu used a Dd2 with 2 copies of PfMDR1 and Ross used a Dd2 clone with 3 copies of PfMDR1.
Dd2w_clone_AL	Chromosome	Position	Reference	Variant(s)	Effect	Impact	Type	Codon	Amino Acid Change	Coverage Depth	Protein Name	Biotype	Coding	Transcript ID	Exon ID	Effect	Impact	Type	Codon	Amino Acid Change	Coverage Depth	Protein Name	Biotype	Coding	Transcript ID	Exon ID	Effect	Impact	Type	Codon	Amino Acid Change	Coverage Depth	Protein Name	Biotype	Coding	Transcript ID	Exon ID	Effect	Impact	Type	Codon	Amino Acid Change	Coverage Depth	Protein Name	Biotype	Coding	Transcript ID	Exon ID
1	PFC10_API_IRAB	18694	G	A	SYNONYMOUS_CODING	LOW	SILENT	gaC/gaT	D59	129	probably+protein%2C+unknown+function+%28ORF129%29		CODING	rna_PFC10_API0022-1	exon_PFC10_API0022-1
1	PFC10_API_IRAB	18828	G	T	NON_SYNONYMOUS_CODING	MODERATE	MISSENSE	Caa/Aaa	Q15K	129	probably+protein%2C+unknown+function+%28ORF129%29		CODING	rna_PFC10_API0022-1	exon_PFC10_API0022-1
1	PFC10_API_IRAB	23943	A	AT	INTERGENIC	MODIFIER
1	PFC10_API_IRAB	23947	A	AT	FRAME_SHIFT	HIGH				114	apicoplast+ribosomal+protein+L14+%28rpl14%29		CODING	rna_PFC10_API0036-1	exon_PFC10_API0036-1
1	PFC10_API_IRAB	27761	TA	T	EXON	MODIFIER				24	unspecified+product		NON_CODING	rna_PFC10_API0047:tRNA-1
1	PFC10_API_IRAB	28008	AT	A	EXON	MODIFIER				28	unspecified+product		NON_CODING	rna_PFC10_API0050:tRNA-1
1	PFC10_API_IRAB	28183	T	TA	INTERGENIC	MODIFIER
1	PFC10_API_IRAB	29000	C	T	NON_SYNONYMOUS_CODING	MODERATE	MISSENSE	tGt/tAt	C31Y	208	apicoplast+ribosomal+protein+S4+%28rps4%29		CODING	rna_PFC10_API0055-1	exon_PFC10_API0055-1
1	Pf3D7_01_v3	5179	T	C	INTERGENIC	MODIFIER
1	Pf3D7_01_v3	5401	T	C	INTERGENIC	MODIFIER
1	Pf3D7_01_v3	15429	G	C	INTERGENIC	MODIFIER
1	Pf3D7_01_v3	54799	T	G	INTRON	MODIFIER				359	rifin+%28RIF%29		CODING	rna_PF3D7_0100600-1
1	Pf3D7_01_v3	61753	C	CT	INTERGENIC	MODIFIER
1	Pf3D7_01_v3	84692	G	GTA	INTERGENIC	MODIFIER
1	Pf3D7_01_v3	91775	A	ATT	INTERGENIC	MODIFIER
1	Pf3D7_01_v3	94257	A	AAT	INTERGENIC	MODIFIER
1	Pf3D7_01_v3	95518	G	T	NON_SYNONYMOUS_CODING	MODERATE	MISSENSE	aGa/aTa	R156I	281	stevor%2C+pseudogene		CODING	rna_PF3D7_0102100-1	exon_PF3D7_0102100-3
1	Pf3D7_01_v3	97296	TTA	T	INTERGENIC	MODIFIER
1	Pf3D7_01_v3	97825	AT	A	INTERGENIC	MODIFIER
1	Pf3D7_01_v3	100330	A	G	NON_SYNONYMOUS_CODING	MODERATE	MISSENSE	Aaa/Gaa	K436E	1085	ring-infected+erythrocyte+surface+antigen+%28RESA%29		CODING	rna_PF3D7_0102200-1	exon_PF3D7_0102200-2
1	Pf3D7_01_v3	100608	A	G	SYNONYMOUS_CODING	LOW	SILENT	ttA/ttG	L528	1085	ring-infected+erythrocyte+surface+antigen+%28RESA%29		CODING	rna_PF3D7_0102200-1	exon_PF3D7_0102200-2
1	Pf3D7_01_v3	101269	G	T	NON_SYNONYMOUS_CODING	MODERATE	MISSENSE	Gta/Tta	V749L	1085	ring-infected+erythrocyte+surface+antigen+%28RESA%29		CODING	rna_PF3D7_0102200-1	exon_PF3D7_0102200-2
1	Pf3D7_01_v3	101648	A	C	NON_SYNONYMOUS_CODING	MODERATE	MISSENSE	aAa/aCa	K875T	1085	ring-infected+erythrocyte+surface+antigen+%28RESA%29		CODING	rna_PF3D7_0102200-1	exon_PF3D7_0102200-2
1	Pf3D7_01_v3	103413	A	AAT	INTERGENIC	MODIFIER
1	Pf3D7_01_v3	104659	CAT	C	INTERGENIC	MODIFIER
1	Pf3D7_01_v3	105268	C	CTATA	INTERGENIC	MODIFIER
1	Pf3D7_01_v3	106459	A	AAT	INTERGENIC	MODIFIER
1	Pf3D7_01_v3	106975	AAT	A	INTERGENIC	MODIFIER
1	Pf3D7_01_v3	107519	T	C	NON_SYNONYMOUS_CODING	MODERATE	MISSENSE	gAt/gGt	D277G	383	lysophospholipase%2C+putative%2C+pseudogene		CODING	rna_PF3D7_0102400-1	exon_PF3D7_0102400-1
1	Pf3D7_01_v3	109984	TTA	T	INTERGENIC	MODIFIER
1	Pf3D7_01_v3	111503	C	T	NON_SYNONYMOUS_CODING	MODERATE	MISSENSE	Gat/Aat	D1433N	1567	erythrocyte+binding+antigen-181+%28EBA181%29		CODING	rna_PF3D7_0102500-1	exon_PF3D7_0102500-1
1	Pf3D7_01_v3	112038	G	A	SYNONYMOUS_CODING	LOW	SILENT	tcC/tcT	S1254	1567	erythrocyte+binding+antigen-181+%28EBA181%29		CODING	rna_PF3D7_0102500-1	exon_PF3D7_0102500-1
1	Pf3D7_01_v3	114473	T	G	NON_SYNONYMOUS_CODING	MODERATE	MISSENSE	Aaa/Caa	K443Q	1567	erythrocyte+binding+antigen-181+%28EBA181%29		CODING	rna_PF3D7_0102500-1	exon_PF3D7_0102500-1
1	Pf3D7_01_v3	114559	T	A	NON_SYNONYMOUS_CODING	MODERATE	MISSENSE	aAt/aTt	N414I	1567	erythrocyte+binding+antigen-181+%28EBA181%29		CODING	rna_PF3D7_0102500-1	exon_PF3D7_0102500-1
1	Pf3D7_01_v3	115636	CTAT	C	CODON_CHANGE_PLUS_CODON_DELETION	MODERATE		aatagt/agt	NS54S	1567	erythrocyte+binding+antigen-181+%28EBA181%29		CODING	rna_PF3D7_0102500-1	exon_PF3D7_0102500-1
1	Pf3D7_01_v3	121824	C	CAT	INTERGENIC	MODIFIER
1	Pf3D7_01_v3	124601	AAT	A	INTRON	MODIFIER				276	merozoite-associated+tryptophan-rich+antigen%2C+putative		CODING	rna_PF3D7_0102700-1
1	Pf3D7_01_v3	125303	C	T	NON_SYNONYMOUS_CODING	MODERATE	MISSENSE	aCa/aTa	T217I	276	merozoite-associated+tryptophan-rich+antigen%2C+putative		CODING	rna_PF3D7_0102700-1	exon_PF3D7_0102700-2
1	Pf3D7_01_v3	125983	A	AATATAT	INTERGENIC	MODIFIER
1	Pf3D7_01_v3	127256	A	AATT	CODON_CHANGE_PLUS_CODON_INSERTION	MODERATE		aat/aaAATt	N295KI	607	conserved+Plasmodium+protein%2C+unknown+function		CODING	rna_PF3D7_0102800-1	exon_PF3D7_0102800-1
1	Pf3D7_01_v3	127725	G	A	SYNONYMOUS_CODING	LOW	SILENT	aaC/aaT	N139	607	conserved+Plasmodium+protein%2C+unknown+function		CODING	rna_PF3D7_0102800-1	exon_PF3D7_0102800-1
1	Pf3D7_01_v3	130198	T	A	NON_SYNONYMOUS_CODING	MODERATE	MISSENSE	Aat/Tat	N215Y	626	aspartyl-tRNA+synthetase		CODING	rna_PF3D7_0102900-1	exon_PF3D7_0102900-1
1	Pf3D7_01_v3	131265	GTTTA	G	INTERGENIC	MODIFIER
1	Pf3D7_01_v3	132377	A	AAT	INTRON	MODIFIER				259	conserved+Plasmodium+protein%2C+unknown+function		CODING	rna_PF3D7_0103000-1
1	Pf3D7_01_v3	134194	AAT	A	INTERGENIC	MODIFIER
1	Pf3D7_01_v3	136497	C	T	NON_SYNONYMOUS_CODING	MODERATE	MISSENSE	Ggt/Agt	G921S	1634	conserved+Plasmodium+protein%2C+unknown+function		CODING	rna_PF3D7_0103100-1	exon_PF3D7_0103100-1
1	Pf3D7_01_v3	136513	C	A	NON_SYNONYMOUS_CODING	MODERATE	MISSENSE	agG/agT	R915S	1634	conserved+Plasmodium+protein%2C+unknown+function		CODING	rna_PF3D7_0103100-1	exon_PF3D7_0103100-1
1	Pf3D7_01_v3	136531	C	A	NON_SYNONYMOUS_CODING	MODERATE	MISSENSE	agG/agT	R909S	1634	conserved+Plasmodium+protein%2C+unknown+function		CODING	rna_PF3D7_0103100-1	exon_PF3D7_0103100-1
1	Pf3D7_01_v3	137201	ATAT	A	CODON_CHANGE_PLUS_CODON_DELETION	MODERATE		aatata/ata	NI685I	1634	conserved+Plasmodium+protein%2C+unknown+function		CODING	rna_PF3D7_0103100-1	exon_PF3D7_0103100-1
1	Pf3D7_01_v3	137258	G	A	NON_SYNONYMOUS_CODING	MODERATE	MISSENSE	aCg/aTg	T667M	1634	conserved+Plasmodium+protein%2C+unknown+function		CODING	rna_PF3D7_0103100-1	exon_PF3D7_0103100-1
1	Pf3D7_01_v3	139191	C	T	NON_SYNONYMOUS_CODING	MODERATE	MISSENSE	Gca/Aca	A23T	1634	conserved+Plasmodium+protein%2C+unknown+function		CODING	rna_PF3D7_0103100-1	exon_PF3D7_0103100-1
1	Pf3D7_01_v3	145227	C	T	SYNONYMOUS_CODING	LOW	SILENT	aaG/aaA	K390	918	conserved+Plasmodium+protein%2C+unknown+function		CODING	rna_PF3D7_0103300-1	exon_PF3D7_0103300-1
1	Pf3D7_01_v3	145560	A	T	SYNONYMOUS_CODING	LOW	SILENT	tcT/tcA	S279	918	conserved+Plasmodium+protein%2C+unknown+function		CODING	rna_PF3D7_0103300-1	exon_PF3D7_0103300-1
1	Pf3D7_01_v3	147296	AAT	A	INTERGENIC	MODIFIER
1	Pf3D7_01_v3	148490	A	C	NON_SYNONYMOUS_CODING	MODERATE	MISSENSE	Tca/Gca	S1430A	1620	zinc-carboxypeptidase%2C+putative		CODING	rna_PF3D7_0103400-1	exon_PF3D7_0103400-1
1	Pf3D7_01_v3	155303	C	T	SYNONYMOUS_CODING	LOW	SILENT	ttC/ttT	F376	1823	conserved+Plasmodium+protein%2C+unknown+function		CODING	rna_PF3D7_0103500-1	exon_PF3D7_0103500-1
1	Pf3D7_01_v3	155522	A	G	SYNONYMOUS_CODING	LOW	SILENT	ttA/ttG	L449	1823	conserved+Plasmodium+protein%2C+unknown+function		CODING	rna_PF3D7_0103500-1	exon_PF3D7_0103500-1
1	Pf3D7_01_v3	155977	G	A	NON_SYNONYMOUS_CODING	MODERATE	MISSENSE	gGc/gAc	G601D	1823	conserved+Plasmodium+protein%2C+unknown+function		CODING	rna_PF3D7_0103500-1	exon_PF3D7_0103500-1
1	Pf3D7_01_v3	155978	C	T	SYNONYMOUS_CODING	LOW	SILENT	ggC/ggT	G601	1823	conserved+Plasmodium+protein%2C+unknown+function		CODING	rna_PF3D7_0103500-1	exon_PF3D7_0103500-1
1	Pf3D7_01_v3	156910	A	G	NON_SYNONYMOUS_CODING	MODERATE	MISSENSE	Agt/Ggt	S867G	1823	conserved+Plasmodium+protein%2C+unknown+function		CODING	rna_PF3D7_0103500-1	exon_PF3D7_0103500-2
1	Pf3D7_01_v3	159473	T	TTA	INTRON	MODIFIER				1823	conserved+Plasmodium+protein%2C+unknown+function		CODING	rna_PF3D7_0103500-1
1	Pf3D7_01_v3	159995	CAT	C	INTRON	MODIFIER				1823	conserved+Plasmodium+protein%2C+unknown+function		CODING	rna_PF3D7_0103500-1
1	Pf3D7_01_v3	177355	TTA	T	INTERGENIC	MODIFIER
1	Pf3D7_01_v3	177818	TTA	T	INTERGENIC	MODIFIER
1	Pf3D7_01_v3	178726	G	A	NON_SYNONYMOUS_CODING	MODERATE	MISSENSE	Gtt/Att	V214I	791	conserved+Plasmodium+membrane+protein%2C+unknown+function		CODING	rna_PF3D7_0104100-1	exon_PF3D7_0104100-1
1	Pf3D7_01_v3	179952	A	G	NON_SYNONYMOUS_CODING	MODERATE	MISSENSE	cAt/cGt	H513R	791	conserved+Plasmodium+membrane+protein%2C+unknown+function		CODING	rna_PF3D7_0104100-1	exon_PF3D7_0104100-2
1	Pf3D7_01_v3	181405	CT	C	INTERGENIC	MODIFIER
1	Pf3D7_01_v3	181659	A	G	INTERGENIC	MODIFIER
1	Pf3D7_01_v3	183839	T	TGCTTGA	CODON_CHANGE_PLUS_CODON_INSERTION	MODERATE		gca/gTCAAGCca	A128VKP	466	conserved+Plasmodium+protein%2C+unknown+function		CODING	rna_PF3D7_0104200-1	exon_PF3D7_0104200-1
1	Pf3D7_01_v3	183986	G	C	NON_SYNONYMOUS_CODING	MODERATE	MISSENSE	aaC/aaG	N79K	466	conserved+Plasmodium+protein%2C+unknown+function		CODING	rna_PF3D7_0104200-1	exon_PF3D7_0104200-1
1	Pf3D7_01_v3	190005	T	TTA	INTERGENIC	MODIFIER
1	Pf3D7_01_v3	190260	G	A	INTERGENIC	MODIFIER
1	Pf3D7_01_v3	190317	CATA	C	CODON_DELETION	MODERATE		cataat/cat	HN17H	3499	ubiquitin+carboxyl-terminal+hydrolase%2C+putative		CODING	rna_PF3D7_0104300-1	exon_PF3D7_0104300-1
1	Pf3D7_01_v3	190616	A	G	SYNONYMOUS_CODING	LOW	SILENT	acA/acG	T116	3499	ubiquitin+carboxyl-terminal+hydrolase%2C+putative		CODING	rna_PF3D7_0104300-1	exon_PF3D7_0104300-1
1	Pf3D7_01_v3	192111	T	C	NON_SYNONYMOUS_CODING	MODERATE	MISSENSE	Tat/Cat	Y615H	3499	ubiquitin+carboxyl-terminal+hydrolase%2C+putative		CODING	rna_PF3D7_0104300-1	exon_PF3D7_0104300-1
1	Pf3D7_01_v3	196981	G	A	NON_SYNONYMOUS_CODING	MODERATE	MISSENSE	aGa/aAa	R2238K	3499	ubiquitin+carboxyl-terminal+hydrolase%2C+putative		CODING	rna_PF3D7_0104300-1	exon_PF3D7_0104300-1
1	Pf3D7_01_v3	197265	T	C	NON_SYNONYMOUS_CODING	MODERATE	MISSENSE	Ttt/Ctt	F2333L	3499	ubiquitin+carboxyl-terminal+hydrolase%2C+putative		CODING	rna_PF3D7_0104300-1	exon_PF3D7_0104300-1
1	Pf3D7_01_v3	201720	CTA	C	INTERGENIC	MODIFIER
1	Pf3D7_01_v3	218881	AAT	A	INTERGENIC	MODIFIER
1	Pf3D7_01_v3	221146	CATAT	C	INTERGENIC	MODIFIER
1	Pf3D7_01_v3	221779	CAT	C	INTERGENIC	MODIFIER
1	Pf3D7_01_v3	224806	T	TTA	INTERGENIC	MODIFIER
1	Pf3D7_01_v3	227206	C	T	NON_SYNONYMOUS_CODING	MODERATE	MISSENSE	aGa/aAa	R27K	133	conserved+Plasmodium+protein%2C+unknown+function		CODING	rna_PF3D7_0105400.2-1	exon_PF3D7_0105400.2-1	NON_SYNONYMOUS_CODING	MODERATE	MISSENSE	aGa/aAa	R27K	140	conserved+Plasmodium+protein%2C+unknown+function		CODING	rna_PF3D7_0105400.1-1	exon_PF3D7_0105400.1-1
1	Pf3D7_01_v3	230489	C	T	NON_SYNONYMOUS_CODING	MODERATE	MISSENSE	Gaa/Aaa	E1159K	1224	conserved+Plasmodium+protein%2C+unknown+function		CODING	rna_PF3D7_0105600-1	exon_PF3D7_0105600-3
1	Pf3D7_01_v3	231968	T	A	NON_SYNONYMOUS_CODING	MODERATE	MISSENSE	ttA/ttT	L748F	1224	conserved+Plasmodium+protein%2C+unknown+function		CODING	rna_PF3D7_0105600-1	exon_PF3D7_0105600-2
1	Pf3D7_01_v3	234175	T	TTC	INTRON	MODIFIER				1224	conserved+Plasmodium+protein%2C+unknown+function		CODING	rna_PF3D7_0105600-1
1	Pf3D7_01_v3	234181	A	T	INTRON	MODIFIER				1224	conserved+Plasmodium+protein%2C+unknown+function		CODING	rna_PF3D7_0105600-1
1	Pf3D7_01_v3	236223	CAT	C	INTERGENIC	MODIFIER
1	Pf3D7_01_v3	239206	T	TATAATA	CODON_INSERTION	MODERATE		tat/tATAATAat	Y181YNN	3063	asparagine-rich+antigen+Pfa35-2		CODING	rna_PF3D7_0105700-1	exon_PF3D7_0105700-1
1	Pf3D7_01_v3	239972	G	A	NON_SYNONYMOUS_CODING	MODERATE	MISSENSE	aGt/aAt	S436N	3063	asparagine-rich+antigen+Pfa35-2		CODING	rna_PF3D7_0105700-1	exon_PF3D7_0105700-1
1	Pf3D7_01_v3	246384	CAAT	C	CODON_DELETION	MODERATE		aat/-	N2574-	3063	asparagine-rich+antigen+Pfa35-2		CODING	rna_PF3D7_0105700-1	exon_PF3D7_0105700-1
1	Pf3D7_01_v3	247302	C	T	SYNONYMOUS_CODING	LOW	SILENT	aaC/aaT	N2879	3063	asparagine-rich+antigen+Pfa35-2		CODING	rna_PF3D7_0105700-1	exon_PF3D7_0105700-1
1	Pf3D7_01_v3	250589	CATAT	C	INTRON	MODIFIER				832	conserved+Plasmodium+protein%2C+unknown+function		CODING	rna_PF3D7_0105800-1
1	Pf3D7_01_v3	251519	T	A	NON_SYNONYMOUS_CODING	MODERATE	MISSENSE	aaA/aaT	K164N	832	conserved+Plasmodium+protein%2C+unknown+function		CODING	rna_PF3D7_0105800-1	exon_PF3D7_0105800-1
1	Pf3D7_01_v3	252834	A	AAT	INTERGENIC	MODIFIER
1	Pf3D7_01_v3	255747	G	C	INTERGENIC	MODIFIER
1	Pf3D7_01_v3	261092	A	G	NON_SYNONYMOUS_CODING	MODERATE	MISSENSE	Ttt/Ctt	F240L	383	vacuolar+ATP+synthase+subunit+c%2C+putative		CODING	rna_PF3D7_0106100-1	exon_PF3D7_0106100-1
1	Pf3D7_01_v3	263965	CAT	C	INTRON	MODIFIER				215	conserved+Plasmodium+protein%2C+unknown+function		CODING	rna_PF3D7_0106200-1
1	Pf3D7_01_v3	265941	C	T	SYNONYMOUS_CODING	LOW	SILENT	aaG/aaA	K1030	1228	calcium-transporting+ATPase+%28ATP6%29		CODING	rna_PF3D7_0106300-1	exon_PF3D7_0106300-2
1	Pf3D7_01_v3	266480	A	T	SYNONYMOUS_CODING	LOW	SILENT	atT/atA	I898	1228	calcium-transporting+ATPase+%28ATP6%29		CODING	rna_PF3D7_0106300-1	exon_PF3D7_0106300-1
1	Pf3D7_01_v3	271522	T	TTA	INTERGENIC	MODIFIER
1	Pf3D7_01_v3	272577	A	AAT	INTRON	MODIFIER				156	conserved+Plasmodium+protein%2C+unknown+function		CODING	rna_PF3D7_0106400-1
1	Pf3D7_01_v3	276134	A	C	NON_SYNONYMOUS_CODING	MODERATE	MISSENSE	aAt/aCt	N607T	1411	conserved+Plasmodium+protein%2C+unknown+function		CODING	rna_PF3D7_0106500-1	exon_PF3D7_0106500-1
1	Pf3D7_01_v3	276845	G	A	NON_SYNONYMOUS_CODING	MODERATE	MISSENSE	aGt/aAt	S844N	1411	conserved+Plasmodium+protein%2C+unknown+function		CODING	rna_PF3D7_0106500-1	exon_PF3D7_0106500-1
1	Pf3D7_01_v3	277709	C	T	NON_SYNONYMOUS_CODING	MODERATE	MISSENSE	cCt/cTt	P1132L	1411	conserved+Plasmodium+protein%2C+unknown+function		CODING	rna_PF3D7_0106500-1	exon_PF3D7_0106500-1
1	Pf3D7_01_v3	284175	A	G	SYNONYMOUS_CODING	LOW	SILENT	aaA/aaG	K1007	1434	small+ribosomal+subunit+assembling+AARP2+protein+%28AARP2%29		CODING	rna_PF3D7_0106700-1	exon_PF3D7_0106700-1
1	Pf3D7_01_v3	286388	CAT	C	INTERGENIC	MODIFIER
1	Pf3D7_01_v3	287205	T	TTATA	INTRON	MODIFIER				214	Rab+GTPase+5c+%28RAB5c%29		CODING	rna_PF3D7_0106800-1
1	Pf3D7_01_v3	287510	C	T	INTRON	MODIFIER				214	Rab+GTPase+5c+%28RAB5c%29		CODING	rna_PF3D7_0106800-1
1	Pf3D7_01_v3	287637	T	TA	INTRON	MODIFIER				214	Rab+GTPase+5c+%28RAB5c%29		CODING	rna_PF3D7_0106800-1
1	Pf3D7_01_v3	294071	C	CAT	INTRON	MODIFIER				168	centrin-1+%28CEN1%29		CODING	rna_PF3D7_0107000-1
1	Pf3D7_01_v3	297640	A	T	INTRON	MODIFIER				337	carbon+catabolite+repressor+protein+4%2C+putative		CODING	rna_PF3D7_0107200-1
1	Pf3D7_01_v3	298755	A	ATATT	INTRON	MODIFIER				337	carbon+catabolite+repressor+protein+4%2C+putative		CODING	rna_PF3D7_0107200-1
1	Pf3D7_01_v3	299081	G	A	NON_SYNONYMOUS_CODING	MODERATE	MISSENSE	Gaa/Aaa	E280K	337	carbon+catabolite+repressor+protein+4%2C+putative		CODING	rna_PF3D7_0107200-1	exon_PF3D7_0107200-9
1	Pf3D7_01_v3	299243	AAT	A	INTRON	MODIFIER				337	carbon+catabolite+repressor+protein+4%2C+putative		CODING	rna_PF3D7_0107200-1
1	Pf3D7_01_v3	302307	GATAT	G	INTERGENIC	MODIFIER
1	Pf3D7_01_v3	302556	AAT	A	INTERGENIC	MODIFIER
1	Pf3D7_01_v3	304781	AT	A	INTRON	MODIFIER				1470	lipid%2Fsterol%3AH++symporter		CODING	rna_PF3D7_0107500-1
1	Pf3D7_01_v3	304783	AT	A	INTRON	MODIFIER				1470	lipid%2Fsterol%3AH++symporter		CODING	rna_PF3D7_0107500-1
1	Pf3D7_01_v3	308232	C	T	SYNONYMOUS_CODING	LOW	SILENT	aaG/aaA	K342	1470	lipid%2Fsterol%3AH++symporter		CODING	rna_PF3D7_0107500-1	exon_PF3D7_0107500-1
1	Pf3D7_01_v3	309584	CAT	C	INTERGENIC	MODIFIER
1	Pf3D7_01_v3	309878	A	AATATAT	INTERGENIC	MODIFIER
1	Pf3D7_01_v3	314491	CATAT	C	INTERGENIC	MODIFIER
1	Pf3D7_01_v3	323333	TGAA	T	CODON_DELETION	MODERATE		gaa/-	E322-	1233	DNA+repair+exonuclease+Mre11%2C+putative		CODING	rna_PF3D7_0107800-1	exon_PF3D7_0107800-1
1	Pf3D7_01_v3	324213	GATA	G	CODON_DELETION	MODERATE		gataat/gat	DN615D	1233	DNA+repair+exonuclease+Mre11%2C+putative		CODING	rna_PF3D7_0107800-1	exon_PF3D7_0107800-1
1	Pf3D7_01_v3	328099	A	T	INTERGENIC	MODIFIER
1	Pf3D7_01_v3	334528	TTA	T	INTERGENIC	MODIFIER
1	Pf3D7_01_v3	338598	C	CAATAAT	CODON_INSERTION	MODERATE		-/AATAAT	-478NN	2221	conserved+Plasmodium+protein%2C+unknown+function		CODING	rna_PF3D7_0108300-1	exon_PF3D7_0108300-1
1	Pf3D7_01_v3	339018	C	T	SYNONYMOUS_CODING	LOW	SILENT	aaC/aaT	N617	2221	conserved+Plasmodium+protein%2C+unknown+function		CODING	rna_PF3D7_0108300-1	exon_PF3D7_0108300-1
1	Pf3D7_01_v3	339074	G	A	NON_SYNONYMOUS_CODING	MODERATE	MISSENSE	aGt/aAt	S636N	2221	conserved+Plasmodium+protein%2C+unknown+function		CODING	rna_PF3D7_0108300-1	exon_PF3D7_0108300-1
1	Pf3D7_01_v3	339504	A	C	SYNONYMOUS_CODING	LOW	SILENT	acA/acC	T779	2221	conserved+Plasmodium+protein%2C+unknown+function		CODING	rna_PF3D7_0108300-1	exon_PF3D7_0108300-1
1	Pf3D7_01_v3	340099	CATA	C	CODON_DELETION	MODERATE		cataat/cat	HN978H	2221	conserved+Plasmodium+protein%2C+unknown+function		CODING	rna_PF3D7_0108300-1	exon_PF3D7_0108300-1
1	Pf3D7_01_v3	342450	CAAT	C	CODON_DELETION	MODERATE		aat/-	N1762-	2221	conserved+Plasmodium+protein%2C+unknown+function		CODING	rna_PF3D7_0108300-1	exon_PF3D7_0108300-1
1	Pf3D7_01_v3	347450	A	AAT	INTERGENIC	MODIFIER
1	Pf3D7_01_v3	358380	TTATA	T	INTRON	MODIFIER				360	conserved+Plasmodium+protein%2C+unknown+function		CODING	rna_PF3D7_0108800-1
1	Pf3D7_01_v3	358793	A	AAAAT	INTRON	MODIFIER				360	conserved+Plasmodium+protein%2C+unknown+function		CODING	rna_PF3D7_0108800-1
1	Pf3D7_01_v3	360910	AT	A	INTERGENIC	MODIFIER
1	Pf3D7_01_v3	361711	AAT	A	INTERGENIC	MODIFIER
1	Pf3D7_01_v3	362551	GTA	G	EXON	MODIFIER				199	unspecified+product		NON_CODING	rna_PF3D7_0108900-1
1	Pf3D7_01_v3	364678	A	AATATAT	INTERGENIC	MODIFIER
1	Pf3D7_01_v3	365239	A	ATATT	INTERGENIC	MODIFIER
1	Pf3D7_01_v3	368826	AAT	A	INTERGENIC	MODIFIER
1	Pf3D7_01_v3	369420	AAT	A	INTERGENIC	MODIFIER
1	Pf3D7_01_v3	370724	A	AAT	INTERGENIC	MODIFIER
1	Pf3D7_01_v3	371088	TTATA	T	INTERGENIC	MODIFIER
1	Pf3D7_01_v3	375494	T	TTA	INTERGENIC	MODIFIER
1	Pf3D7_01_v3	376742	AAT	A	INTRON	MODIFIER				155	N-acetyltransferase%2C+putative		CODING	rna_PF3D7_0109500-1
1	Pf3D7_01_v3	377324	T	TTATA	INTERGENIC	MODIFIER
1	Pf3D7_01_v3	377451	AATATAT	A	INTERGENIC	MODIFIER
1	Pf3D7_01_v3	378006	TTTA	T	CODON_CHANGE_PLUS_CODON_DELETION	MODERATE		aataaa/aaa	NK106K	150	cold-shock+protein%2C+putative		CODING	rna_PF3D7_0109600-1	exon_PF3D7_0109600-3
1	Pf3D7_01_v3	378781	A	AAT	INTERGENIC	MODIFIER
1	Pf3D7_01_v3	379886	CATAT	C	INTERGENIC	MODIFIER
1	Pf3D7_01_v3	380482	AAT	A	INTERGENIC	MODIFIER
1	Pf3D7_01_v3	384825	AATAT	A	INTRON	MODIFIER				694	phosphatidate+cytidylyltransferase%2C+putative		CODING	rna_PF3D7_0109900.2-1		INTRON	MODIFIER				761	phosphatidate+cytidylyltransferase%2C+putative		CODING	rna_PF3D7_0109900.1-1
1	Pf3D7_01_v3	385863	TA	T	INTRON	MODIFIER				694	phosphatidate+cytidylyltransferase%2C+putative		CODING	rna_PF3D7_0109900.2-1		INTRON	MODIFIER				761	phosphatidate+cytidylyltransferase%2C+putative		CODING	rna_PF3D7_0109900.1-1
1	Pf3D7_01_v3	385866	A	T	INTRON	MODIFIER				694	phosphatidate+cytidylyltransferase%2C+putative		CODING	rna_PF3D7_0109900.2-1		INTRON	MODIFIER				761	phosphatidate+cytidylyltransferase%2C+putative		CODING	rna_PF3D7_0109900.1-1
1	Pf3D7_01_v3	387168	AATAT	A	INTRON	MODIFIER				694	phosphatidate+cytidylyltransferase%2C+putative		CODING	rna_PF3D7_0109900.2-1		INTRON	MODIFIER				761	phosphatidate+cytidylyltransferase%2C+putative		CODING	rna_PF3D7_0109900.1-1
1	Pf3D7_01_v3	388752	C	A	NON_SYNONYMOUS_CODING	MODERATE	MISSENSE	gaC/gaA	D127E	234	conserved+Plasmodium+protein%2C+unknown+function		CODING	rna_PF3D7_0110000-1	exon_PF3D7_0110000-1
1	Pf3D7_01_v3	389145	TAA	T	INTERGENIC	MODIFIER
1	Pf3D7_01_v3	391999	G	A	SYNONYMOUS_CODING	LOW	SILENT	Ctg/Ttg	L23	934	selenocysteine-specific+elongation+factor+selB+homologue%2C+putative		CODING	rna_PF3D7_0110100-1	exon_PF3D7_0110100-1
1	Pf3D7_01_v3	392435	AATAAAT	A	INTERGENIC	MODIFIER
1	Pf3D7_01_v3	392762	G	C	SYNONYMOUS_CODING	LOW	SILENT	acG/acC	T53	143	human+hepatopoietin-like+protein%2C+putative		CODING	rna_PF3D7_0110200-1	exon_PF3D7_0110200-1
1	Pf3D7_01_v3	392877	C	A	NON_SYNONYMOUS_CODING	MODERATE	MISSENSE	Cat/Aat	H92N	143	human+hepatopoietin-like+protein%2C+putative		CODING	rna_PF3D7_0110200-1	exon_PF3D7_0110200-1
1	Pf3D7_01_v3	394486	AATAT	A	INTRON	MODIFIER				249	DNA-directed+RNA+polymerase+2%2C+putative		CODING	rna_PF3D7_0110400-1
1	Pf3D7_01_v3	396134	AAT	A	INTERGENIC	MODIFIER
1	Pf3D7_01_v3	396256	TAAAAA	T	INTERGENIC	MODIFIER
1	Pf3D7_01_v3	397100	C	T	SYNONYMOUS_CODING	LOW	SILENT	ggC/ggT	G170	2285	bromodomain+protein%2C+putative		CODING	rna_PF3D7_0110500-1	exon_PF3D7_0110500-1
1	Pf3D7_01_v3	402658	A	G	NON_SYNONYMOUS_CODING	MODERATE	MISSENSE	gAt/gGt	D2023G	2285	bromodomain+protein%2C+putative		CODING	rna_PF3D7_0110500-1	exon_PF3D7_0110500-1
1	Pf3D7_01_v3	406699	A	G	NON_SYNONYMOUS_CODING	MODERATE	MISSENSE	Acg/Gcg	T321A	1710	phosphatidylinositol-4-phosphate+5-kinase+%28PIP5K%29		CODING	rna_PF3D7_0110600-1	exon_PF3D7_0110600-1
1	Pf3D7_01_v3	407719	G	T	NON_SYNONYMOUS_CODING	MODERATE	MISSENSE	Gtg/Ttg	V661L	1710	phosphatidylinositol-4-phosphate+5-kinase+%28PIP5K%29		CODING	rna_PF3D7_0110600-1	exon_PF3D7_0110600-1
1	Pf3D7_01_v3	415337	A	AATATAT	INTERGENIC	MODIFIER
1	Pf3D7_01_v3	418202	A	AAT	INTRON	MODIFIER				367	transcription+initiation+factor+TFIIB%2C+putative		CODING	rna_PF3D7_0110800-1
1	Pf3D7_01_v3	420228	AAT	A	INTERGENIC	MODIFIER
1	Pf3D7_01_v3	421990	C	T	INTRON	MODIFIER				1664	kinesin%2C+putative		CODING	rna_PF3D7_0111000-1
1	Pf3D7_01_v3	422079	T	TTA	INTRON	MODIFIER				1664	kinesin%2C+putative		CODING	rna_PF3D7_0111000-1
1	Pf3D7_01_v3	423383	C	CTAT	CODON_INSERTION	MODERATE		-/ATA	-1398I	1664	kinesin%2C+putative		CODING	rna_PF3D7_0111000-1	exon_PF3D7_0111000-1
1	Pf3D7_01_v3	425779	C	A	NON_SYNONYMOUS_CODING	MODERATE	MISSENSE	aaG/aaT	K599N	1664	kinesin%2C+putative		CODING	rna_PF3D7_0111000-1	exon_PF3D7_0111000-1
1	Pf3D7_01_v3	429530	CAT	C	EXON	MODIFIER				235	unspecified+product		NON_CODING	rna_PF3D7_0111100-1
1	Pf3D7_01_v3	434855	C	T	NON_SYNONYMOUS_CODING	MODERATE	MISSENSE	aGt/aAt	S63N	1167	replication+factor+c+protein%2C+putative		CODING	rna_PF3D7_0111300-1	exon_PF3D7_0111300-1
1	Pf3D7_01_v3	435762	TA	T	INTERGENIC	MODIFIER
1	Pf3D7_01_v3	439608	GA	G	INTERGENIC	MODIFIER
1	Pf3D7_01_v3	441367	T	A	NON_SYNONYMOUS_CODING	MODERATE	MISSENSE	Aat/Tat	N18Y	371	UMP-CMP+kinase%2C+putative		CODING	rna_PF3D7_0111500-1	exon_PF3D7_0111500-1
1	Pf3D7_01_v3	443938	TTA	T	INTERGENIC	MODIFIER
1	Pf3D7_01_v3	444095	GTA	G	INTERGENIC	MODIFIER
1	Pf3D7_01_v3	445031	A	AAT	INTERGENIC	MODIFIER
1	Pf3D7_01_v3	446589	C	CAAT	CODON_INSERTION	MODERATE		-/AAT	-189N	620	conserved+Plasmodium+protein%2C+unknown+function		CODING	rna_PF3D7_0111800-1	exon_PF3D7_0111800-1
1	Pf3D7_01_v3	447068	AAT	A	INTRON	MODIFIER				620	conserved+Plasmodium+protein%2C+unknown+function		CODING	rna_PF3D7_0111800-1
1	Pf3D7_01_v3	451383	A	AAT	INTRON	MODIFIER				447	TatD-like+deoxyribonuclease%2C+putative		CODING	rna_PF3D7_0112000-1
1	Pf3D7_01_v3	452532	GATAA	G	INTRON	MODIFIER				447	TatD-like+deoxyribonuclease%2C+putative		CODING	rna_PF3D7_0112000-1
1	Pf3D7_01_v3	461592	C	CT	INTERGENIC	MODIFIER
1	Pf3D7_01_v3	465296	C	T	NON_SYNONYMOUS_CODING	MODERATE	MISSENSE	Cat/Tat	H191Y	1822	multidrug+resistance-associated+protein+1+%28MRP1%29		CODING	rna_PF3D7_0112200-1	exon_PF3D7_0112200-1
1	Pf3D7_01_v3	466034	T	G	NON_SYNONYMOUS_CODING	MODERATE	MISSENSE	Tca/Gca	S437A	1822	multidrug+resistance-associated+protein+1+%28MRP1%29		CODING	rna_PF3D7_0112200-1	exon_PF3D7_0112200-1
1	Pf3D7_01_v3	467351	A	G	NON_SYNONYMOUS_CODING	MODERATE	MISSENSE	Ata/Gta	I876V	1822	multidrug+resistance-associated+protein+1+%28MRP1%29		CODING	rna_PF3D7_0112200-1	exon_PF3D7_0112200-1
1	Pf3D7_01_v3	468893	T	A	NON_SYNONYMOUS_CODING	MODERATE	MISSENSE	Ttt/Att	F1390I	1822	multidrug+resistance-associated+protein+1+%28MRP1%29		CODING	rna_PF3D7_0112200-1	exon_PF3D7_0112200-1
1	Pf3D7_01_v3	470278	T	C	INTERGENIC	MODIFIER
1	Pf3D7_01_v3	470964	CATAT	C	INTERGENIC	MODIFIER
1	Pf3D7_01_v3	471522	TTATATA	T	INTERGENIC	MODIFIER
1	Pf3D7_01_v3	472576	A	T	INTERGENIC	MODIFIER
1	Pf3D7_01_v3	472583	A	G	INTERGENIC	MODIFIER
1	Pf3D7_01_v3	472798	CATATAT	C	INTERGENIC	MODIFIER
1	Pf3D7_01_v3	475318	AT	A	EXON	MODIFIER				715	18S+ribosomal+RNA		NON_CODING	rna_PF3D7_0112300-1
1	Pf3D7_01_v3	481093	T	TA	EXON	MODIFIER				1367	28S+ribosomal+RNA		NON_CODING	rna_PF3D7_0112700-1
1	Pf3D7_01_v3	481414	AATAT	A	INTERGENIC	MODIFIER
1	Pf3D7_01_v3	483067	A	AAT	INTERGENIC	MODIFIER
1	Pf3D7_01_v3	483904	C	CAT	INTERGENIC	MODIFIER
1	Pf3D7_01_v3	486230	AAT	A	INTERGENIC	MODIFIER
1	Pf3D7_01_v3	489421	C	T	NON_SYNONYMOUS_CODING	MODERATE	MISSENSE	Gaa/Aaa	E165K	673	glutamic+acid-rich+protein+%28GARP%29		CODING	rna_PF3D7_0113000-1	exon_PF3D7_0113000-2
1	Pf3D7_01_v3	489442	G	C	NON_SYNONYMOUS_CODING	MODERATE	MISSENSE	Cat/Gat	H158D	673	glutamic+acid-rich+protein+%28GARP%29		CODING	rna_PF3D7_0113000-1	exon_PF3D7_0113000-2
1	Pf3D7_01_v3	489460	G	C	NON_SYNONYMOUS_CODING	MODERATE	MISSENSE	Cat/Gat	H152D	673	glutamic+acid-rich+protein+%28GARP%29		CODING	rna_PF3D7_0113000-1	exon_PF3D7_0113000-2
1	Pf3D7_01_v3	489886	A	AAT	INTRON	MODIFIER				673	glutamic+acid-rich+protein+%28GARP%29		CODING	rna_PF3D7_0113000-1
1	Pf3D7_01_v3	490150	T	TTATATA	INTERGENIC	MODIFIER
1	Pf3D7_01_v3	491158	T	TAATAA	INTERGENIC	MODIFIER
1	Pf3D7_01_v3	492892	G	A	INTERGENIC	MODIFIER
1	Pf3D7_01_v3	493831	A	AAATAT	INTERGENIC	MODIFIER
1	Pf3D7_01_v3	493982	A	AT	INTERGENIC	MODIFIER
1	Pf3D7_01_v3	495649	C	A	NON_SYNONYMOUS_CODING	MODERATE	MISSENSE	Caa/Aaa	Q136K	1555	surface-associated+interspersed+gene+1.1+%28SURFIN+1.1%29+%28SURF1.1%29		CODING	rna_PF3D7_0113100-1	exon_PF3D7_0113100-1
1	Pf3D7_01_v3	495680	G	A	NON_SYNONYMOUS_CODING	MODERATE	MISSENSE	cGa/cAa	R146Q	1555	surface-associated+interspersed+gene+1.1+%28SURFIN+1.1%29+%28SURF1.1%29		CODING	rna_PF3D7_0113100-1	exon_PF3D7_0113100-1
1	Pf3D7_01_v3	495698	A	C	NON_SYNONYMOUS_CODING	MODERATE	MISSENSE	aAa/aCa	K152T	1555	surface-associated+interspersed+gene+1.1+%28SURFIN+1.1%29+%28SURF1.1%29		CODING	rna_PF3D7_0113100-1	exon_PF3D7_0113100-1
1	Pf3D7_01_v3	495719	A	C	NON_SYNONYMOUS_CODING	MODERATE	MISSENSE	gAa/gCa	E159A	1555	surface-associated+interspersed+gene+1.1+%28SURFIN+1.1%29+%28SURF1.1%29		CODING	rna_PF3D7_0113100-1	exon_PF3D7_0113100-1
1	Pf3D7_01_v3	495747	A	T	NON_SYNONYMOUS_CODING	MODERATE	MISSENSE	aaA/aaT	K168N	1555	surface-associated+interspersed+gene+1.1+%28SURFIN+1.1%29+%28SURF1.1%29		CODING	rna_PF3D7_0113100-1	exon_PF3D7_0113100-1
1	Pf3D7_01_v3	495778	A	T	NON_SYNONYMOUS_CODING	MODERATE	MISSENSE	Ata/Tta	I179L	1555	surface-associated+interspersed+gene+1.1+%28SURFIN+1.1%29+%28SURF1.1%29		CODING	rna_PF3D7_0113100-1	exon_PF3D7_0113100-1
1	Pf3D7_01_v3	495927	A	C	NON_SYNONYMOUS_CODING	MODERATE	MISSENSE	gaA/gaC	E228D	1555	surface-associated+interspersed+gene+1.1+%28SURFIN+1.1%29+%28SURF1.1%29		CODING	rna_PF3D7_0113100-1	exon_PF3D7_0113100-1
1	Pf3D7_01_v3	495946	C	T	NON_SYNONYMOUS_CODING	MODERATE	MISSENSE	Cca/Tca	P235S	1555	surface-associated+interspersed+gene+1.1+%28SURFIN+1.1%29+%28SURF1.1%29		CODING	rna_PF3D7_0113100-1	exon_PF3D7_0113100-1
1	Pf3D7_01_v3	495994	G	C	NON_SYNONYMOUS_CODING	MODERATE	MISSENSE	Gaa/Caa	E251Q	1555	surface-associated+interspersed+gene+1.1+%28SURFIN+1.1%29+%28SURF1.1%29		CODING	rna_PF3D7_0113100-1	exon_PF3D7_0113100-1
1	Pf3D7_01_v3	495999	T	C	SYNONYMOUS_CODING	LOW	SILENT	atT/atC	I252	1555	surface-associated+interspersed+gene+1.1+%28SURFIN+1.1%29+%28SURF1.1%29		CODING	rna_PF3D7_0113100-1	exon_PF3D7_0113100-1
1	Pf3D7_01_v3	496614	G	T	NON_SYNONYMOUS_CODING	MODERATE	MISSENSE	gaG/gaT	E402D	1555	surface-associated+interspersed+gene+1.1+%28SURFIN+1.1%29+%28SURF1.1%29		CODING	rna_PF3D7_0113100-1	exon_PF3D7_0113100-2
1	Pf3D7_01_v3	496881	T	A	SYNONYMOUS_CODING	LOW	SILENT	acT/acA	T491	1555	surface-associated+interspersed+gene+1.1+%28SURFIN+1.1%29+%28SURF1.1%29		CODING	rna_PF3D7_0113100-1	exon_PF3D7_0113100-2
1	Pf3D7_01_v3	496885	T	A	NON_SYNONYMOUS_CODING	MODERATE	MISSENSE	Tac/Aac	Y493N	1555	surface-associated+interspersed+gene+1.1+%28SURFIN+1.1%29+%28SURF1.1%29		CODING	rna_PF3D7_0113100-1	exon_PF3D7_0113100-2
1	Pf3D7_01_v3	496887	C	T	SYNONYMOUS_CODING	LOW	SILENT	taC/taT	Y493	1555	surface-associated+interspersed+gene+1.1+%28SURFIN+1.1%29+%28SURF1.1%29		CODING	rna_PF3D7_0113100-1	exon_PF3D7_0113100-2
1	Pf3D7_01_v3	497589	T	A	NON_SYNONYMOUS_CODING	MODERATE	MISSENSE	aaT/aaA	N727K	1555	surface-associated+interspersed+gene+1.1+%28SURFIN+1.1%29+%28SURF1.1%29		CODING	rna_PF3D7_0113100-1	exon_PF3D7_0113100-2
1	Pf3D7_01_v3	497620	C	T	NON_SYNONYMOUS_CODING	MODERATE	MISSENSE	Cat/Tat	H738Y	1555	surface-associated+interspersed+gene+1.1+%28SURFIN+1.1%29+%28SURF1.1%29		CODING	rna_PF3D7_0113100-1	exon_PF3D7_0113100-2
1	Pf3D7_01_v3	497883	A	G	SYNONYMOUS_CODING	LOW	SILENT	ttA/ttG	L825	1555	surface-associated+interspersed+gene+1.1+%28SURFIN+1.1%29+%28SURF1.1%29		CODING	rna_PF3D7_0113100-1	exon_PF3D7_0113100-2
1	Pf3D7_01_v3	498090	A	C	SYNONYMOUS_CODING	LOW	SILENT	tcA/tcC	S894	1555	surface-associated+interspersed+gene+1.1+%28SURFIN+1.1%29+%28SURF1.1%29		CODING	rna_PF3D7_0113100-1	exon_PF3D7_0113100-2
1	Pf3D7_01_v3	499969	C	G	NON_SYNONYMOUS_CODING	MODERATE	MISSENSE	Caa/Gaa	Q1521E	1555	surface-associated+interspersed+gene+1.1+%28SURFIN+1.1%29+%28SURF1.1%29		CODING	rna_PF3D7_0113100-1	exon_PF3D7_0113100-2
1	Pf3D7_01_v3	500968	T	G	NON_SYNONYMOUS_CODING	MODERATE	MISSENSE	ttA/ttC	L590F	592	Plasmodium+exported+protein%2C+unknown+function		CODING	rna_PF3D7_0113200-1	exon_PF3D7_0113200-2
1	Pf3D7_01_v3	501176	G	T	NON_SYNONYMOUS_CODING	MODERATE	MISSENSE	gCa/gAa	A521E	592	Plasmodium+exported+protein%2C+unknown+function		CODING	rna_PF3D7_0113200-1	exon_PF3D7_0113200-2
1	Pf3D7_01_v3	501625	T	TTCA	CODON_CHANGE_PLUS_CODON_INSERTION	MODERATE		gaa/gTGAaa	E371VK	592	Plasmodium+exported+protein%2C+unknown+function		CODING	rna_PF3D7_0113200-1	exon_PF3D7_0113200-2
1	Pf3D7_01_v3	501831	G	A	NON_SYNONYMOUS_CODING	MODERATE	MISSENSE	Cat/Tat	H303Y	592	Plasmodium+exported+protein%2C+unknown+function		CODING	rna_PF3D7_0113200-1	exon_PF3D7_0113200-2
1	Pf3D7_01_v3	501833	T	C	NON_SYNONYMOUS_CODING	MODERATE	MISSENSE	aAt/aGt	N302S	592	Plasmodium+exported+protein%2C+unknown+function		CODING	rna_PF3D7_0113200-1	exon_PF3D7_0113200-2
1	Pf3D7_01_v3	502556	GTA	G	INTRON	MODIFIER				592	Plasmodium+exported+protein%2C+unknown+function		CODING	rna_PF3D7_0113200-1
1	Pf3D7_01_v3	503127	T	TTA	INTERGENIC	MODIFIER
1	Pf3D7_01_v3	503580	ATT	A	INTERGENIC	MODIFIER
1	Pf3D7_01_v3	504854	AAT	A	INTERGENIC	MODIFIER
1	Pf3D7_01_v3	505527	T	C	NON_SYNONYMOUS_CODING	MODERATE	MISSENSE	aAa/aGa	K389R	584	Plasmodium+exported+protein+%28hyp1%29%2C+unknown+function		CODING	rna_PF3D7_0113300-1	exon_PF3D7_0113300-2
1	Pf3D7_01_v3	507349	AG	A	INTERGENIC	MODIFIER
1	Pf3D7_01_v3	508136	T	TA	INTERGENIC	MODIFIER
1	Pf3D7_01_v3	510048	AAT	A	INTERGENIC	MODIFIER
1	Pf3D7_01_v3	512243	A	G	NON_SYNONYMOUS_CODING	MODERATE	MISSENSE	cAt/cGt	H53R	1893	surface-associated+interspersed+gene+%28SURFIN%29%2C+pseudogene+%28SURF1.2%29		CODING	rna_PF3D7_0113600-1	exon_PF3D7_0113600-1
1	Pf3D7_01_v3	512306	C	T	NON_SYNONYMOUS_CODING	MODERATE	MISSENSE	cCt/cTt	P74L	1893	surface-associated+interspersed+gene+%28SURFIN%29%2C+pseudogene+%28SURF1.2%29		CODING	rna_PF3D7_0113600-1	exon_PF3D7_0113600-1
1	Pf3D7_01_v3	512383	T	A	NON_SYNONYMOUS_CODING	MODERATE	MISSENSE	Tat/Aat	Y100N	1893	surface-associated+interspersed+gene+%28SURFIN%29%2C+pseudogene+%28SURF1.2%29		CODING	rna_PF3D7_0113600-1	exon_PF3D7_0113600-1
1	Pf3D7_01_v3	512490	T	G	SYNONYMOUS_CODING	LOW	SILENT	acT/acG	T135	1893	surface-associated+interspersed+gene+%28SURFIN%29%2C+pseudogene+%28SURF1.2%29		CODING	rna_PF3D7_0113600-1	exon_PF3D7_0113600-1
1	Pf3D7_01_v3	513301	A	C	NON_SYNONYMOUS_CODING	MODERATE	MISSENSE	Act/Cct	T406P	1893	surface-associated+interspersed+gene+%28SURFIN%29%2C+pseudogene+%28SURF1.2%29		CODING	rna_PF3D7_0113600-1	exon_PF3D7_0113600-1
1	Pf3D7_01_v3	513404	A	G	NON_SYNONYMOUS_CODING	MODERATE	MISSENSE	gAa/gGa	E440G	1893	surface-associated+interspersed+gene+%28SURFIN%29%2C+pseudogene+%28SURF1.2%29		CODING	rna_PF3D7_0113600-1	exon_PF3D7_0113600-1
1	Pf3D7_01_v3	513406	T	C	NON_SYNONYMOUS_CODING	MODERATE	MISSENSE	Tat/Cat	Y441H	1893	surface-associated+interspersed+gene+%28SURFIN%29%2C+pseudogene+%28SURF1.2%29		CODING	rna_PF3D7_0113600-1	exon_PF3D7_0113600-1
1	Pf3D7_01_v3	513409	C	T	NON_SYNONYMOUS_CODING	MODERATE	MISSENSE	Cct/Tct	P442S	1893	surface-associated+interspersed+gene+%28SURFIN%29%2C+pseudogene+%28SURF1.2%29		CODING	rna_PF3D7_0113600-1	exon_PF3D7_0113600-1
1	Pf3D7_01_v3	513470	G	T	NON_SYNONYMOUS_CODING	MODERATE	MISSENSE	gGa/gTa	G462V	1893	surface-associated+interspersed+gene+%28SURFIN%29%2C+pseudogene+%28SURF1.2%29		CODING	rna_PF3D7_0113600-1	exon_PF3D7_0113600-1
1	Pf3D7_01_v3	513487	C	T	NON_SYNONYMOUS_CODING	MODERATE	MISSENSE	Ctt/Ttt	L468F	1893	surface-associated+interspersed+gene+%28SURFIN%29%2C+pseudogene+%28SURF1.2%29		CODING	rna_PF3D7_0113600-1	exon_PF3D7_0113600-1
1	Pf3D7_01_v3	513544	C	T	NON_SYNONYMOUS_CODING	MODERATE	MISSENSE	Cca/Tca	P487S	1893	surface-associated+interspersed+gene+%28SURFIN%29%2C+pseudogene+%28SURF1.2%29		CODING	rna_PF3D7_0113600-1	exon_PF3D7_0113600-1
1	Pf3D7_01_v3	513566	G	A	NON_SYNONYMOUS_CODING	MODERATE	MISSENSE	gGt/gAt	G494D	1893	surface-associated+interspersed+gene+%28SURFIN%29%2C+pseudogene+%28SURF1.2%29		CODING	rna_PF3D7_0113600-1	exon_PF3D7_0113600-1
1	Pf3D7_01_v3	513695	G	A	NON_SYNONYMOUS_CODING	MODERATE	MISSENSE	gGt/gAt	G537D	1893	surface-associated+interspersed+gene+%28SURFIN%29%2C+pseudogene+%28SURF1.2%29		CODING	rna_PF3D7_0113600-1	exon_PF3D7_0113600-1
1	Pf3D7_01_v3	515415	C	T	SYNONYMOUS_CODING	LOW	SILENT	gaC/gaT	D1081	1893	surface-associated+interspersed+gene+%28SURFIN%29%2C+pseudogene+%28SURF1.2%29		CODING	rna_PF3D7_0113600-1	exon_PF3D7_0113600-2
1	Pf3D7_01_v3	515440	A	G	NON_SYNONYMOUS_CODING	MODERATE	MISSENSE	Aaa/Gaa	K1090E	1893	surface-associated+interspersed+gene+%28SURFIN%29%2C+pseudogene+%28SURF1.2%29		CODING	rna_PF3D7_0113600-1	exon_PF3D7_0113600-2
1	Pf3D7_01_v3	515445	G	C	NON_SYNONYMOUS_CODING	MODERATE	MISSENSE	gaG/gaC	E1091D	1893	surface-associated+interspersed+gene+%28SURFIN%29%2C+pseudogene+%28SURF1.2%29		CODING	rna_PF3D7_0113600-1	exon_PF3D7_0113600-2
1	Pf3D7_01_v3	515570	A	G	NON_SYNONYMOUS_CODING	MODERATE	MISSENSE	aAt/aGt	N1133S	1893	surface-associated+interspersed+gene+%28SURFIN%29%2C+pseudogene+%28SURF1.2%29		CODING	rna_PF3D7_0113600-1	exon_PF3D7_0113600-2
1	Pf3D7_01_v3	515723	A	G	NON_SYNONYMOUS_CODING	MODERATE	MISSENSE	aAg/aGg	K1184R	1893	surface-associated+interspersed+gene+%28SURFIN%29%2C+pseudogene+%28SURF1.2%29		CODING	rna_PF3D7_0113600-1	exon_PF3D7_0113600-2
1	Pf3D7_01_v3	516135	T	G	NON_SYNONYMOUS_CODING	MODERATE	MISSENSE	aaT/aaG	N1321K	1893	surface-associated+interspersed+gene+%28SURFIN%29%2C+pseudogene+%28SURF1.2%29		CODING	rna_PF3D7_0113600-1	exon_PF3D7_0113600-2
1	Pf3D7_01_v3	516289	C	G	NON_SYNONYMOUS_CODING	MODERATE	MISSENSE	Caa/Gaa	Q1373E	1893	surface-associated+interspersed+gene+%28SURFIN%29%2C+pseudogene+%28SURF1.2%29		CODING	rna_PF3D7_0113600-1	exon_PF3D7_0113600-2
1	Pf3D7_01_v3	516312	A	T	NON_SYNONYMOUS_CODING	MODERATE	MISSENSE	aaA/aaT	K1380N	1893	surface-associated+interspersed+gene+%28SURFIN%29%2C+pseudogene+%28SURF1.2%29		CODING	rna_PF3D7_0113600-1	exon_PF3D7_0113600-2
1	Pf3D7_01_v3	516414	T	G	NON_SYNONYMOUS_CODING	MODERATE	MISSENSE	atT/atG	I1414M	1893	surface-associated+interspersed+gene+%28SURFIN%29%2C+pseudogene+%28SURF1.2%29		CODING	rna_PF3D7_0113600-1	exon_PF3D7_0113600-2
1	Pf3D7_01_v3	516560	GA	G	FRAME_SHIFT	HIGH				1893	surface-associated+interspersed+gene+%28SURFIN%29%2C+pseudogene+%28SURF1.2%29		CODING	rna_PF3D7_0113600-1	exon_PF3D7_0113600-2
1	Pf3D7_01_v3	517078	A	G	SYNONYMOUS_CODING	LOW	SILENT	gaA/gaG	E1635	1893	surface-associated+interspersed+gene+%28SURFIN%29%2C+pseudogene+%28SURF1.2%29		CODING	rna_PF3D7_0113600-1	exon_PF3D7_0113600-3
1	Pf3D7_01_v3	517111	T	A	SYNONYMOUS_CODING	LOW	SILENT	ccT/ccA	P1646	1893	surface-associated+interspersed+gene+%28SURFIN%29%2C+pseudogene+%28SURF1.2%29		CODING	rna_PF3D7_0113600-1	exon_PF3D7_0113600-3
1	Pf3D7_01_v3	517214	A	T	NON_SYNONYMOUS_CODING	MODERATE	MISSENSE	Ata/Tta	I1681L	1893	surface-associated+interspersed+gene+%28SURFIN%29%2C+pseudogene+%28SURF1.2%29		CODING	rna_PF3D7_0113600-1	exon_PF3D7_0113600-3
1	Pf3D7_01_v3	517345	G	T	STOP_LOST	HIGH	MISSENSE	taG/taT	*1724Y	1893	surface-associated+interspersed+gene+%28SURFIN%29%2C+pseudogene+%28SURF1.2%29		CODING	rna_PF3D7_0113600-1	exon_PF3D7_0113600-3
1	Pf3D7_01_v3	517534	T	C	SYNONYMOUS_CODING	LOW	SILENT	gaT/gaC	D1787	1893	surface-associated+interspersed+gene+%28SURFIN%29%2C+pseudogene+%28SURF1.2%29		CODING	rna_PF3D7_0113600-1	exon_PF3D7_0113600-3
1	Pf3D7_01_v3	517573	G	A	SYNONYMOUS_CODING	LOW	SILENT	aaG/aaA	K1800	1893	surface-associated+interspersed+gene+%28SURFIN%29%2C+pseudogene+%28SURF1.2%29		CODING	rna_PF3D7_0113600-1	exon_PF3D7_0113600-3
1	Pf3D7_01_v3	517617	G	A	NON_SYNONYMOUS_CODING	MODERATE	MISSENSE	aGt/aAt	S1815N	1893	surface-associated+interspersed+gene+%28SURFIN%29%2C+pseudogene+%28SURF1.2%29		CODING	rna_PF3D7_0113600-1	exon_PF3D7_0113600-3
1	Pf3D7_01_v3	517759	A	T	SYNONYMOUS_CODING	LOW	SILENT	ccA/ccT	P1862	1893	surface-associated+interspersed+gene+%28SURFIN%29%2C+pseudogene+%28SURF1.2%29		CODING	rna_PF3D7_0113600-1	exon_PF3D7_0113600-3
1	Pf3D7_01_v3	517843	G	A	SYNONYMOUS_CODING	LOW	SILENT	tcG/tcA	S1890	1893	surface-associated+interspersed+gene+%28SURFIN%29%2C+pseudogene+%28SURF1.2%29		CODING	rna_PF3D7_0113600-1	exon_PF3D7_0113600-3
1	Pf3D7_01_v3	518046	A	T	INTERGENIC	MODIFIER
1	Pf3D7_01_v3	518047	A	C	INTERGENIC	MODIFIER
1	Pf3D7_01_v3	522572	G	T	NON_SYNONYMOUS_CODING	MODERATE	MISSENSE	aGt/aTt	S401I	402	heat+shock+protein+40%2C+type+II+%28HSP40%29		CODING	rna_PF3D7_0113700-1	exon_PF3D7_0113700-4
1	Pf3D7_01_v3	522573	T	A	NON_SYNONYMOUS_CODING	MODERATE	MISSENSE	agT/agA	S401R	402	heat+shock+protein+40%2C+type+II+%28HSP40%29		CODING	rna_PF3D7_0113700-1	exon_PF3D7_0113700-4
1	Pf3D7_01_v3	522604	GTATA	G	INTERGENIC	MODIFIER
1	Pf3D7_01_v3	523367	TTA	T	INTERGENIC	MODIFIER
1	Pf3D7_01_v3	526055	G	A	INTERGENIC	MODIFIER
1	Pf3D7_01_v3	526784	TTTA	T	INTERGENIC	MODIFIER
1	Pf3D7_01_v3	527830	C	T	NON_SYNONYMOUS_CODING	MODERATE	MISSENSE	Ctt/Ttt	L242F	2900	DBL+containing+protein%2C+unknown+function		CODING	rna_PF3D7_0113800-1	exon_PF3D7_0113800-1
1	Pf3D7_01_v3	528041	C	A	NON_SYNONYMOUS_CODING	MODERATE	MISSENSE	cCt/cAt	P312H	2900	DBL+containing+protein%2C+unknown+function		CODING	rna_PF3D7_0113800-1	exon_PF3D7_0113800-1
1	Pf3D7_01_v3	528050	G	C	NON_SYNONYMOUS_CODING	MODERATE	MISSENSE	aGt/aCt	S315T	2900	DBL+containing+protein%2C+unknown+function		CODING	rna_PF3D7_0113800-1	exon_PF3D7_0113800-1
1	Pf3D7_01_v3	528069	A	T	NON_SYNONYMOUS_CODING	MODERATE	MISSENSE	aaA/aaT	K321N	2900	DBL+containing+protein%2C+unknown+function		CODING	rna_PF3D7_0113800-1	exon_PF3D7_0113800-1
1	Pf3D7_01_v3	528934	C	G	NON_SYNONYMOUS_CODING	MODERATE	MISSENSE	Cat/Gat	H610D	2900	DBL+containing+protein%2C+unknown+function		CODING	rna_PF3D7_0113800-1	exon_PF3D7_0113800-1
1	Pf3D7_01_v3	529194	A	C	SYNONYMOUS_CODING	LOW	SILENT	atA/atC	I696	2900	DBL+containing+protein%2C+unknown+function		CODING	rna_PF3D7_0113800-1	exon_PF3D7_0113800-1
1	Pf3D7_01_v3	529279	C	G	NON_SYNONYMOUS_CODING	MODERATE	MISSENSE	Cag/Gag	Q725E	2900	DBL+containing+protein%2C+unknown+function		CODING	rna_PF3D7_0113800-1	exon_PF3D7_0113800-1
1	Pf3D7_01_v3	529297	A	G	NON_SYNONYMOUS_CODING	MODERATE	MISSENSE	Aat/Gat	N731D	2900	DBL+containing+protein%2C+unknown+function		CODING	rna_PF3D7_0113800-1	exon_PF3D7_0113800-1
1	Pf3D7_01_v3	529446	A	G	SYNONYMOUS_CODING	LOW	SILENT	gaA/gaG	E780	2900	DBL+containing+protein%2C+unknown+function		CODING	rna_PF3D7_0113800-1	exon_PF3D7_0113800-1
1	Pf3D7_01_v3	529621	G	A	NON_SYNONYMOUS_CODING	MODERATE	MISSENSE	Gaa/Aaa	E839K	2900	DBL+containing+protein%2C+unknown+function		CODING	rna_PF3D7_0113800-1	exon_PF3D7_0113800-1
1	Pf3D7_01_v3	529726	G	A	NON_SYNONYMOUS_CODING	MODERATE	MISSENSE	Gca/Aca	A874T	2900	DBL+containing+protein%2C+unknown+function		CODING	rna_PF3D7_0113800-1	exon_PF3D7_0113800-1
1	Pf3D7_01_v3	529754	A	G	NON_SYNONYMOUS_CODING	MODERATE	MISSENSE	aAg/aGg	K883R	2900	DBL+containing+protein%2C+unknown+function		CODING	rna_PF3D7_0113800-1	exon_PF3D7_0113800-1
1	Pf3D7_01_v3	529812	T	TTATAAA	CODON_INSERTION	MODERATE		-/TATAAA	-903YK	2900	DBL+containing+protein%2C+unknown+function		CODING	rna_PF3D7_0113800-1	exon_PF3D7_0113800-1
1	Pf3D7_01_v3	532209	T	G	NON_SYNONYMOUS_CODING	MODERATE	MISSENSE	gaT/gaG	D1612E	2900	DBL+containing+protein%2C+unknown+function		CODING	rna_PF3D7_0113800-1	exon_PF3D7_0113800-3
1	Pf3D7_01_v3	532260	C	T	SYNONYMOUS_CODING	LOW	SILENT	taC/taT	Y1629	2900	DBL+containing+protein%2C+unknown+function		CODING	rna_PF3D7_0113800-1	exon_PF3D7_0113800-3
1	Pf3D7_01_v3	532656	G	A	SYNONYMOUS_CODING	LOW	SILENT	ttG/ttA	L1761	2900	DBL+containing+protein%2C+unknown+function		CODING	rna_PF3D7_0113800-1	exon_PF3D7_0113800-3
1	Pf3D7_01_v3	532989	G	A	SYNONYMOUS_CODING	LOW	SILENT	aaG/aaA	K1872	2900	DBL+containing+protein%2C+unknown+function		CODING	rna_PF3D7_0113800-1	exon_PF3D7_0113800-3
1	Pf3D7_01_v3	532995	C	T	SYNONYMOUS_CODING	LOW	SILENT	ctC/ctT	L1874	2900	DBL+containing+protein%2C+unknown+function		CODING	rna_PF3D7_0113800-1	exon_PF3D7_0113800-3
1	Pf3D7_01_v3	533003	C	T	NON_SYNONYMOUS_CODING	MODERATE	MISSENSE	aCc/aTc	T1877I	2900	DBL+containing+protein%2C+unknown+function		CODING	rna_PF3D7_0113800-1	exon_PF3D7_0113800-3
1	Pf3D7_01_v3	533141	A	C	NON_SYNONYMOUS_CODING	MODERATE	MISSENSE	gAa/gCa	E1923A	2900	DBL+containing+protein%2C+unknown+function		CODING	rna_PF3D7_0113800-1	exon_PF3D7_0113800-3
1	Pf3D7_01_v3	534077	C	T	NON_SYNONYMOUS_CODING	MODERATE	MISSENSE	gCt/gTt	A2235V	2900	DBL+containing+protein%2C+unknown+function		CODING	rna_PF3D7_0113800-1	exon_PF3D7_0113800-3
1	Pf3D7_01_v3	534104	G	A	NON_SYNONYMOUS_CODING	MODERATE	MISSENSE	tGt/tAt	C2244Y	2900	DBL+containing+protein%2C+unknown+function		CODING	rna_PF3D7_0113800-1	exon_PF3D7_0113800-3
1	Pf3D7_01_v3	534181	A	C	NON_SYNONYMOUS_CODING	MODERATE	MISSENSE	Att/Ctt	I2270L	2900	DBL+containing+protein%2C+unknown+function		CODING	rna_PF3D7_0113800-1	exon_PF3D7_0113800-3
1	Pf3D7_01_v3	534236	A	C	NON_SYNONYMOUS_CODING	MODERATE	MISSENSE	aAc/aCc	N2288T	2900	DBL+containing+protein%2C+unknown+function		CODING	rna_PF3D7_0113800-1	exon_PF3D7_0113800-3
1	Pf3D7_01_v3	534237	C	T	SYNONYMOUS_CODING	LOW	SILENT	aaC/aaT	N2288	2900	DBL+containing+protein%2C+unknown+function		CODING	rna_PF3D7_0113800-1	exon_PF3D7_0113800-3
1	Pf3D7_01_v3	534312	A	G	SYNONYMOUS_CODING	LOW	SILENT	gaA/gaG	E2313	2900	DBL+containing+protein%2C+unknown+function		CODING	rna_PF3D7_0113800-1	exon_PF3D7_0113800-3
1	Pf3D7_01_v3	534444	T	C	SYNONYMOUS_CODING	LOW	SILENT	ttT/ttC	F2357	2900	DBL+containing+protein%2C+unknown+function		CODING	rna_PF3D7_0113800-1	exon_PF3D7_0113800-3
1	Pf3D7_01_v3	535211	C	T	SYNONYMOUS_CODING	LOW	SILENT	ttC/ttT	F2521	2900	DBL+containing+protein%2C+unknown+function		CODING	rna_PF3D7_0113800-1	exon_PF3D7_0113800-4
1	Pf3D7_01_v3	535884	T	C	NON_SYNONYMOUS_CODING	MODERATE	MISSENSE	Ttt/Ctt	F2746L	2900	DBL+containing+protein%2C+unknown+function		CODING	rna_PF3D7_0113800-1	exon_PF3D7_0113800-4
1	Pf3D7_01_v3	536003	T	C	SYNONYMOUS_CODING	LOW	SILENT	ttT/ttC	F2785	2900	DBL+containing+protein%2C+unknown+function		CODING	rna_PF3D7_0113800-1	exon_PF3D7_0113800-4
1	Pf3D7_01_v3	536106	G	A	NON_SYNONYMOUS_CODING	MODERATE	MISSENSE	Gtt/Att	V2820I	2900	DBL+containing+protein%2C+unknown+function		CODING	rna_PF3D7_0113800-1	exon_PF3D7_0113800-4
1	Pf3D7_01_v3	536113	G	A	NON_SYNONYMOUS_CODING	MODERATE	MISSENSE	gGa/gAa	G2822E	2900	DBL+containing+protein%2C+unknown+function		CODING	rna_PF3D7_0113800-1	exon_PF3D7_0113800-4
1	Pf3D7_01_v3	536150	A	G	SYNONYMOUS_CODING	LOW	SILENT	caA/caG	Q2834	2900	DBL+containing+protein%2C+unknown+function		CODING	rna_PF3D7_0113800-1	exon_PF3D7_0113800-4
1	Pf3D7_01_v3	537226	A	T	SYNONYMOUS_CODING	LOW	SILENT	tcT/tcA	S205	243	Plasmodium+exported+protein+%28hyp8%29%2C+unknown+function+%28GEXP10%29		CODING	rna_PF3D7_0113900-1	exon_PF3D7_0113900-2
1	Pf3D7_01_v3	537322	G	A	SYNONYMOUS_CODING	LOW	SILENT	tcC/tcT	S173	243	Plasmodium+exported+protein+%28hyp8%29%2C+unknown+function+%28GEXP10%29		CODING	rna_PF3D7_0113900-1	exon_PF3D7_0113900-2
1	Pf3D7_01_v3	541617	A	AT	INTERGENIC	MODIFIER
1	Pf3D7_01_v3	541819	TTATATA	T	INTERGENIC	MODIFIER
1	Pf3D7_01_v3	543381	G	A	NON_SYNONYMOUS_CODING	MODERATE	MISSENSE	Gaa/Aaa	E264K	1463	RESA-like+protein+with+DnaJ+domain%2C+putative+%28GEXP06%29		CODING	rna_PF3D7_0114000-1	exon_PF3D7_0114000-2
1	Pf3D7_01_v3	544338	A	G	NON_SYNONYMOUS_CODING	MODERATE	MISSENSE	Aaa/Gaa	K583E	1463	RESA-like+protein+with+DnaJ+domain%2C+putative+%28GEXP06%29		CODING	rna_PF3D7_0114000-1	exon_PF3D7_0114000-2
1	Pf3D7_01_v3	544931	G	A	SYNONYMOUS_CODING	LOW	SILENT	agG/agA	R780	1463	RESA-like+protein+with+DnaJ+domain%2C+putative+%28GEXP06%29		CODING	rna_PF3D7_0114000-1	exon_PF3D7_0114000-2
1	Pf3D7_01_v3	545008	C	A	NON_SYNONYMOUS_CODING	MODERATE	MISSENSE	tCt/tAt	S806Y	1463	RESA-like+protein+with+DnaJ+domain%2C+putative+%28GEXP06%29		CODING	rna_PF3D7_0114000-1	exon_PF3D7_0114000-2
1	Pf3D7_01_v3	545016	G	T	NON_SYNONYMOUS_CODING	MODERATE	MISSENSE	Gta/Tta	V809L	1463	RESA-like+protein+with+DnaJ+domain%2C+putative+%28GEXP06%29		CODING	rna_PF3D7_0114000-1	exon_PF3D7_0114000-2
1	Pf3D7_01_v3	549955	C	CAT	INTERGENIC	MODIFIER
1	Pf3D7_01_v3	551570	A	AAT	INTRON	MODIFIER				347	Plasmodium+exported+protein+%28hyp4%29%2C+unknown+function		CODING	rna_PF3D7_0114200-1
1	Pf3D7_01_v3	555445	TA	T	INTERGENIC	MODIFIER
1	Pf3D7_01_v3	556775	TA	T	INTERGENIC	MODIFIER
1	Pf3D7_01_v3	557608	CAT	C	INTERGENIC	MODIFIER
1	Pf3D7_01_v3	558745	AAT	A	INTERGENIC	MODIFIER
1	Pf3D7_01_v3	560404	C	T	INTERGENIC	MODIFIER
1	Pf3D7_01_v3	563801	G	T	NON_SYNONYMOUS_CODING	MODERATE	MISSENSE	Cgt/Agt	R292S	323	rifin		CODING	rna_PF3D7_0114700-1	exon_PF3D7_0114700-2
1	Pf3D7_01_v3	566854	A	AT	INTERGENIC	MODIFIER
1	Pf3D7_01_v3	567555	T	TATA	INTERGENIC	MODIFIER
1	Pf3D7_01_v3	568894	GTA	G	INTERGENIC	MODIFIER
1	Pf3D7_01_v3	570438	A	AAT	INTERGENIC	MODIFIER
1	Pf3D7_01_v3	571563	A	ATAT	INTERGENIC	MODIFIER
1	Pf3D7_01_v3	573198	TA	T	INTERGENIC	MODIFIER
1	Pf3D7_01_v3	584693	G	T	INTERGENIC	MODIFIER
1	Pf3D7_01_v3	586616	AATAT	A	INTERGENIC	MODIFIER
1	Pf3D7_01_v3	587161	AAT	A	INTERGENIC	MODIFIER
1	Pf3D7_01_v3	590651	AATATAT	A	INTERGENIC	MODIFIER
1	Pf3D7_01_v3	606246	A	T	INTERGENIC	MODIFIER
1	Pf3D7_01_v3	608117	A	G	NON_SYNONYMOUS_CODING	MODERATE	MISSENSE	aTg/aCg	M1962T	2203	erythrocyte+membrane+protein+1%2C+PfEMP1+%28VAR%29		CODING	rna_PF3D7_0115700-1	exon_PF3D7_0115700-2
1	Pf3D7_01_v3	624376	G	A	INTERGENIC	MODIFIER
1	Pf3D7_01_v3	624381	T	A	INTERGENIC	MODIFIER
1	Pf3D7_01_v3	624446	A	C	INTERGENIC	MODIFIER
1	Pf3D7_01_v3	631416	A	C	INTERGENIC	MODIFIER
1	Pf3D7_02_v3	38198	T	TA	INTERGENIC	MODIFIER
1	Pf3D7_02_v3	38468	A	T	NON_SYNONYMOUS_CODING	MODERATE	MISSENSE	gTt/gAt	V245D	304	stevor		CODING	rna_PF3D7_0200400-1	exon_PF3D7_0200400-2
1	Pf3D7_02_v3	39283	T	A	NON_SYNONYMOUS_CODING	MODERATE	MISSENSE	aaA/aaT	K7N	304	stevor		CODING	rna_PF3D7_0200400-1	exon_PF3D7_0200400-1
1	Pf3D7_02_v3	39364	G	A	INTERGENIC	MODIFIER
1	Pf3D7_02_v3	39369	C	A	INTERGENIC	MODIFIER
1	Pf3D7_02_v3	39405	C	G	INTERGENIC	MODIFIER
1	Pf3D7_02_v3	56045	C	T	INTERGENIC	MODIFIER
1	Pf3D7_02_v3	56151	T	A	INTERGENIC	MODIFIER
1	Pf3D7_02_v3	106230	T	G	INTERGENIC	MODIFIER
1	Pf3D7_02_v3	109248	C	G	INTERGENIC	MODIFIER
1	Pf3D7_02_v3	109917	C	T	NON_SYNONYMOUS_CODING	MODERATE	MISSENSE	Gat/Aat	D186N	302	Plasmodium+exported+protein+%28PHISTc%29%2C+unknown+function		CODING	rna_PF3D7_0202100-1	exon_PF3D7_0202100-2
1	Pf3D7_02_v3	110045	G	T	NON_SYNONYMOUS_CODING	MODERATE	MISSENSE	gCa/gAa	A143E	302	Plasmodium+exported+protein+%28PHISTc%29%2C+unknown+function		CODING	rna_PF3D7_0202100-1	exon_PF3D7_0202100-2
1	Pf3D7_02_v3	114425	A	AATAT	INTERGENIC	MODIFIER
1	Pf3D7_02_v3	119335	A	C	INTERGENIC	MODIFIER
1	Pf3D7_02_v3	119424	TAC	T	INTERGENIC	MODIFIER
1	Pf3D7_02_v3	120431	TAG	T	INTERGENIC	MODIFIER
1	Pf3D7_02_v3	120439	TAG	T	INTERGENIC	MODIFIER
1	Pf3D7_02_v3	121226	A	T	NON_SYNONYMOUS_CODING	MODERATE	MISSENSE	Agt/Tgt	S235C	1192	conserved+Plasmodium+protein%2C+unknown+function		CODING	rna_PF3D7_0202400-1	exon_PF3D7_0202400-1
1	Pf3D7_02_v3	122485	C	A	NON_SYNONYMOUS_CODING	MODERATE	MISSENSE	gaC/gaA	D654E	1192	conserved+Plasmodium+protein%2C+unknown+function		CODING	rna_PF3D7_0202400-1	exon_PF3D7_0202400-1
1	Pf3D7_02_v3	123281	G	T	STOP_GAINED	HIGH	NONSENSE	Gaa/Taa	E920*	1192	conserved+Plasmodium+protein%2C+unknown+function		CODING	rna_PF3D7_0202400-1	exon_PF3D7_0202400-1
1	Pf3D7_02_v3	124898	TTA	T	INTERGENIC	MODIFIER
1	Pf3D7_02_v3	126500	CTATAT	C	INTERGENIC	MODIFIER
1	Pf3D7_02_v3	131505	T	A	NON_SYNONYMOUS_CODING	MODERATE	MISSENSE	Att/Ttt	I687F	1340	conserved+Plasmodium+protein%2C+unknown+function		CODING	rna_PF3D7_0202600.2-1	exon_PF3D7_0202600.2-1	NON_SYNONYMOUS_CODING	MODERATE	MISSENSE	Att/Ttt	I687F	1341	conserved+Plasmodium+protein%2C+unknown+function		CODING	rna_PF3D7_0202600.1-1	exon_PF3D7_0202600.1-1
1	Pf3D7_02_v3	134122	C	CATAT	INTERGENIC	MODIFIER
1	Pf3D7_02_v3	134554	T	G	INTERGENIC	MODIFIER
1	Pf3D7_02_v3	137159	C	CATAT	INTERGENIC	MODIFIER
1	Pf3D7_02_v3	137929	AAT	A	INTRON	MODIFIER				120	conserved+Plasmodium+protein%2C+unknown+function		CODING	rna_PF3D7_0202800-1
1	Pf3D7_02_v3	138425	CATATAT	C	INTERGENIC	MODIFIER
1	Pf3D7_02_v3	150801	C	G	NON_SYNONYMOUS_CODING	MODERATE	MISSENSE	Gga/Cga	G2061R	2485	protein+kinase%2C+putative		CODING	rna_PF3D7_0203100-1	exon_PF3D7_0203100-1
1	Pf3D7_02_v3	150805	A	G	SYNONYMOUS_CODING	LOW	SILENT	aaT/aaC	N2059	2485	protein+kinase%2C+putative		CODING	rna_PF3D7_0203100-1	exon_PF3D7_0203100-1
1	Pf3D7_02_v3	150829	T	C	SYNONYMOUS_CODING	LOW	SILENT	gaA/gaG	E2051	2485	protein+kinase%2C+putative		CODING	rna_PF3D7_0203100-1	exon_PF3D7_0203100-1
1	Pf3D7_02_v3	150856	C	T	SYNONYMOUS_CODING	LOW	SILENT	gaG/gaA	E2042	2485	protein+kinase%2C+putative		CODING	rna_PF3D7_0203100-1	exon_PF3D7_0203100-1
1	Pf3D7_02_v3	151004	C	A	NON_SYNONYMOUS_CODING	MODERATE	MISSENSE	gGa/gTa	G1993V	2485	protein+kinase%2C+putative		CODING	rna_PF3D7_0203100-1	exon_PF3D7_0203100-1
1	Pf3D7_02_v3	155243	A	ATAT	CODON_INSERTION	MODERATE		-/ATA	-580I	2485	protein+kinase%2C+putative		CODING	rna_PF3D7_0203100-1	exon_PF3D7_0203100-1
1	Pf3D7_02_v3	159052	T	A	SYNONYMOUS_CODING	LOW	SILENT	tcA/tcT	S203	507	conserved+Plasmodium+protein%2C+unknown+function		CODING	rna_PF3D7_0203200-1	exon_PF3D7_0203200-1
1	Pf3D7_02_v3	166372	T	C	SYNONYMOUS_CODING	LOW	SILENT	Ttg/Ctg	L77	635	conserved+Plasmodium+protein%2C+unknown+function		CODING	rna_PF3D7_0203600-1	exon_PF3D7_0203600-1
1	Pf3D7_02_v3	166482	AAAT	A	CODON_DELETION	MODERATE		aat/-	N114-	635	conserved+Plasmodium+protein%2C+unknown+function		CODING	rna_PF3D7_0203600-1	exon_PF3D7_0203600-1
1	Pf3D7_02_v3	167317	A	G	NON_SYNONYMOUS_CODING	MODERATE	MISSENSE	Att/Gtt	I392V	635	conserved+Plasmodium+protein%2C+unknown+function		CODING	rna_PF3D7_0203600-1	exon_PF3D7_0203600-1
1	Pf3D7_02_v3	169136	TCAC	T	CODON_CHANGE_PLUS_CODON_DELETION	MODERATE		ggtgat/gat	GD333D	439	nucleolar+preribosomal+assembly+protein%2C+putative		CODING	rna_PF3D7_0203700-1	exon_PF3D7_0203700-1
1	Pf3D7_02_v3	171299	AAT	A	INTERGENIC	MODIFIER
1	Pf3D7_02_v3	172016	AAT	A	INTRON	MODIFIER				542	conserved+Plasmodium+protein%2C+unknown+function		CODING	rna_PF3D7_0203800-1
1	Pf3D7_02_v3	173736	TTA	T	INTRON	MODIFIER				542	conserved+Plasmodium+protein%2C+unknown+function		CODING	rna_PF3D7_0203800-1
1	Pf3D7_02_v3	174321	A	AATAT	INTRON	MODIFIER				542	conserved+Plasmodium+protein%2C+unknown+function		CODING	rna_PF3D7_0203800-1
1	Pf3D7_02_v3	176105	C	CAT	INTERGENIC	MODIFIER
1	Pf3D7_02_v3	181036	CAT	C	INTRON	MODIFIER				797	conserved+Plasmodium+protein%2C+unknown+function		CODING	rna_PF3D7_0204000-1
1	Pf3D7_02_v3	185169	C	G	NON_SYNONYMOUS_CODING	MODERATE	MISSENSE	cGa/cCa	R1316P	2295	conserved+Plasmodium+protein%2C+unknown+function		CODING	rna_PF3D7_0204100-1	exon_PF3D7_0204100-1
1	Pf3D7_02_v3	188507	C	T	SYNONYMOUS_CODING	LOW	SILENT	ctG/ctA	L203	2295	conserved+Plasmodium+protein%2C+unknown+function		CODING	rna_PF3D7_0204100-1	exon_PF3D7_0204100-1
1	Pf3D7_02_v3	191207	A	AAT	INTERGENIC	MODIFIER
1	Pf3D7_02_v3	191752	TTA	T	INTERGENIC	MODIFIER
1	Pf3D7_02_v3	192458	AAT	A	INTERGENIC	MODIFIER
1	Pf3D7_02_v3	193727	AATAT	A	INTRON	MODIFIER				276	conserved+Plasmodium+protein%2C+unknown+function		CODING	rna_PF3D7_0204200-1
1	Pf3D7_02_v3	194835	A	G	SYNONYMOUS_CODING	LOW	SILENT	aaT/aaC	N694	696	conserved+Plasmodium+protein%2C+unknown+function		CODING	rna_PF3D7_0204300-1	exon_PF3D7_0204300-1
1	Pf3D7_02_v3	198776	A	G	SYNONYMOUS_CODING	LOW	SILENT	tgT/tgC	C265	405	aspartate+aminotransferase%2Caspartate+transaminase+%28AspAT%29		CODING	rna_PF3D7_0204500-1	exon_PF3D7_0204500-1
1	Pf3D7_02_v3	198788	A	C	SYNONYMOUS_CODING	LOW	SILENT	ctT/ctG	L261	405	aspartate+aminotransferase%2Caspartate+transaminase+%28AspAT%29		CODING	rna_PF3D7_0204500-1	exon_PF3D7_0204500-1
1	Pf3D7_02_v3	198839	A	G	SYNONYMOUS_CODING	LOW	SILENT	tgT/tgC	C244	405	aspartate+aminotransferase%2Caspartate+transaminase+%28AspAT%29		CODING	rna_PF3D7_0204500-1	exon_PF3D7_0204500-1
1	Pf3D7_02_v3	199252	T	A	NON_SYNONYMOUS_CODING	MODERATE	MISSENSE	Act/Tct	T107S	405	aspartate+aminotransferase%2Caspartate+transaminase+%28AspAT%29		CODING	rna_PF3D7_0204500-1	exon_PF3D7_0204500-1
1	Pf3D7_02_v3	199406	G	T	SYNONYMOUS_CODING	LOW	SILENT	gcC/gcA	A55	405	aspartate+aminotransferase%2Caspartate+transaminase+%28AspAT%29		CODING	rna_PF3D7_0204500-1	exon_PF3D7_0204500-1
1	Pf3D7_02_v3	204112	A	AATATAT	INTERGENIC	MODIFIER
1	Pf3D7_02_v3	204902	GTTTTA	G	INTERGENIC	MODIFIER
1	Pf3D7_02_v3	206291	A	G	SYNONYMOUS_CODING	LOW	SILENT	gcT/gcC	A371	504	hexose+transporter+%28HT%29		CODING	rna_PF3D7_0204700-1	exon_PF3D7_0204700-1
1	Pf3D7_02_v3	207266	C	T	SYNONYMOUS_CODING	LOW	SILENT	gtG/gtA	V46	504	hexose+transporter+%28HT%29		CODING	rna_PF3D7_0204700-1	exon_PF3D7_0204700-1
1	Pf3D7_02_v3	208965	T	TTA	INTERGENIC	MODIFIER
1	Pf3D7_02_v3	210015	G	A	SYNONYMOUS_CODING	LOW	SILENT	aaC/aaT	N273	416	3%27-5%27+exonuclease%2C+putative		CODING	rna_PF3D7_0204800-1	exon_PF3D7_0204800-1
1	Pf3D7_02_v3	210089	G	C	NON_SYNONYMOUS_CODING	MODERATE	MISSENSE	Cag/Gag	Q249E	416	3%27-5%27+exonuclease%2C+putative		CODING	rna_PF3D7_0204800-1	exon_PF3D7_0204800-1
1	Pf3D7_02_v3	210681	A	C	NON_SYNONYMOUS_CODING	MODERATE	MISSENSE	tgT/tgG	C51W	416	3%27-5%27+exonuclease%2C+putative		CODING	rna_PF3D7_0204800-1	exon_PF3D7_0204800-1
1	Pf3D7_02_v3	217583	A	AATATAT	INTERGENIC	MODIFIER
1	Pf3D7_02_v3	220404	T	G	NON_SYNONYMOUS_CODING	MODERATE	MISSENSE	Tat/Gat	Y239D	616	conserved+Plasmodium+protein%2C+unknown+function		CODING	rna_PF3D7_0205300-1	exon_PF3D7_0205300-1
1	Pf3D7_02_v3	222054	AAT	A	INTRON	MODIFIER				616	conserved+Plasmodium+protein%2C+unknown+function		CODING	rna_PF3D7_0205300-1
1	Pf3D7_02_v3	223240	AAT	A	INTERGENIC	MODIFIER
1	Pf3D7_02_v3	223389	TTTTTC	T	INTERGENIC	MODIFIER
1	Pf3D7_02_v3	224845	A	T	SYNONYMOUS_CODING	LOW	SILENT	ccA/ccT	P456	457	conserved+Plasmodium+protein%2C+unknown+function		CODING	rna_PF3D7_0205400-1	exon_PF3D7_0205400-1
1	Pf3D7_02_v3	225470	CAT	C	INTERGENIC	MODIFIER
1	Pf3D7_02_v3	230192	TTA	T	INTERGENIC	MODIFIER
1	Pf3D7_02_v3	232367	C	CATATAT	INTRON	MODIFIER				205	conserved+Plasmodium+protein%2C+unknown+function		CODING	rna_PF3D7_0205700.1-1		INTRON	MODIFIER				222	conserved+Plasmodium+protein%2C+unknown+function		CODING	rna_PF3D7_0205700.2-1
1	Pf3D7_02_v3	233288	TTATA	T	INTRON	MODIFIER				120	conserved+Plasmodium+protein%2C+unknown+function		CODING	rna_PF3D7_0205800-1
1	Pf3D7_02_v3	234967	CAT	C	INTERGENIC	MODIFIER
1	Pf3D7_02_v3	242618	A	G	SYNONYMOUS_CODING	LOW	SILENT	atT/atC	I393	1516	DNA+repair+endonuclease%2C+putative		CODING	rna_PF3D7_0206000-1	exon_PF3D7_0206000-1
1	Pf3D7_02_v3	247915	G	GAT	INTERGENIC	MODIFIER
1	Pf3D7_02_v3	249611	G	A	SYNONYMOUS_CODING	LOW	SILENT	ttG/ttA	L194	565	metabolite%2Fdrug+transporter%2C+putative		CODING	rna_PF3D7_0206200-1	exon_PF3D7_0206200-1
1	Pf3D7_02_v3	252662	T	TTA	INTRON	MODIFIER				525	conserved+Plasmodium+protein%2C+unknown+function		CODING	rna_PF3D7_0206300-1
1	Pf3D7_02_v3	257350	G	GATA	CODON_INSERTION	MODERATE		gat/gATAat	D843DN	2539	conserved+Plasmodium+protein%2C+unknown+function		CODING	rna_PF3D7_0206400-1	exon_PF3D7_0206400-1
1	Pf3D7_02_v3	259954	G	A	NON_SYNONYMOUS_CODING	MODERATE	MISSENSE	Gaa/Aaa	E1711K	2539	conserved+Plasmodium+protein%2C+unknown+function		CODING	rna_PF3D7_0206400-1	exon_PF3D7_0206400-1
1	Pf3D7_02_v3	259957	G	A	NON_SYNONYMOUS_CODING	MODERATE	MISSENSE	Gaa/Aaa	E1712K	2539	conserved+Plasmodium+protein%2C+unknown+function		CODING	rna_PF3D7_0206400-1	exon_PF3D7_0206400-1
1	Pf3D7_02_v3	260682	C	T	SYNONYMOUS_CODING	LOW	SILENT	agC/agT	S1953	2539	conserved+Plasmodium+protein%2C+unknown+function		CODING	rna_PF3D7_0206400-1	exon_PF3D7_0206400-1
1	Pf3D7_02_v3	262059	C	T	SYNONYMOUS_CODING	LOW	SILENT	aaC/aaT	N2412	2539	conserved+Plasmodium+protein%2C+unknown+function		CODING	rna_PF3D7_0206400-1	exon_PF3D7_0206400-1
1	Pf3D7_02_v3	265783	C	T	NON_SYNONYMOUS_CODING	MODERATE	MISSENSE	aGt/aAt	S522N	1436	conserved+Plasmodium+protein%2C+unknown+function		CODING	rna_PF3D7_0206500-1	exon_PF3D7_0206500-1
1	Pf3D7_02_v3	265801	C	T	NON_SYNONYMOUS_CODING	MODERATE	MISSENSE	aGt/aAt	S516N	1436	conserved+Plasmodium+protein%2C+unknown+function		CODING	rna_PF3D7_0206500-1	exon_PF3D7_0206500-1
1	Pf3D7_02_v3	266212	A	G	NON_SYNONYMOUS_CODING	MODERATE	MISSENSE	cTg/cCg	L379P	1436	conserved+Plasmodium+protein%2C+unknown+function		CODING	rna_PF3D7_0206500-1	exon_PF3D7_0206500-1
1	Pf3D7_02_v3	267431	TATAA	T	INTERGENIC	MODIFIER
1	Pf3D7_02_v3	269971	AAAAAAT	A	INTERGENIC	MODIFIER
1	Pf3D7_02_v3	270234	AAT	A	INTRON	MODIFIER				106	transcription+factor%2C+putative		CODING	rna_PF3D7_0206600-1
1	Pf3D7_02_v3	272601	G	A	SYNONYMOUS_CODING	LOW	SILENT	ttG/ttA	L336	471	adenylosuccinate+lyase+%28ASL%29		CODING	rna_PF3D7_0206700-1	exon_PF3D7_0206700-1
1	Pf3D7_02_v3	274661	CAT	C	INTERGENIC	MODIFIER
1	Pf3D7_02_v3	276541	A	AAT	INTRON	MODIFIER				261	merozoite+surface+protein+5		CODING	rna_PF3D7_0206900.2-1		INTRON	MODIFIER				272	merozoite+surface+protein+5+%28MSP5%29		CODING	rna_PF3D7_0206900.1-1
1	Pf3D7_02_v3	277675	C	T	NON_SYNONYMOUS_CODING	MODERATE	MISSENSE	gGt/gAt	G213D	272	merozoite+surface+protein+4+%28MSP4%29		CODING	rna_PF3D7_0207000-1	exon_PF3D7_0207000-2
1	Pf3D7_02_v3	277744	T	A	NON_SYNONYMOUS_CODING	MODERATE	MISSENSE	gAc/gTc	D190V	272	merozoite+surface+protein+4+%28MSP4%29		CODING	rna_PF3D7_0207000-1	exon_PF3D7_0207000-2
1	Pf3D7_02_v3	278191	TCTC	T	CODON_CHANGE_PLUS_CODON_DELETION	MODERATE		ggagaa/gaa	GE88E	272	merozoite+surface+protein+4+%28MSP4%29		CODING	rna_PF3D7_0207000-1	exon_PF3D7_0207000-1
1	Pf3D7_02_v3	282070	C	A	NON_SYNONYMOUS_CODING	MODERATE	MISSENSE	cCa/cAa	P55Q	1745	conserved+Plasmodium+protein%2C+unknown+function		CODING	rna_PF3D7_0207100-1	exon_PF3D7_0207100-1
1	Pf3D7_02_v3	285924	G	A	NON_SYNONYMOUS_CODING	MODERATE	MISSENSE	Gtg/Atg	V1340M	1745	conserved+Plasmodium+protein%2C+unknown+function		CODING	rna_PF3D7_0207100-1	exon_PF3D7_0207100-1
1	Pf3D7_02_v3	287542	TTA	T	INTERGENIC	MODIFIER
1	Pf3D7_02_v3	288152	ATT	A	INTERGENIC	MODIFIER
1	Pf3D7_02_v3	288157	T	A	INTERGENIC	MODIFIER
1	Pf3D7_02_v3	291565	AATAT	A	INTRON	MODIFIER				679	serine+repeat+antigen+8+%28SERA8%29		CODING	rna_PF3D7_0207300-1
1	Pf3D7_02_v3	292241	CATAT	C	INTRON	MODIFIER				679	serine+repeat+antigen+8+%28SERA8%29		CODING	rna_PF3D7_0207300-1
1	Pf3D7_02_v3	292894	C	T	INTERGENIC	MODIFIER
1	Pf3D7_02_v3	294544	G	T	NON_SYNONYMOUS_CODING	MODERATE	MISSENSE	gCa/gAa	A857E	946	serine+repeat+antigen+7+%28SERA7%29		CODING	rna_PF3D7_0207400-1	exon_PF3D7_0207400-4
1	Pf3D7_02_v3	296617	A	AATATAT	INTRON	MODIFIER				946	serine+repeat+antigen+7+%28SERA7%29		CODING	rna_PF3D7_0207400-1
1	Pf3D7_02_v3	297386	AAT	A	INTRON	MODIFIER				946	serine+repeat+antigen+7+%28SERA7%29		CODING	rna_PF3D7_0207400-1
1	Pf3D7_02_v3	298211	T	G	INTERGENIC	MODIFIER
1	Pf3D7_02_v3	299208	T	C	NON_SYNONYMOUS_CODING	MODERATE	MISSENSE	Aat/Gat	N929D	1031	serine+repeat+antigen+6+%28SERA6%29		CODING	rna_PF3D7_0207500-1	exon_PF3D7_0207500-4
1	Pf3D7_02_v3	299210	C	T	NON_SYNONYMOUS_CODING	MODERATE	MISSENSE	aGc/aAc	S928N	1031	serine+repeat+antigen+6+%28SERA6%29		CODING	rna_PF3D7_0207500-1	exon_PF3D7_0207500-4
1	Pf3D7_02_v3	306406	T	C	NON_SYNONYMOUS_CODING	MODERATE	MISSENSE	Aaa/Gaa	K159E	997	serine+repeat+antigen+5+%28SERA5%29		CODING	rna_PF3D7_0207600-1	exon_PF3D7_0207600-2
1	Pf3D7_02_v3	307967	C	A	INTERGENIC	MODIFIER
1	Pf3D7_02_v3	309319	T	C	NON_SYNONYMOUS_CODING	MODERATE	MISSENSE	gAa/gGa	E806G	962	serine+repeat+antigen+4+%28SERA4%29		CODING	rna_PF3D7_0207700-1	exon_PF3D7_0207700-4
1	Pf3D7_02_v3	309386	T	C	NON_SYNONYMOUS_CODING	MODERATE	MISSENSE	Aga/Gga	R784G	962	serine+repeat+antigen+4+%28SERA4%29		CODING	rna_PF3D7_0207700-1	exon_PF3D7_0207700-4
1	Pf3D7_02_v3	309388	G	T	NON_SYNONYMOUS_CODING	MODERATE	MISSENSE	cCg/cAg	P783Q	962	serine+repeat+antigen+4+%28SERA4%29		CODING	rna_PF3D7_0207700-1	exon_PF3D7_0207700-4
1	Pf3D7_02_v3	311008	AAT	A	INTRON	MODIFIER				962	serine+repeat+antigen+4+%28SERA4%29		CODING	rna_PF3D7_0207700-1
1	Pf3D7_02_v3	311295	A	AAT	INTRON	MODIFIER				962	serine+repeat+antigen+4+%28SERA4%29		CODING	rna_PF3D7_0207700-1
1	Pf3D7_02_v3	311390	C	T	NON_SYNONYMOUS_CODING	MODERATE	MISSENSE	Gaa/Aaa	E201K	962	serine+repeat+antigen+4+%28SERA4%29		CODING	rna_PF3D7_0207700-1	exon_PF3D7_0207700-2
1	Pf3D7_02_v3	311475	T	A	NON_SYNONYMOUS_CODING	MODERATE	MISSENSE	aaA/aaT	K172N	962	serine+repeat+antigen+4+%28SERA4%29		CODING	rna_PF3D7_0207700-1	exon_PF3D7_0207700-2
1	Pf3D7_02_v3	311870	G	T	NON_SYNONYMOUS_CODING	MODERATE	MISSENSE	Cca/Aca	P41T	962	serine+repeat+antigen+4+%28SERA4%29		CODING	rna_PF3D7_0207700-1	exon_PF3D7_0207700-2
1	Pf3D7_02_v3	311881	G	T	NON_SYNONYMOUS_CODING	MODERATE	MISSENSE	cCa/cAa	P37Q	962	serine+repeat+antigen+4+%28SERA4%29		CODING	rna_PF3D7_0207700-1	exon_PF3D7_0207700-2
1	Pf3D7_02_v3	314746	G	A	NON_SYNONYMOUS_CODING	MODERATE	MISSENSE	tCa/tTa	S499L	930	serine+repeat+antigen+3+%28SERA3%29		CODING	rna_PF3D7_0207800-1	exon_PF3D7_0207800-4
1	Pf3D7_02_v3	318449	C	G	NON_SYNONYMOUS_CODING	MODERATE	MISSENSE	aGt/aCt	S822T	1105	serine+repeat+antigen+2+%28SERA2%29		CODING	rna_PF3D7_0207900-1	exon_PF3D7_0207900-4
1	Pf3D7_02_v3	318508	A	T	NON_SYNONYMOUS_CODING	MODERATE	MISSENSE	gaT/gaA	D802E	1105	serine+repeat+antigen+2+%28SERA2%29		CODING	rna_PF3D7_0207900-1	exon_PF3D7_0207900-4
1	Pf3D7_02_v3	318511	G	A	SYNONYMOUS_CODING	LOW	SILENT	gaC/gaT	D801	1105	serine+repeat+antigen+2+%28SERA2%29		CODING	rna_PF3D7_0207900-1	exon_PF3D7_0207900-4
1	Pf3D7_02_v3	319250	T	G	NON_SYNONYMOUS_CODING	MODERATE	MISSENSE	aAa/aCa	K555T	1105	serine+repeat+antigen+2+%28SERA2%29		CODING	rna_PF3D7_0207900-1	exon_PF3D7_0207900-4
1	Pf3D7_02_v3	319674	G	A	NON_SYNONYMOUS_CODING	MODERATE	MISSENSE	Cct/Tct	P414S	1105	serine+repeat+antigen+2+%28SERA2%29		CODING	rna_PF3D7_0207900-1	exon_PF3D7_0207900-4
1	Pf3D7_02_v3	325407	G	A	NON_SYNONYMOUS_CODING	MODERATE	MISSENSE	gCt/gTt	A63V	994	serine+repeat+antigen+1+%28SERA1%29		CODING	rna_PF3D7_0208000-1	exon_PF3D7_0208000-2
1	Pf3D7_02_v3	325571	AATATAT	A	INTRON	MODIFIER				994	serine+repeat+antigen+1+%28SERA1%29		CODING	rna_PF3D7_0208000-1
1	Pf3D7_02_v3	328042	GAT	G	INTRON	MODIFIER				1789	conserved+Plasmodium+protein%2C+unknown+function		CODING	rna_PF3D7_0208100.1-1		INTRON	MODIFIER				1789	conserved+Plasmodium+protein%2C+unknown+function		CODING	rna_PF3D7_0208100.2-1
1	Pf3D7_02_v3	328717	C	CAT	INTRON	MODIFIER				1789	conserved+Plasmodium+protein%2C+unknown+function		CODING	rna_PF3D7_0208100.1-1		INTRON	MODIFIER				1789	conserved+Plasmodium+protein%2C+unknown+function		CODING	rna_PF3D7_0208100.2-1
1	Pf3D7_02_v3	330869	AATATAT	A	INTRON	MODIFIER				1789	conserved+Plasmodium+protein%2C+unknown+function		CODING	rna_PF3D7_0208100.1-1		INTRON	MODIFIER				1789	conserved+Plasmodium+protein%2C+unknown+function		CODING	rna_PF3D7_0208100.2-1
1	Pf3D7_02_v3	336829	CA	C	INTERGENIC	MODIFIER
1	Pf3D7_02_v3	336882	A	G	INTERGENIC	MODIFIER
1	Pf3D7_02_v3	339959	C	T	NON_SYNONYMOUS_CODING	MODERATE	MISSENSE	aCa/aTa	T801I	1802	conserved+Plasmodium+protein%2C+unknown+function		CODING	rna_PF3D7_0208300-1	exon_PF3D7_0208300-1
1	Pf3D7_02_v3	343697	CATT	C	CODON_DELETION	MODERATE		aat/-	N1881-	2010	conserved+Plasmodium+protein%2C+unknown+function		CODING	rna_PF3D7_0208400-1	exon_PF3D7_0208400-1
1	Pf3D7_02_v3	346073	T	G	NON_SYNONYMOUS_CODING	MODERATE	MISSENSE	Aaa/Caa	K1090Q	2010	conserved+Plasmodium+protein%2C+unknown+function		CODING	rna_PF3D7_0208400-1	exon_PF3D7_0208400-1
1	Pf3D7_02_v3	346718	T	C	NON_SYNONYMOUS_CODING	MODERATE	MISSENSE	Aac/Gac	N875D	2010	conserved+Plasmodium+protein%2C+unknown+function		CODING	rna_PF3D7_0208400-1	exon_PF3D7_0208400-1
1	Pf3D7_02_v3	348299	CATT	C	CODON_DELETION	MODERATE		aat/-	N347-	2010	conserved+Plasmodium+protein%2C+unknown+function		CODING	rna_PF3D7_0208400-1	exon_PF3D7_0208400-1
1	Pf3D7_02_v3	349500	C	CAT	INTERGENIC	MODIFIER
1	Pf3D7_02_v3	349788	TTA	T	INTERGENIC	MODIFIER
1	Pf3D7_02_v3	350960	TTA	T	INTERGENIC	MODIFIER
1	Pf3D7_02_v3	353202	C	T	NON_SYNONYMOUS_CODING	MODERATE	MISSENSE	Cca/Tca	P55S	137	acyl+carrier+protein+%28ACP%29		CODING	rna_PF3D7_0208500-1	exon_PF3D7_0208500-2
1	Pf3D7_02_v3	353403	TTATATATATATA	T	INTRON	MODIFIER				137	acyl+carrier+protein+%28ACP%29		CODING	rna_PF3D7_0208500-1
1	Pf3D7_02_v3	353667	CATAT	C	INTERGENIC	MODIFIER
1	Pf3D7_02_v3	357468	TAA	T	INTRON	MODIFIER				206	conserved+Plasmodium+protein%2C+unknown+function		CODING	rna_PF3D7_0208700.1-1		INTRON	MODIFIER				222	conserved+Plasmodium+protein%2C+unknown+function		CODING	rna_PF3D7_0208700.2-1
1	Pf3D7_02_v3	357472	TAA	T	INTRON	MODIFIER				206	conserved+Plasmodium+protein%2C+unknown+function		CODING	rna_PF3D7_0208700.1-1		INTRON	MODIFIER				222	conserved+Plasmodium+protein%2C+unknown+function		CODING	rna_PF3D7_0208700.2-1
1	Pf3D7_02_v3	360505	T	TTC	INTERGENIC	MODIFIER
1	Pf3D7_02_v3	360517	A	C	INTERGENIC	MODIFIER
1	Pf3D7_02_v3	366771	G	A	NON_SYNONYMOUS_CODING	MODERATE	MISSENSE	Gta/Ata	V1982I	2508	6-cysteine+protein+%28P230p%29		CODING	rna_PF3D7_0208900-1	exon_PF3D7_0208900-1
1	Pf3D7_02_v3	370213	AATATAT	A	INTERGENIC	MODIFIER
1	Pf3D7_02_v3	371009	C	A	NON_SYNONYMOUS_CODING	MODERATE	MISSENSE	aCa/aAa	T191K	3135	6-cysteine+protein+%28P230%29		CODING	rna_PF3D7_0209000-1	exon_PF3D7_0209000-1
1	Pf3D7_02_v3	371334	A	AGAG	CODON_INSERTION	MODERATE		-/GAG	-300E	3135	6-cysteine+protein+%28P230%29		CODING	rna_PF3D7_0209000-1	exon_PF3D7_0209000-1
1	Pf3D7_02_v3	372250	G	A	NON_SYNONYMOUS_CODING	MODERATE	MISSENSE	Ggt/Agt	G605S	3135	6-cysteine+protein+%28P230%29		CODING	rna_PF3D7_0209000-1	exon_PF3D7_0209000-1
1	Pf3D7_02_v3	373325	C	T	NON_SYNONYMOUS_CODING	MODERATE	MISSENSE	aCa/aTa	T963I	3135	6-cysteine+protein+%28P230%29		CODING	rna_PF3D7_0209000-1	exon_PF3D7_0209000-1
1	Pf3D7_02_v3	373564	C	A	NON_SYNONYMOUS_CODING	MODERATE	MISSENSE	Caa/Aaa	Q1043K	3135	6-cysteine+protein+%28P230%29		CODING	rna_PF3D7_0209000-1	exon_PF3D7_0209000-1
1	Pf3D7_02_v3	373683	C	G	NON_SYNONYMOUS_CODING	MODERATE	MISSENSE	atC/atG	I1082M	3135	6-cysteine+protein+%28P230%29		CODING	rna_PF3D7_0209000-1	exon_PF3D7_0209000-1
1	Pf3D7_02_v3	373891	G	A	NON_SYNONYMOUS_CODING	MODERATE	MISSENSE	Gaa/Aaa	E1152K	3135	6-cysteine+protein+%28P230%29		CODING	rna_PF3D7_0209000-1	exon_PF3D7_0209000-1
1	Pf3D7_02_v3	373912	C	G	NON_SYNONYMOUS_CODING	MODERATE	MISSENSE	Cat/Gat	H1159D	3135	6-cysteine+protein+%28P230%29		CODING	rna_PF3D7_0209000-1	exon_PF3D7_0209000-1
1	Pf3D7_02_v3	373975	C	T	NON_SYNONYMOUS_CODING	MODERATE	MISSENSE	Cat/Tat	H1180Y	3135	6-cysteine+protein+%28P230%29		CODING	rna_PF3D7_0209000-1	exon_PF3D7_0209000-1
1	Pf3D7_02_v3	374185	C	A	NON_SYNONYMOUS_CODING	MODERATE	MISSENSE	Caa/Aaa	Q1250K	3135	6-cysteine+protein+%28P230%29		CODING	rna_PF3D7_0209000-1	exon_PF3D7_0209000-1
1	Pf3D7_02_v3	374197	A	G	NON_SYNONYMOUS_CODING	MODERATE	MISSENSE	Aaa/Gaa	K1254E	3135	6-cysteine+protein+%28P230%29		CODING	rna_PF3D7_0209000-1	exon_PF3D7_0209000-1
1	Pf3D7_02_v3	375134	A	C	NON_SYNONYMOUS_CODING	MODERATE	MISSENSE	aAt/aCt	N1566T	3135	6-cysteine+protein+%28P230%29		CODING	rna_PF3D7_0209000-1	exon_PF3D7_0209000-1
1	Pf3D7_02_v3	375135	T	A	NON_SYNONYMOUS_CODING	MODERATE	MISSENSE	aaT/aaA	N1566K	3135	6-cysteine+protein+%28P230%29		CODING	rna_PF3D7_0209000-1	exon_PF3D7_0209000-1
1	Pf3D7_02_v3	375922	T	A	NON_SYNONYMOUS_CODING	MODERATE	MISSENSE	Tat/Aat	Y1829N	3135	6-cysteine+protein+%28P230%29		CODING	rna_PF3D7_0209000-1	exon_PF3D7_0209000-1
1	Pf3D7_02_v3	384084	CATAT	C	INTERGENIC	MODIFIER
1	Pf3D7_02_v3	385683	C	CATAT	INTRON	MODIFIER				275	3%27exoribonuclease%2C+putative		CODING	rna_PF3D7_0209200-1
1	Pf3D7_02_v3	388474	AATATAT	A	INTRON	MODIFIER				450	conserved+protein%2C+unknown+function		CODING	rna_PF3D7_0209400-1
1	Pf3D7_02_v3	389657	A	AAT	INTRON	MODIFIER				450	conserved+protein%2C+unknown+function		CODING	rna_PF3D7_0209400-1
1	Pf3D7_02_v3	390434	A	T	INTRON	MODIFIER				450	conserved+protein%2C+unknown+function		CODING	rna_PF3D7_0209400-1
1	Pf3D7_02_v3	390443	C	T	INTRON	MODIFIER				450	conserved+protein%2C+unknown+function		CODING	rna_PF3D7_0209400-1
1	Pf3D7_02_v3	391448	G	A	NON_SYNONYMOUS_CODING	MODERATE	MISSENSE	Cca/Tca	P448S	504	conserved+Plasmodium+protein%2C+unknown+function		CODING	rna_PF3D7_0209500-1	exon_PF3D7_0209500-1
1	Pf3D7_02_v3	392589	A	G	SYNONYMOUS_CODING	LOW	SILENT	aaT/aaC	N67	504	conserved+Plasmodium+protein%2C+unknown+function		CODING	rna_PF3D7_0209500-1	exon_PF3D7_0209500-1
1	Pf3D7_02_v3	392662	A	ATTT	CODON_INSERTION	MODERATE		-/AAA	-43K	504	conserved+Plasmodium+protein%2C+unknown+function		CODING	rna_PF3D7_0209500-1	exon_PF3D7_0209500-1
1	Pf3D7_02_v3	394486	TA	T	INTRON	MODIFIER				1132	transporter%2C+putative		CODING	rna_PF3D7_0209600-1
1	Pf3D7_02_v3	394491	A	T	INTRON	MODIFIER				1132	transporter%2C+putative		CODING	rna_PF3D7_0209600-1
1	Pf3D7_02_v3	394495	A	T	INTRON	MODIFIER				1132	transporter%2C+putative		CODING	rna_PF3D7_0209600-1
1	Pf3D7_02_v3	395849	A	AATAT	INTRON	MODIFIER				1132	transporter%2C+putative		CODING	rna_PF3D7_0209600-1
1	Pf3D7_02_v3	396120	T	A	INTRON	MODIFIER				1132	transporter%2C+putative		CODING	rna_PF3D7_0209600-1
1	Pf3D7_02_v3	397047	G	T	NON_SYNONYMOUS_CODING	MODERATE	MISSENSE	Cac/Aac	H567N	1132	transporter%2C+putative		CODING	rna_PF3D7_0209600-1	exon_PF3D7_0209600-1
1	Pf3D7_02_v3	398808	CATATAT	C	INTERGENIC	MODIFIER
1	Pf3D7_02_v3	401697	G	A	SYNONYMOUS_CODING	LOW	SILENT	Cta/Tta	L55	568	RING+zinc+finger+protein%2C+putative		CODING	rna_PF3D7_0209700-1	exon_PF3D7_0209700-1
1	Pf3D7_02_v3	402629	CA	C	INTERGENIC	MODIFIER
1	Pf3D7_02_v3	403269	C	T	INTERGENIC	MODIFIER
1	Pf3D7_02_v3	403695	CAT	C	INTERGENIC	MODIFIER
1	Pf3D7_02_v3	405438	CAT	C	INTRON	MODIFIER				457	ATP-dependent+RNA+helicase+UAP56+%28UAP56%29		CODING	rna_PF3D7_0209800-1
1	Pf3D7_02_v3	407237	TTATATA	T	INTERGENIC	MODIFIER
1	Pf3D7_02_v3	410683	CAT	C	INTERGENIC	MODIFIER
1	Pf3D7_02_v3	411742	TTA	T	INTERGENIC	MODIFIER
1	Pf3D7_02_v3	412312	A	G	INTRON	MODIFIER				35	60S+ribosomal+protein+L37ae%2C+putative		CODING	rna_PF3D7_0210100.2-1		INTRON	MODIFIER				96	60S+ribosomal+protein+L37ae%2C+putative		CODING	rna_PF3D7_0210100.1-1
1	Pf3D7_02_v3	414616	C	A	NON_SYNONYMOUS_CODING	MODERATE	MISSENSE	atG/atT	M2174I	2588	conserved+Plasmodium+protein%2C+unknown+function		CODING	rna_PF3D7_0210200-1	exon_PF3D7_0210200-1
1	Pf3D7_02_v3	415166	G	A	NON_SYNONYMOUS_CODING	MODERATE	MISSENSE	tCa/tTa	S1991L	2588	conserved+Plasmodium+protein%2C+unknown+function		CODING	rna_PF3D7_0210200-1	exon_PF3D7_0210200-1
1	Pf3D7_02_v3	417135	C	A	NON_SYNONYMOUS_CODING	MODERATE	MISSENSE	Gat/Tat	D1335Y	2588	conserved+Plasmodium+protein%2C+unknown+function		CODING	rna_PF3D7_0210200-1	exon_PF3D7_0210200-1
1	Pf3D7_02_v3	417138	C	A	NON_SYNONYMOUS_CODING	MODERATE	MISSENSE	Gat/Tat	D1334Y	2588	conserved+Plasmodium+protein%2C+unknown+function		CODING	rna_PF3D7_0210200-1	exon_PF3D7_0210200-1
1	Pf3D7_02_v3	417141	A	C	NON_SYNONYMOUS_CODING	MODERATE	MISSENSE	Tat/Gat	Y1333D	2588	conserved+Plasmodium+protein%2C+unknown+function		CODING	rna_PF3D7_0210200-1	exon_PF3D7_0210200-1
1	Pf3D7_02_v3	417144	A	T	NON_SYNONYMOUS_CODING	MODERATE	MISSENSE	Tat/Aat	Y1332N	2588	conserved+Plasmodium+protein%2C+unknown+function		CODING	rna_PF3D7_0210200-1	exon_PF3D7_0210200-1
1	Pf3D7_02_v3	417146	T	A	NON_SYNONYMOUS_CODING	MODERATE	MISSENSE	gAt/gTt	D1331V	2588	conserved+Plasmodium+protein%2C+unknown+function		CODING	rna_PF3D7_0210200-1	exon_PF3D7_0210200-1
1	Pf3D7_02_v3	417203	C	T	NON_SYNONYMOUS_CODING	MODERATE	MISSENSE	aGt/aAt	S1312N	2588	conserved+Plasmodium+protein%2C+unknown+function		CODING	rna_PF3D7_0210200-1	exon_PF3D7_0210200-1
1	Pf3D7_02_v3	420983	CTAT	C	CODON_CHANGE_PLUS_CODON_DELETION	MODERATE		aatagt/agt	NS51S	2588	conserved+Plasmodium+protein%2C+unknown+function		CODING	rna_PF3D7_0210200-1	exon_PF3D7_0210200-1
1	Pf3D7_02_v3	425905	A	AATAT	INTRON	MODIFIER				119	50S+ribosomal+protein+L33%2C+putative		CODING	rna_PF3D7_0210400-1
1	Pf3D7_02_v3	429011	G	A	NON_SYNONYMOUS_CODING	MODERATE	MISSENSE	Gaa/Aaa	E508K	1346	conserved+Plasmodium+protein%2C+unknown+function		CODING	rna_PF3D7_0210500-1	exon_PF3D7_0210500-1
1	Pf3D7_02_v3	429547	ATAT	A	CODON_DELETION	MODERATE		tat/-	Y687-	1346	conserved+Plasmodium+protein%2C+unknown+function		CODING	rna_PF3D7_0210500-1	exon_PF3D7_0210500-1
1	Pf3D7_02_v3	431996	GTA	G	INTERGENIC	MODIFIER
1	Pf3D7_02_v3	432614	ATATT	A	INTRON	MODIFIER				446	conserved+Plasmodium+protein%2C+unknown+function		CODING	rna_PF3D7_0210600-1
1	Pf3D7_02_v3	433149	A	G	SYNONYMOUS_CODING	LOW	SILENT	aaT/aaC	N155	446	conserved+Plasmodium+protein%2C+unknown+function		CODING	rna_PF3D7_0210600-1	exon_PF3D7_0210600-3
1	Pf3D7_02_v3	434856	AATAT	A	INTERGENIC	MODIFIER
1	Pf3D7_02_v3	437164	TA	T	INTERGENIC	MODIFIER
1	Pf3D7_02_v3	440456	AATATAT	A	INTERGENIC	MODIFIER
1	Pf3D7_02_v3	445479	T	A	INTERGENIC	MODIFIER
1	Pf3D7_02_v3	450234	T	C	INTERGENIC	MODIFIER
1	Pf3D7_02_v3	450425	G	A	INTERGENIC	MODIFIER
1	Pf3D7_02_v3	453804	A	G	NON_SYNONYMOUS_CODING	MODERATE	MISSENSE	gAa/gGa	E685G	1121	conserved+Plasmodium+protein%2C+unknown+function		CODING	rna_PF3D7_0211100-1	exon_PF3D7_0211100-1
1	Pf3D7_02_v3	462230	CAT	C	INTERGENIC	MODIFIER
1	Pf3D7_02_v3	465739	CAATAAT	C	CODON_DELETION	MODERATE		aataat/-	NN860-	1245	GAF+domain-related+protein%2C+putative		CODING	rna_PF3D7_0211500-1	exon_PF3D7_0211500-1
1	Pf3D7_02_v3	466907	AAATAT	A	INTERGENIC	MODIFIER
1	Pf3D7_02_v3	467626	AATAT	A	INTERGENIC	MODIFIER
1	Pf3D7_02_v3	468251	G	A	NON_SYNONYMOUS_CODING	MODERATE	MISSENSE	atG/atA	M135I	209	dolichol-linked+oligosaccharide+biosynthesis+enzyme%2C+putative		CODING	rna_PF3D7_0211600-1	exon_PF3D7_0211600-1
1	Pf3D7_02_v3	470675	A	G	NON_SYNONYMOUS_CODING	MODERATE	MISSENSE	Aaa/Gaa	K296E	1233	protein+kinase%2C+putative+%28TKL1%29		CODING	rna_PF3D7_0211700-1	exon_PF3D7_0211700-1
1	Pf3D7_02_v3	470738	G	A	NON_SYNONYMOUS_CODING	MODERATE	MISSENSE	Gat/Aat	D317N	1233	protein+kinase%2C+putative+%28TKL1%29		CODING	rna_PF3D7_0211700-1	exon_PF3D7_0211700-1
1	Pf3D7_02_v3	471188	T	A	NON_SYNONYMOUS_CODING	MODERATE	MISSENSE	Tgt/Agt	C467S	1233	protein+kinase%2C+putative+%28TKL1%29		CODING	rna_PF3D7_0211700-1	exon_PF3D7_0211700-1
1	Pf3D7_02_v3	471701	T	A	NON_SYNONYMOUS_CODING	MODERATE	MISSENSE	Tat/Aat	Y638N	1233	protein+kinase%2C+putative+%28TKL1%29		CODING	rna_PF3D7_0211700-1	exon_PF3D7_0211700-1
1	Pf3D7_02_v3	471722	G	A	NON_SYNONYMOUS_CODING	MODERATE	MISSENSE	Gta/Ata	V645I	1233	protein+kinase%2C+putative+%28TKL1%29		CODING	rna_PF3D7_0211700-1	exon_PF3D7_0211700-1
1	Pf3D7_02_v3	479027	TATAC	T	INTRON	MODIFIER				450	conserved+Plasmodium+protein%2C+unknown+function		CODING	rna_PF3D7_0211900-1
1	Pf3D7_02_v3	479424	A	AATAT	INTERGENIC	MODIFIER
1	Pf3D7_02_v3	480862	A	C	SYNONYMOUS_CODING	LOW	SILENT	gtA/gtC	V192	311	GDP-fructose%3AGMP+antiporter%2C+putative		CODING	rna_PF3D7_0212000-1	exon_PF3D7_0212000-2
1	Pf3D7_02_v3	480927	A	G	NON_SYNONYMOUS_CODING	MODERATE	MISSENSE	gAt/gGt	D214G	311	GDP-fructose%3AGMP+antiporter%2C+putative		CODING	rna_PF3D7_0212000-1	exon_PF3D7_0212000-2
1	Pf3D7_02_v3	487362	C	T	SYNONYMOUS_CODING	LOW	SILENT	gaC/gaT	D1309	1844	conserved+Plasmodium+protein%2C+unknown+function		CODING	rna_PF3D7_0212100-1	exon_PF3D7_0212100-1
1	Pf3D7_02_v3	488534	A	G	NON_SYNONYMOUS_CODING	MODERATE	MISSENSE	gAt/gGt	D1700G	1844	conserved+Plasmodium+protein%2C+unknown+function		CODING	rna_PF3D7_0212100-1	exon_PF3D7_0212100-1
1	Pf3D7_02_v3	488706	T	G	SYNONYMOUS_CODING	LOW	SILENT	acT/acG	T1757	1844	conserved+Plasmodium+protein%2C+unknown+function		CODING	rna_PF3D7_0212100-1	exon_PF3D7_0212100-1
1	Pf3D7_02_v3	488987	AAT	A	INTERGENIC	MODIFIER
1	Pf3D7_02_v3	491651	TA	T	INTERGENIC	MODIFIER
1	Pf3D7_02_v3	492531	C	CATAT	INTERGENIC	MODIFIER
1	Pf3D7_02_v3	495779	C	CAT	INTRON	MODIFIER				4091	conserved+Plasmodium+membrane+protein%2C+unknown+function		CODING	rna_PF3D7_0212400-1
1	Pf3D7_02_v3	498617	A	T	NON_SYNONYMOUS_CODING	MODERATE	MISSENSE	Tta/Ata	L3009I	4091	conserved+Plasmodium+membrane+protein%2C+unknown+function		CODING	rna_PF3D7_0212400-1	exon_PF3D7_0212400-2
1	Pf3D7_02_v3	499660	T	A	NON_SYNONYMOUS_CODING	MODERATE	MISSENSE	aAt/aTt	N2661I	4091	conserved+Plasmodium+membrane+protein%2C+unknown+function		CODING	rna_PF3D7_0212400-1	exon_PF3D7_0212400-2
1	Pf3D7_02_v3	499889	T	C	NON_SYNONYMOUS_CODING	MODERATE	MISSENSE	Aca/Gca	T2585A	4091	conserved+Plasmodium+membrane+protein%2C+unknown+function		CODING	rna_PF3D7_0212400-1	exon_PF3D7_0212400-2
1	Pf3D7_02_v3	500799	A	C	NON_SYNONYMOUS_CODING	MODERATE	MISSENSE	gaT/gaG	D2281E	4091	conserved+Plasmodium+membrane+protein%2C+unknown+function		CODING	rna_PF3D7_0212400-1	exon_PF3D7_0212400-2
1	Pf3D7_02_v3	502829	A	AATT	CODON_CHANGE_PLUS_CODON_INSERTION	MODERATE		aat/aaAATt	N1675KI	4091	conserved+Plasmodium+membrane+protein%2C+unknown+function		CODING	rna_PF3D7_0212400-1	exon_PF3D7_0212400-1
1	Pf3D7_02_v3	503169	T	C	SYNONYMOUS_CODING	LOW	SILENT	tcA/tcG	S1562	4091	conserved+Plasmodium+membrane+protein%2C+unknown+function		CODING	rna_PF3D7_0212400-1	exon_PF3D7_0212400-1
1	Pf3D7_02_v3	503877	C	T	SYNONYMOUS_CODING	LOW	SILENT	aaG/aaA	K1326	4091	conserved+Plasmodium+membrane+protein%2C+unknown+function		CODING	rna_PF3D7_0212400-1	exon_PF3D7_0212400-1
1	Pf3D7_02_v3	510210	A	G	NON_SYNONYMOUS_CODING	MODERATE	MISSENSE	gAa/gGa	E229G	3990	conserved+Plasmodium+protein%2C+unknown+function		CODING	rna_PF3D7_0212500-1	exon_PF3D7_0212500-1
1	Pf3D7_02_v3	510398	G	C	NON_SYNONYMOUS_CODING	MODERATE	MISSENSE	Gga/Cga	G292R	3990	conserved+Plasmodium+protein%2C+unknown+function		CODING	rna_PF3D7_0212500-1	exon_PF3D7_0212500-1
1	Pf3D7_02_v3	510768	GTAA	G	CODON_DELETION	MODERATE		ggtaat/ggt	GN415G	3990	conserved+Plasmodium+protein%2C+unknown+function		CODING	rna_PF3D7_0212500-1	exon_PF3D7_0212500-1
1	Pf3D7_02_v3	514461	G	T	NON_SYNONYMOUS_CODING	MODERATE	MISSENSE	aGg/aTg	R1646M	3990	conserved+Plasmodium+protein%2C+unknown+function		CODING	rna_PF3D7_0212500-1	exon_PF3D7_0212500-1
1	Pf3D7_02_v3	515383	G	A	SYNONYMOUS_CODING	LOW	SILENT	caG/caA	Q1953	3990	conserved+Plasmodium+protein%2C+unknown+function		CODING	rna_PF3D7_0212500-1	exon_PF3D7_0212500-1
1	Pf3D7_02_v3	517428	TTAATAA	T	CODON_DELETION	MODERATE		attaataat/att	INN2552I	3990	conserved+Plasmodium+protein%2C+unknown+function		CODING	rna_PF3D7_0212500-1	exon_PF3D7_0212500-2
1	Pf3D7_02_v3	518945	G	GATA	CODON_INSERTION	MODERATE		gat/gATAat	D3058DN	3990	conserved+Plasmodium+protein%2C+unknown+function		CODING	rna_PF3D7_0212500-1	exon_PF3D7_0212500-2
1	Pf3D7_02_v3	520688	AATG	A	CODON_DELETION	MODERATE		aatgat/aat	ND3639N	3990	conserved+Plasmodium+protein%2C+unknown+function		CODING	rna_PF3D7_0212500-1	exon_PF3D7_0212500-2
1	Pf3D7_02_v3	520765	C	A	SYNONYMOUS_CODING	LOW	SILENT	tcC/tcA	S3664	3990	conserved+Plasmodium+protein%2C+unknown+function		CODING	rna_PF3D7_0212500-1	exon_PF3D7_0212500-2
1	Pf3D7_02_v3	521023	AAATAAT	A	CODON_DELETION	MODERATE		aataat/-	NN3751-	3990	conserved+Plasmodium+protein%2C+unknown+function		CODING	rna_PF3D7_0212500-1	exon_PF3D7_0212500-2
1	Pf3D7_02_v3	521059	T	C	SYNONYMOUS_CODING	LOW	SILENT	aaT/aaC	N3762	3990	conserved+Plasmodium+protein%2C+unknown+function		CODING	rna_PF3D7_0212500-1	exon_PF3D7_0212500-2
1	Pf3D7_02_v3	524677	AAT	A	INTERGENIC	MODIFIER
1	Pf3D7_02_v3	527485	TTA	T	INTERGENIC	MODIFIER
1	Pf3D7_02_v3	527769	AATAT	A	INTERGENIC	MODIFIER
1	Pf3D7_02_v3	529121	G	T	SYNONYMOUS_CODING	LOW	SILENT	tcG/tcT	S291	1224	multidrug+efflux+pump%2C+putative		CODING	rna_PF3D7_0212800-1	exon_PF3D7_0212800-1
1	Pf3D7_02_v3	529709	T	A	NON_SYNONYMOUS_CODING	MODERATE	MISSENSE	ttT/ttA	F487L	1224	multidrug+efflux+pump%2C+putative		CODING	rna_PF3D7_0212800-1	exon_PF3D7_0212800-1
1	Pf3D7_02_v3	535006	C	CATATAT	INTERGENIC	MODIFIER
1	Pf3D7_02_v3	540049	T	TTA	INTERGENIC	MODIFIER
1	Pf3D7_02_v3	540831	TTA	T	INTRON	MODIFIER				126	conserved+Plasmodium+protein%2C+unknown+function		CODING	rna_PF3D7_0213200-1
1	Pf3D7_02_v3	541353	GAT	G	INTRON	MODIFIER				78	conserved+Plasmodium+protein%2C+unknown+function		CODING	rna_PF3D7_0213300-1
1	Pf3D7_02_v3	541572	AAT	A	INTERGENIC	MODIFIER
1	Pf3D7_02_v3	541909	A	G	SYNONYMOUS_CODING	LOW	SILENT	acA/acG	T33	343	protein+kinase+7+%28PK7%29		CODING	rna_PF3D7_0213400-1	exon_PF3D7_0213400-1
1	Pf3D7_02_v3	546806	CAT	C	INTRON	MODIFIER				2418	conserved+Plasmodium+protein%2C+unknown+function		CODING	rna_PF3D7_0213600-1
1	Pf3D7_02_v3	549049	C	T	SYNONYMOUS_CODING	LOW	SILENT	ccG/ccA	P1954	2418	conserved+Plasmodium+protein%2C+unknown+function		CODING	rna_PF3D7_0213600-1	exon_PF3D7_0213600-3
1	Pf3D7_02_v3	551024	C	T	NON_SYNONYMOUS_CODING	MODERATE	MISSENSE	Gtt/Att	V1354I	2418	conserved+Plasmodium+protein%2C+unknown+function		CODING	rna_PF3D7_0213600-1	exon_PF3D7_0213600-2
1	Pf3D7_02_v3	551816	A	G	NON_SYNONYMOUS_CODING	MODERATE	MISSENSE	Tca/Cca	S1090P	2418	conserved+Plasmodium+protein%2C+unknown+function		CODING	rna_PF3D7_0213600-1	exon_PF3D7_0213600-2
1	Pf3D7_02_v3	552230	T	C	NON_SYNONYMOUS_CODING	MODERATE	MISSENSE	Aaa/Gaa	K952E	2418	conserved+Plasmodium+protein%2C+unknown+function		CODING	rna_PF3D7_0213600-1	exon_PF3D7_0213600-2
1	Pf3D7_02_v3	555751	CATATAT	C	INTERGENIC	MODIFIER
1	Pf3D7_02_v3	556237	TTATA	T	INTERGENIC	MODIFIER
1	Pf3D7_02_v3	556371	T	C	INTERGENIC	MODIFIER
1	Pf3D7_02_v3	557480	C	CAT	INTRON	MODIFIER				154	conserved+protein%2C+unknown+function		CODING	rna_PF3D7_0213700-1
1	Pf3D7_02_v3	557788	CAT	C	INTERGENIC	MODIFIER
1	Pf3D7_02_v3	557930	G	GTATTTTT	INTERGENIC	MODIFIER
1	Pf3D7_02_v3	559477	A	C	NON_SYNONYMOUS_CODING	MODERATE	MISSENSE	cAa/cCa	Q298P	669	conserved+Plasmodium+protein%2C+unknown+function		CODING	rna_PF3D7_0213800-1	exon_PF3D7_0213800-1
1	Pf3D7_02_v3	559478	A	C	NON_SYNONYMOUS_CODING	MODERATE	MISSENSE	caA/caC	Q298H	669	conserved+Plasmodium+protein%2C+unknown+function		CODING	rna_PF3D7_0213800-1	exon_PF3D7_0213800-1
1	Pf3D7_02_v3	559479	A	C	NON_SYNONYMOUS_CODING	MODERATE	MISSENSE	Aaa/Caa	K299Q	669	conserved+Plasmodium+protein%2C+unknown+function		CODING	rna_PF3D7_0213800-1	exon_PF3D7_0213800-1
1	Pf3D7_02_v3	564193	A	T	NON_SYNONYMOUS_CODING	MODERATE	MISSENSE	Tta/Ata	L144I	1166	conserved+Plasmodium+protein%2C+unknown+function		CODING	rna_PF3D7_0213900-1	exon_PF3D7_0213900-1
1	Pf3D7_02_v3	568651	CAT	C	INTRON	MODIFIER				1471	protein+transport+protein+sec31+%28SEC31%29		CODING	rna_PF3D7_0214100-1
1	Pf3D7_02_v3	569096	CAT	C	INTRON	MODIFIER				1471	protein+transport+protein+sec31+%28SEC31%29		CODING	rna_PF3D7_0214100-1
1	Pf3D7_02_v3	569307	GTA	G	INTRON	MODIFIER				1471	protein+transport+protein+sec31+%28SEC31%29		CODING	rna_PF3D7_0214100-1
1	Pf3D7_02_v3	569613	A	G	NON_SYNONYMOUS_CODING	MODERATE	MISSENSE	Tct/Cct	S1235P	1471	protein+transport+protein+sec31+%28SEC31%29		CODING	rna_PF3D7_0214100-1	exon_PF3D7_0214100-1
1	Pf3D7_02_v3	570350	ATAT	A	CODON_CHANGE_PLUS_CODON_DELETION	MODERATE		aatatt/att	NI988I	1471	protein+transport+protein+sec31+%28SEC31%29		CODING	rna_PF3D7_0214100-1	exon_PF3D7_0214100-1
1	Pf3D7_02_v3	573353	C	T	INTERGENIC	MODIFIER
1	Pf3D7_02_v3	574060	C	CAT	INTERGENIC	MODIFIER
1	Pf3D7_02_v3	575099	T	TTATA	INTERGENIC	MODIFIER
1	Pf3D7_02_v3	576103	GTA	G	INTERGENIC	MODIFIER
1	Pf3D7_02_v3	577723	A	G	INTERGENIC	MODIFIER
1	Pf3D7_02_v3	578830	A	C	NON_SYNONYMOUS_CODING	MODERATE	MISSENSE	Aca/Cca	T57P	2500	conserved+Plasmodium+protein%2C+unknown+function		CODING	rna_PF3D7_0214300-1	exon_PF3D7_0214300-1
1	Pf3D7_02_v3	579132	G	A	SYNONYMOUS_CODING	LOW	SILENT	caG/caA	Q157	2500	conserved+Plasmodium+protein%2C+unknown+function		CODING	rna_PF3D7_0214300-1	exon_PF3D7_0214300-1
1	Pf3D7_02_v3	582926	G	A	NON_SYNONYMOUS_CODING	MODERATE	MISSENSE	gGa/gAa	G1422E	2500	conserved+Plasmodium+protein%2C+unknown+function		CODING	rna_PF3D7_0214300-1	exon_PF3D7_0214300-1
1	Pf3D7_02_v3	583192	C	T	SYNONYMOUS_CODING	LOW	SILENT	Cta/Tta	L1511	2500	conserved+Plasmodium+protein%2C+unknown+function		CODING	rna_PF3D7_0214300-1	exon_PF3D7_0214300-1
1	Pf3D7_02_v3	584837	G	A	NON_SYNONYMOUS_CODING	MODERATE	MISSENSE	gGt/gAt	G2059D	2500	conserved+Plasmodium+protein%2C+unknown+function		CODING	rna_PF3D7_0214300-1	exon_PF3D7_0214300-1
1	Pf3D7_02_v3	587294	AACATAT	A	INTRON	MODIFIER				619	conserved+Plasmodium+protein%2C+unknown+function		CODING	rna_PF3D7_0214400-1
1	Pf3D7_02_v3	591665	C	CAT	INTERGENIC	MODIFIER
1	Pf3D7_02_v3	596078	G	A	NON_SYNONYMOUS_CODING	MODERATE	MISSENSE	gGc/gAc	G628D	1714	serine%2Fthreonine+protein+kinase%2C+putative		CODING	rna_PF3D7_0214600-1	exon_PF3D7_0214600-1
1	Pf3D7_02_v3	597087	T	C	SYNONYMOUS_CODING	LOW	SILENT	acT/acC	T964	1714	serine%2Fthreonine+protein+kinase%2C+putative		CODING	rna_PF3D7_0214600-1	exon_PF3D7_0214600-1
1	Pf3D7_02_v3	598492	ATAT	A	CODON_DELETION	MODERATE		atatta/ata	IL1433I	1714	serine%2Fthreonine+protein+kinase%2C+putative		CODING	rna_PF3D7_0214600-1	exon_PF3D7_0214600-1
1	Pf3D7_02_v3	599618	C	CA	INTERGENIC	MODIFIER
1	Pf3D7_02_v3	600813	A	G	SYNONYMOUS_CODING	LOW	SILENT	tcT/tcC	S171	301	conserved+Plasmodium+protein%2C+unknown+function		CODING	rna_PF3D7_0214700-1	exon_PF3D7_0214700-4
1	Pf3D7_02_v3	600899	AAT	A	INTRON	MODIFIER				301	conserved+Plasmodium+protein%2C+unknown+function		CODING	rna_PF3D7_0214700-1
1	Pf3D7_02_v3	601434	T	TA	INTRON	MODIFIER				301	conserved+Plasmodium+protein%2C+unknown+function		CODING	rna_PF3D7_0214700-1
1	Pf3D7_02_v3	602868	TA	T	INTERGENIC	MODIFIER
1	Pf3D7_02_v3	607100	T	G	NON_SYNONYMOUS_CODING	MODERATE	MISSENSE	Tct/Gct	S631A	1371	conserved+Plasmodium+membrane+protein%2C+unknown+function		CODING	rna_PF3D7_0214800-1	exon_PF3D7_0214800-2
1	Pf3D7_02_v3	608501	T	G	NON_SYNONYMOUS_CODING	MODERATE	MISSENSE	Tct/Gct	S1098A	1371	conserved+Plasmodium+membrane+protein%2C+unknown+function		CODING	rna_PF3D7_0214800-1	exon_PF3D7_0214800-2
1	Pf3D7_02_v3	608550	C	A	NON_SYNONYMOUS_CODING	MODERATE	MISSENSE	gCa/gAa	A1114E	1371	conserved+Plasmodium+membrane+protein%2C+unknown+function		CODING	rna_PF3D7_0214800-1	exon_PF3D7_0214800-2
1	Pf3D7_02_v3	608790	A	G	NON_SYNONYMOUS_CODING	MODERATE	MISSENSE	cAt/cGt	H1194R	1371	conserved+Plasmodium+membrane+protein%2C+unknown+function		CODING	rna_PF3D7_0214800-1	exon_PF3D7_0214800-2
1	Pf3D7_02_v3	610235	A	AATAT	INTERGENIC	MODIFIER
1	Pf3D7_02_v3	613900	AATAT	A	INTRON	MODIFIER				950	rhoptry+neck+protein+6+%28RON6%29		CODING	rna_PF3D7_0214900-1
1	Pf3D7_02_v3	614624	C	T	INTRON	MODIFIER				950	rhoptry+neck+protein+6+%28RON6%29		CODING	rna_PF3D7_0214900-1
1	Pf3D7_02_v3	614662	CAT	C	INTRON	MODIFIER				950	rhoptry+neck+protein+6+%28RON6%29		CODING	rna_PF3D7_0214900-1
1	Pf3D7_02_v3	615055	TTTTTTTCTTTTAATTTTTTGTTTTAATTTTTTGTTTTAA	T	INTRON	MODIFIER				950	rhoptry+neck+protein+6+%28RON6%29		CODING	rna_PF3D7_0214900-1
1	Pf3D7_02_v3	615379	GTA	G	INTERGENIC	MODIFIER
1	Pf3D7_02_v3	617743	A	T	NON_SYNONYMOUS_CODING	MODERATE	MISSENSE	Ttt/Att	F563I	885	acyl-CoA+synthetase%2C+PfACS9+%28ACS9%29		CODING	rna_PF3D7_0215000-1	exon_PF3D7_0215000-1
1	Pf3D7_02_v3	619383	G	A	NON_SYNONYMOUS_CODING	MODERATE	MISSENSE	aCa/aTa	T16I	885	acyl-CoA+synthetase%2C+PfACS9+%28ACS9%29		CODING	rna_PF3D7_0215000-1	exon_PF3D7_0215000-1
1	Pf3D7_02_v3	620365	T	TTATA	INTERGENIC	MODIFIER
1	Pf3D7_02_v3	621708	GATATAT	G	INTERGENIC	MODIFIER
1	Pf3D7_02_v3	623103	CAT	C	INTRON	MODIFIER				298	RING+zinc+finger+protein%2C+putative		CODING	rna_PF3D7_0215100-1
1	Pf3D7_02_v3	623111	T	C	INTRON	MODIFIER				298	RING+zinc+finger+protein%2C+putative		CODING	rna_PF3D7_0215100-1
1	Pf3D7_02_v3	623146	T	C	NON_SYNONYMOUS_CODING	MODERATE	MISSENSE	gAc/gGc	D236G	298	RING+zinc+finger+protein%2C+putative		CODING	rna_PF3D7_0215100-1	exon_PF3D7_0215100-4
1	Pf3D7_02_v3	623650	AATATAT	A	INTRON	MODIFIER				298	RING+zinc+finger+protein%2C+putative		CODING	rna_PF3D7_0215100-1
1	Pf3D7_02_v3	628579	CAT	C	INTERGENIC	MODIFIER
1	Pf3D7_02_v3	629770	T	C	NON_SYNONYMOUS_CODING	MODERATE	MISSENSE	atA/atG	I513M	888	acyl-CoA+synthetase+%28ACS8%29		CODING	rna_PF3D7_0215300-1	exon_PF3D7_0215300-1
1	Pf3D7_02_v3	630289	C	T	NON_SYNONYMOUS_CODING	MODERATE	MISSENSE	atG/atA	M340I	888	acyl-CoA+synthetase+%28ACS8%29		CODING	rna_PF3D7_0215300-1	exon_PF3D7_0215300-1
1	Pf3D7_02_v3	630817	G	T	NON_SYNONYMOUS_CODING	MODERATE	MISSENSE	aaC/aaA	N164K	888	acyl-CoA+synthetase+%28ACS8%29		CODING	rna_PF3D7_0215300-1	exon_PF3D7_0215300-1
1	Pf3D7_02_v3	630837	T	C	NON_SYNONYMOUS_CODING	MODERATE	MISSENSE	Acc/Gcc	T158A	888	acyl-CoA+synthetase+%28ACS8%29		CODING	rna_PF3D7_0215300-1	exon_PF3D7_0215300-1
1	Pf3D7_02_v3	630869	A	G	NON_SYNONYMOUS_CODING	MODERATE	MISSENSE	gTt/gCt	V147A	888	acyl-CoA+synthetase+%28ACS8%29		CODING	rna_PF3D7_0215300-1	exon_PF3D7_0215300-1
1	Pf3D7_02_v3	633283	AT	A	INTERGENIC	MODIFIER
1	Pf3D7_02_v3	633295	AT	A	INTERGENIC	MODIFIER
1	Pf3D7_02_v3	633506	T	C	INTERGENIC	MODIFIER
1	Pf3D7_02_v3	640072	A	T	INTERGENIC	MODIFIER
1	Pf3D7_02_v3	640712	GATA	G	CODON_DELETION	MODERATE		gataat/gat	DN105D	764	conserved+Plasmodium+protein%2C+unknown+function		CODING	rna_PF3D7_0215500-1	exon_PF3D7_0215500-1
1	Pf3D7_02_v3	643035	GAT	G	INTERGENIC	MODIFIER
1	Pf3D7_02_v3	643103	A	G	INTERGENIC	MODIFIER
1	Pf3D7_02_v3	649509	C	T	SYNONYMOUS_CODING	LOW	SILENT	tgC/tgT	C1149	1340	DNA-directed+RNA+polymerase+II+second+largest+subunit%2C+putative		CODING	rna_PF3D7_0215700-1	exon_PF3D7_0215700-2
1	Pf3D7_02_v3	650235	A	ATG	INTERGENIC	MODIFIER
1	Pf3D7_02_v3	650786	A	G	SYNONYMOUS_CODING	LOW	SILENT	acT/acC	T859	899	origin+recognition+complex+subunit+5+%28ORC5%29		CODING	rna_PF3D7_0215800-1	exon_PF3D7_0215800-1
1	Pf3D7_02_v3	652006	TATC	T	CODON_DELETION	MODERATE		gat/-	D452-	899	origin+recognition+complex+subunit+5+%28ORC5%29		CODING	rna_PF3D7_0215800-1	exon_PF3D7_0215800-1
1	Pf3D7_02_v3	655602	T	TTA	INTRON	MODIFIER				260	zinc+finger+protein%2C+putative		CODING	rna_PF3D7_0215900-1
1	Pf3D7_02_v3	656554	CAT	C	INTRON	MODIFIER				260	zinc+finger+protein%2C+putative		CODING	rna_PF3D7_0215900-1
1	Pf3D7_02_v3	663483	C	CGATAAA	CODON_INSERTION	MODERATE		-/GATAAA	-1617DK	1997	DEAD%2FDEAH+box+helicase%2C+putative		CODING	rna_PF3D7_0216000-1	exon_PF3D7_0216000-1
1	Pf3D7_02_v3	666154	T	A	SYNONYMOUS_CODING	LOW	SILENT	acA/acT	T793	1182	conserved+Plasmodium+protein%2C+unknown+function		CODING	rna_PF3D7_0216100-1	exon_PF3D7_0216100-1
1	Pf3D7_02_v3	666340	C	T	SYNONYMOUS_CODING	LOW	SILENT	ttG/ttA	L731	1182	conserved+Plasmodium+protein%2C+unknown+function		CODING	rna_PF3D7_0216100-1	exon_PF3D7_0216100-1
1	Pf3D7_02_v3	669964	T	TGA	INTERGENIC	MODIFIER
1	Pf3D7_02_v3	669970	G	A	INTERGENIC	MODIFIER
1	Pf3D7_02_v3	669979	T	A	INTERGENIC	MODIFIER
1	Pf3D7_02_v3	671972	A	C	SYNONYMOUS_CODING	LOW	SILENT	acA/acC	T520	1381	conserved+Plasmodium+protein%2C+unknown+function		CODING	rna_PF3D7_0216300-1	exon_PF3D7_0216300-1
1	Pf3D7_02_v3	672027	GATA	G	CODON_DELETION	MODERATE		gataat/gat	DN539D	1381	conserved+Plasmodium+protein%2C+unknown+function		CODING	rna_PF3D7_0216300-1	exon_PF3D7_0216300-1
1	Pf3D7_02_v3	672634	A	T	NON_SYNONYMOUS_CODING	MODERATE	MISSENSE	aAc/aTc	N741I	1381	conserved+Plasmodium+protein%2C+unknown+function		CODING	rna_PF3D7_0216300-1	exon_PF3D7_0216300-1
1	Pf3D7_02_v3	674546	A	G	NON_SYNONYMOUS_CODING	MODERATE	MISSENSE	atA/atG	I1378M	1381	conserved+Plasmodium+protein%2C+unknown+function		CODING	rna_PF3D7_0216300-1	exon_PF3D7_0216300-1
1	Pf3D7_02_v3	676139	GATA	G	CODON_DELETION	MODERATE		gataat/gat	DN237D	722	vacuolar+protein-sorting+protein+VPS45%2C+putative		CODING	rna_PF3D7_0216400-1	exon_PF3D7_0216400-1
1	Pf3D7_02_v3	678434	C	A	INTERGENIC	MODIFIER
1	Pf3D7_02_v3	678435	T	C	INTERGENIC	MODIFIER
1	Pf3D7_02_v3	681770	T	C	NON_SYNONYMOUS_CODING	MODERATE	MISSENSE	gTa/gCa	V1000A	1643	conserved+Plasmodium+protein%2C+unknown+function		CODING	rna_PF3D7_0216500-1	exon_PF3D7_0216500-2
1	Pf3D7_02_v3	682959	AAAT	A	CODON_DELETION	MODERATE		aat/-	N1397-	1643	conserved+Plasmodium+protein%2C+unknown+function		CODING	rna_PF3D7_0216500-1	exon_PF3D7_0216500-2
1	Pf3D7_02_v3	684340	G	A	INTERGENIC	MODIFIER
1	Pf3D7_02_v3	684353	AAT	A	INTERGENIC	MODIFIER
1	Pf3D7_02_v3	685324	AT	A	INTERGENIC	MODIFIER
1	Pf3D7_02_v3	685794	AATAT	A	INTERGENIC	MODIFIER
1	Pf3D7_02_v3	686037	CTATATA	C	INTERGENIC	MODIFIER
1	Pf3D7_02_v3	687042	GAGT	G	CODON_DELETION	MODERATE		agt/-	S187-	686	MtN3-like+protein		CODING	rna_PF3D7_0216600-1	exon_PF3D7_0216600-1
1	Pf3D7_02_v3	687323	A	G	NON_SYNONYMOUS_CODING	MODERATE	MISSENSE	gAa/gGa	E280G	686	MtN3-like+protein		CODING	rna_PF3D7_0216600-1	exon_PF3D7_0216600-1
1	Pf3D7_02_v3	693379	T	A	NON_SYNONYMOUS_CODING	MODERATE	MISSENSE	gTt/gAt	V577D	1377	conserved+Plasmodium+protein%2C+unknown+function		CODING	rna_PF3D7_0216700.2-1	exon_PF3D7_0216700.2-7	NON_SYNONYMOUS_CODING	MODERATE	MISSENSE	gTt/gAt	V583D	1383	conserved+Plasmodium+protein%2C+unknown+function		CODING	rna_PF3D7_0216700.1-1	exon_PF3D7_0216700.1-7
1	Pf3D7_02_v3	693380	T	A	SYNONYMOUS_CODING	LOW	SILENT	gtT/gtA	V577	1377	conserved+Plasmodium+protein%2C+unknown+function		CODING	rna_PF3D7_0216700.2-1	exon_PF3D7_0216700.2-7	SYNONYMOUS_CODING	LOW	SILENT	gtT/gtA	V583	1383	conserved+Plasmodium+protein%2C+unknown+function		CODING	rna_PF3D7_0216700.1-1	exon_PF3D7_0216700.1-7
1	Pf3D7_02_v3	693767	G	A	SYNONYMOUS_CODING	LOW	SILENT	ttG/ttA	L706	1377	conserved+Plasmodium+protein%2C+unknown+function		CODING	rna_PF3D7_0216700.2-1	exon_PF3D7_0216700.2-7	SYNONYMOUS_CODING	LOW	SILENT	ttG/ttA	L712	1383	conserved+Plasmodium+protein%2C+unknown+function		CODING	rna_PF3D7_0216700.1-1	exon_PF3D7_0216700.1-7
1	Pf3D7_02_v3	695452	G	T	NON_SYNONYMOUS_CODING	MODERATE	MISSENSE	tGt/tTt	C1268F	1377	conserved+Plasmodium+protein%2C+unknown+function		CODING	rna_PF3D7_0216700.2-1	exon_PF3D7_0216700.2-7	NON_SYNONYMOUS_CODING	MODERATE	MISSENSE	tGt/tTt	C1274F	1383	conserved+Plasmodium+protein%2C+unknown+function		CODING	rna_PF3D7_0216700.1-1	exon_PF3D7_0216700.1-7
1	Pf3D7_02_v3	702777	A	G	SYNONYMOUS_CODING	LOW	SILENT	gaA/gaG	E511	549	conserved+Plasmodium+protein%2C+unknown+function		CODING	rna_PF3D7_0216900-1	exon_PF3D7_0216900-1
1	Pf3D7_02_v3	705904	G	C	NON_SYNONYMOUS_CODING	MODERATE	MISSENSE	aaC/aaG	N228K	976	conserved+Plasmodium+membrane+protein%2C+unknown+function		CODING	rna_PF3D7_0217000-1	exon_PF3D7_0217000-1
1	Pf3D7_02_v3	710049	A	T	NON_SYNONYMOUS_CODING	MODERATE	MISSENSE	aTc/aAc	I1735N	1817	conserved+Plasmodium+protein%2C+unknown+function		CODING	rna_PF3D7_0217200-1	exon_PF3D7_0217200-1
1	Pf3D7_02_v3	712000	T	A	NON_SYNONYMOUS_CODING	MODERATE	MISSENSE	Ata/Tta	I1085L	1817	conserved+Plasmodium+protein%2C+unknown+function		CODING	rna_PF3D7_0217200-1	exon_PF3D7_0217200-1
1	Pf3D7_02_v3	712522	T	A	NON_SYNONYMOUS_CODING	MODERATE	MISSENSE	Ata/Tta	I911L	1817	conserved+Plasmodium+protein%2C+unknown+function		CODING	rna_PF3D7_0217200-1	exon_PF3D7_0217200-1
1	Pf3D7_02_v3	715336	AAT	A	INTERGENIC	MODIFIER
1	Pf3D7_02_v3	718354	C	CATATAT	INTERGENIC	MODIFIER
1	Pf3D7_02_v3	718950	T	TTATATA	INTERGENIC	MODIFIER
1	Pf3D7_02_v3	723254	C	CAT	INTERGENIC	MODIFIER
1	Pf3D7_02_v3	723984	G	A	SYNONYMOUS_CODING	LOW	SILENT	acC/acT	T1632	1710	conserved+Plasmodium+protein%2C+unknown+function		CODING	rna_PF3D7_0217600-1	exon_PF3D7_0217600-7
1	Pf3D7_02_v3	725642	C	T	NON_SYNONYMOUS_CODING	MODERATE	MISSENSE	aGt/aAt	S1169N	1710	conserved+Plasmodium+protein%2C+unknown+function		CODING	rna_PF3D7_0217600-1	exon_PF3D7_0217600-6
1	Pf3D7_02_v3	726310	C	T	SYNONYMOUS_CODING	LOW	SILENT	aaG/aaA	K946	1710	conserved+Plasmodium+protein%2C+unknown+function		CODING	rna_PF3D7_0217600-1	exon_PF3D7_0217600-6
1	Pf3D7_02_v3	727068	C	G	NON_SYNONYMOUS_CODING	MODERATE	MISSENSE	Gat/Cat	D694H	1710	conserved+Plasmodium+protein%2C+unknown+function		CODING	rna_PF3D7_0217600-1	exon_PF3D7_0217600-6
1	Pf3D7_02_v3	727833	A	AATTATT	CODON_CHANGE_PLUS_CODON_INSERTION	MODERATE		aat/aaAATAATt	N438KII	1710	conserved+Plasmodium+protein%2C+unknown+function		CODING	rna_PF3D7_0217600-1	exon_PF3D7_0217600-6
1	Pf3D7_02_v3	731450	AATATAT	A	INTRON	MODIFIER				234	conserved+Plasmodium+protein%2C+unknown+function		CODING	rna_PF3D7_0217700-1
1	Pf3D7_02_v3	733390	TTA	T	INTERGENIC	MODIFIER
1	Pf3D7_02_v3	735354	A	AAT	INTERGENIC	MODIFIER
1	Pf3D7_02_v3	744099	G	GTTATTA	CODON_CHANGE_PLUS_CODON_INSERTION	MODERATE		aac/aTAATAAac	N538IIN	807	conserved+Plasmodium+protein%2C+unknown+function		CODING	rna_PF3D7_0218200-1	exon_PF3D7_0218200-1
1	Pf3D7_02_v3	746090	T	TTA	INTERGENIC	MODIFIER
1	Pf3D7_02_v3	755132	TTA	T	INTERGENIC	MODIFIER
1	Pf3D7_02_v3	758351	AAAAAAT	A	CODON_DELETION	MODERATE		aaaaat/-	KN979-	2380	conserved+Plasmodium+protein%2C+unknown+function		CODING	rna_PF3D7_0218600-1	exon_PF3D7_0218600-1
1	Pf3D7_02_v3	760017	T	G	NON_SYNONYMOUS_CODING	MODERATE	MISSENSE	Tcc/Gcc	S1534A	2380	conserved+Plasmodium+protein%2C+unknown+function		CODING	rna_PF3D7_0218600-1	exon_PF3D7_0218600-1
1	Pf3D7_02_v3	761194	C	G	NON_SYNONYMOUS_CODING	MODERATE	MISSENSE	cCg/cGg	P1926R	2380	conserved+Plasmodium+protein%2C+unknown+function		CODING	rna_PF3D7_0218600-1	exon_PF3D7_0218600-1
1	Pf3D7_02_v3	765138	AAT	A	INTRON	MODIFIER				482	pre-mRNA-processing+protein+45%2C+putative+%28PRP45%29		CODING	rna_PF3D7_0218700-1
1	Pf3D7_02_v3	765833	A	AATATAT	INTERGENIC	MODIFIER
1	Pf3D7_02_v3	766632	A	T	EXON	MODIFIER				207	ribonuclease+P		NON_CODING	rna_PF3D7_0218800-1
1	Pf3D7_02_v3	766658	AATAT	A	EXON	MODIFIER				207	ribonuclease+P		NON_CODING	rna_PF3D7_0218800-1
1	Pf3D7_02_v3	774891	A	G	INTRON	MODIFIER				67	ribosome+associated+membrane+protein+RAMP4%2C+putative		CODING	rna_PF3D7_0219400.2-1		NON_SYNONYMOUS_CODING	MODERATE	MISSENSE	aAa/aGa	K26R	101	ribosome+associated+membrane+protein+RAMP4%2C+putative		CODING	rna_PF3D7_0219400.1-1	exon_PF3D7_0219400.1-1
1	Pf3D7_02_v3	776743	TTA	T	INTERGENIC	MODIFIER
1	Pf3D7_02_v3	777457	C	CATAT	INTRON	MODIFIER				338	pseudouridine+synthase%2C+putative		CODING	rna_PF3D7_0219500-1
1	Pf3D7_02_v3	777459	C	T	INTRON	MODIFIER				338	pseudouridine+synthase%2C+putative		CODING	rna_PF3D7_0219500-1
1	Pf3D7_02_v3	783869	A	G	NON_SYNONYMOUS_CODING	MODERATE	MISSENSE	Tat/Cat	Y248H	295	Plasmodium+exported+protein+%28PHISTc%29%2C+unknown+function+%28GEXP20%29		CODING	rna_PF3D7_0219700-1	exon_PF3D7_0219700-2
1	Pf3D7_02_v3	784786	T	C	NON_SYNONYMOUS_CODING	MODERATE	MISSENSE	Aaa/Gaa	K15E	295	Plasmodium+exported+protein+%28PHISTc%29%2C+unknown+function+%28GEXP20%29		CODING	rna_PF3D7_0219700-1	exon_PF3D7_0219700-1
1	Pf3D7_02_v3	785266	CAT	C	INTERGENIC	MODIFIER
1	Pf3D7_02_v3	786024	T	A	INTERGENIC	MODIFIER
1	Pf3D7_02_v3	786821	CATAT	C	INTERGENIC	MODIFIER
1	Pf3D7_02_v3	791258	A	AATT	INTERGENIC	MODIFIER
1	Pf3D7_02_v3	792272	A	G	NON_SYNONYMOUS_CODING	MODERATE	MISSENSE	aAa/aGa	K195R	230	Plasmodium+exported+protein%2C+unknown+function		CODING	rna_PF3D7_0219900-1	exon_PF3D7_0219900-2
1	Pf3D7_02_v3	792976	A	T	INTERGENIC	MODIFIER
1	Pf3D7_02_v3	792985	AT	A	INTERGENIC	MODIFIER
1	Pf3D7_02_v3	794324	T	TTA	INTERGENIC	MODIFIER
1	Pf3D7_02_v3	794359	G	A	INTERGENIC	MODIFIER
1	Pf3D7_02_v3	794405	T	A	INTERGENIC	MODIFIER
1	Pf3D7_02_v3	799043	G	A	NON_SYNONYMOUS_CODING	MODERATE	MISSENSE	Gag/Aag	E712K	1558	liver+stage+antigen+3+%28LSA3%29		CODING	rna_PF3D7_0220000-1	exon_PF3D7_0220000-2
1	Pf3D7_02_v3	799053	G	A	NON_SYNONYMOUS_CODING	MODERATE	MISSENSE	aGt/aAt	S715N	1558	liver+stage+antigen+3+%28LSA3%29		CODING	rna_PF3D7_0220000-1	exon_PF3D7_0220000-2
1	Pf3D7_02_v3	800017	G	A	SYNONYMOUS_CODING	LOW	SILENT	gaG/gaA	E1036	1558	liver+stage+antigen+3+%28LSA3%29		CODING	rna_PF3D7_0220000-1	exon_PF3D7_0220000-2
1	Pf3D7_02_v3	800651	G	A	NON_SYNONYMOUS_CODING	MODERATE	MISSENSE	Gat/Aat	D1248N	1558	liver+stage+antigen+3+%28LSA3%29		CODING	rna_PF3D7_0220000-1	exon_PF3D7_0220000-2
1	Pf3D7_02_v3	802340	T	TTA	INTERGENIC	MODIFIER
1	Pf3D7_02_v3	805838	G	A	NON_SYNONYMOUS_CODING	MODERATE	MISSENSE	aGt/aAt	S364N	997	DnaJ+protein%2C+putative		CODING	rna_PF3D7_0220100-1	exon_PF3D7_0220100-2
1	Pf3D7_02_v3	805849	T	G	NON_SYNONYMOUS_CODING	MODERATE	MISSENSE	Tca/Gca	S368A	997	DnaJ+protein%2C+putative		CODING	rna_PF3D7_0220100-1	exon_PF3D7_0220100-2
1	Pf3D7_02_v3	805983	A	G	SYNONYMOUS_CODING	LOW	SILENT	gaA/gaG	E412	997	DnaJ+protein%2C+putative		CODING	rna_PF3D7_0220100-1	exon_PF3D7_0220100-2
1	Pf3D7_02_v3	806562	A	G	SYNONYMOUS_CODING	LOW	SILENT	aaA/aaG	K605	997	DnaJ+protein%2C+putative		CODING	rna_PF3D7_0220100-1	exon_PF3D7_0220100-2
1	Pf3D7_02_v3	806687	C	T	NON_SYNONYMOUS_CODING	MODERATE	MISSENSE	tCt/tTt	S647F	997	DnaJ+protein%2C+putative		CODING	rna_PF3D7_0220100-1	exon_PF3D7_0220100-2
1	Pf3D7_02_v3	810127	C	CAT	INTRON	MODIFIER				180	Plasmodium+exported+protein%2C+unknown+function		CODING	rna_PF3D7_0220200-1
1	Pf3D7_02_v3	813552	G	GAAT	INTERGENIC	MODIFIER
1	Pf3D7_02_v3	815073	G	GAAACTAA	INTERGENIC	MODIFIER
1	Pf3D7_02_v3	816716	GTA	G	INTERGENIC	MODIFIER
1	Pf3D7_02_v3	817312	A	AATATAT	INTERGENIC	MODIFIER
1	Pf3D7_02_v3	817604	C	T	INTERGENIC	MODIFIER
1	Pf3D7_02_v3	817747	T	A	INTERGENIC	MODIFIER
1	Pf3D7_02_v3	817983	TTA	T	INTERGENIC	MODIFIER
1	Pf3D7_02_v3	820526	A	AAT	INTRON	MODIFIER				606	DnaJ+protein%2C+putative		CODING	rna_PF3D7_0220400-1
1	Pf3D7_02_v3	822672	TG	T	INTERGENIC	MODIFIER
1	Pf3D7_02_v3	826045	TTA	T	INTERGENIC	MODIFIER
1	Pf3D7_02_v3	828217	A	T	INTERGENIC	MODIFIER
1	Pf3D7_02_v3	830463	A	AT	INTERGENIC	MODIFIER
1	Pf3D7_02_v3	833048	G	GA	INTERGENIC	MODIFIER
1	Pf3D7_02_v3	834032	T	TATAA	INTRON	MODIFIER				252	Plasmodium+exported+protein+%28hyp9%29%2C+unknown+function		CODING	rna_PF3D7_0220700-1
1	Pf3D7_02_v3	834776	CAT	C	INTERGENIC	MODIFIER
1	Pf3D7_02_v3	836358	G	A	INTERGENIC	MODIFIER
1	Pf3D7_02_v3	837017	CTATA	C	INTERGENIC	MODIFIER
1	Pf3D7_02_v3	837280	AATATAT	A	INTERGENIC	MODIFIER
1	Pf3D7_02_v3	838096	A	AAAATAT	INTERGENIC	MODIFIER
1	Pf3D7_02_v3	838304	TA	T	INTERGENIC	MODIFIER
1	Pf3D7_02_v3	838697	CAT	C	INTERGENIC	MODIFIER
1	Pf3D7_02_v3	839620	T	C	SYNONYMOUS_CODING	LOW	SILENT	Tta/Cta	L260	1440	cytoadherence+linked+asexual+protein+2+%28CLAG2%29		CODING	rna_PF3D7_0220800-1	exon_PF3D7_0220800-1
1	Pf3D7_02_v3	842805	C	T	SYNONYMOUS_CODING	LOW	SILENT	aaC/aaT	N1004	1440	cytoadherence+linked+asexual+protein+2+%28CLAG2%29		CODING	rna_PF3D7_0220800-1	exon_PF3D7_0220800-9
1	Pf3D7_02_v3	843096	C	T	SYNONYMOUS_CODING	LOW	SILENT	taC/taT	Y1101	1440	cytoadherence+linked+asexual+protein+2+%28CLAG2%29		CODING	rna_PF3D7_0220800-1	exon_PF3D7_0220800-9
1	Pf3D7_02_v3	843209	A	G	NON_SYNONYMOUS_CODING	MODERATE	MISSENSE	aAa/aGa	K1139R	1440	cytoadherence+linked+asexual+protein+2+%28CLAG2%29		CODING	rna_PF3D7_0220800-1	exon_PF3D7_0220800-9
1	Pf3D7_02_v3	843227	G	A	NON_SYNONYMOUS_CODING	MODERATE	MISSENSE	gGt/gAt	G1145D	1440	cytoadherence+linked+asexual+protein+2+%28CLAG2%29		CODING	rna_PF3D7_0220800-1	exon_PF3D7_0220800-9
1	Pf3D7_02_v3	843235	T	G	NON_SYNONYMOUS_CODING	MODERATE	MISSENSE	Tgt/Ggt	C1148G	1440	cytoadherence+linked+asexual+protein+2+%28CLAG2%29		CODING	rna_PF3D7_0220800-1	exon_PF3D7_0220800-9
1	Pf3D7_02_v3	843923	G	A	NON_SYNONYMOUS_CODING	MODERATE	MISSENSE	tGt/tAt	C1377Y	1440	cytoadherence+linked+asexual+protein+2+%28CLAG2%29		CODING	rna_PF3D7_0220800-1	exon_PF3D7_0220800-9
1	Pf3D7_02_v3	844088	C	A	NON_SYNONYMOUS_CODING	MODERATE	MISSENSE	aCt/aAt	T1432N	1440	cytoadherence+linked+asexual+protein+2+%28CLAG2%29		CODING	rna_PF3D7_0220800-1	exon_PF3D7_0220800-9
1	Pf3D7_02_v3	845842	A	C	STOP_LOST	HIGH	MISSENSE	Taa/Gaa	*123E	202	Plasmodium+exported+protein%2C+unknown+function%2C+pseudogene		CODING	rna_PF3D7_0220900-1	exon_PF3D7_0220900-3
1	Pf3D7_02_v3	846956	C	T	INTERGENIC	MODIFIER
1	Pf3D7_02_v3	847196	TTA	T	INTERGENIC	MODIFIER
1	Pf3D7_02_v3	847339	A	C	INTERGENIC	MODIFIER
1	Pf3D7_02_v3	847363	A	T	INTERGENIC	MODIFIER
1	Pf3D7_02_v3	848538	T	G	NON_SYNONYMOUS_CODING	MODERATE	MISSENSE	Tat/Gat	Y110D	302	Plasmodium+exported+protein%2C+unknown+function		CODING	rna_PF3D7_0221000-1	exon_PF3D7_0221000-2
1	Pf3D7_02_v3	848573	C	A	SYNONYMOUS_CODING	LOW	SILENT	gtC/gtA	V121	302	Plasmodium+exported+protein%2C+unknown+function		CODING	rna_PF3D7_0221000-1	exon_PF3D7_0221000-2
1	Pf3D7_02_v3	848579	T	C	SYNONYMOUS_CODING	LOW	SILENT	tcT/tcC	S123	302	Plasmodium+exported+protein%2C+unknown+function		CODING	rna_PF3D7_0221000-1	exon_PF3D7_0221000-2
1	Pf3D7_02_v3	848604	C	A	NON_SYNONYMOUS_CODING	MODERATE	MISSENSE	Cct/Act	P132T	302	Plasmodium+exported+protein%2C+unknown+function		CODING	rna_PF3D7_0221000-1	exon_PF3D7_0221000-2
1	Pf3D7_02_v3	848708	T	C	SYNONYMOUS_CODING	LOW	SILENT	agT/agC	S166	302	Plasmodium+exported+protein%2C+unknown+function		CODING	rna_PF3D7_0221000-1	exon_PF3D7_0221000-2
1	Pf3D7_02_v3	849348	AT	A	INTERGENIC	MODIFIER
1	Pf3D7_02_v3	849392	T	C	INTERGENIC	MODIFIER
1	Pf3D7_02_v3	849468	T	C	INTERGENIC	MODIFIER
1	Pf3D7_02_v3	849747	A	G	INTERGENIC	MODIFIER
1	Pf3D7_02_v3	849780	T	A	INTERGENIC	MODIFIER
1	Pf3D7_02_v3	849820	T	C	INTERGENIC	MODIFIER
1	Pf3D7_02_v3	849825	C	T	INTERGENIC	MODIFIER
1	Pf3D7_02_v3	849839	A	T	INTERGENIC	MODIFIER
1	Pf3D7_02_v3	849898	C	T	INTERGENIC	MODIFIER
1	Pf3D7_02_v3	851020	T	C	INTERGENIC	MODIFIER
1	Pf3D7_02_v3	851696	G	C	NON_SYNONYMOUS_CODING	MODERATE	MISSENSE	Gtt/Ctt	V173L	260	Plasmodium+exported+protein%2C+unknown+function%2C+pseudogene		CODING	rna_PF3D7_0221100-1	exon_PF3D7_0221100-3
1	Pf3D7_02_v3	851708	G	A	NON_SYNONYMOUS_CODING	MODERATE	MISSENSE	Gtt/Att	V177I	260	Plasmodium+exported+protein%2C+unknown+function%2C+pseudogene		CODING	rna_PF3D7_0221100-1	exon_PF3D7_0221100-3
1	Pf3D7_02_v3	851713	T	A	SYNONYMOUS_CODING	LOW	SILENT	gtT/gtA	V178	260	Plasmodium+exported+protein%2C+unknown+function%2C+pseudogene		CODING	rna_PF3D7_0221100-1	exon_PF3D7_0221100-3
1	Pf3D7_02_v3	851714	G	A	NON_SYNONYMOUS_CODING	MODERATE	MISSENSE	Gca/Aca	A179T	260	Plasmodium+exported+protein%2C+unknown+function%2C+pseudogene		CODING	rna_PF3D7_0221100-1	exon_PF3D7_0221100-3
1	Pf3D7_02_v3	851715	C	T	NON_SYNONYMOUS_CODING	MODERATE	MISSENSE	gCa/gTa	A179V	260	Plasmodium+exported+protein%2C+unknown+function%2C+pseudogene		CODING	rna_PF3D7_0221100-1	exon_PF3D7_0221100-3
1	Pf3D7_02_v3	851756	A	C	NON_SYNONYMOUS_CODING	MODERATE	MISSENSE	Agt/Cgt	S193R	260	Plasmodium+exported+protein%2C+unknown+function%2C+pseudogene		CODING	rna_PF3D7_0221100-1	exon_PF3D7_0221100-3
1	Pf3D7_02_v3	852294	A	G	INTERGENIC	MODIFIER
1	Pf3D7_02_v3	852301	T	C	INTERGENIC	MODIFIER
1	Pf3D7_02_v3	852338	C	T	INTERGENIC	MODIFIER
1	Pf3D7_02_v3	853256	C	T	INTERGENIC	MODIFIER
1	Pf3D7_02_v3	855467	G	A	NON_SYNONYMOUS_CODING	MODERATE	MISSENSE	tGt/tAt	C117Y	206	Plasmodium+exported+protein+%28hyp15%29%2C+unknown+function		CODING	rna_PF3D7_0221200-1	exon_PF3D7_0221200-2
1	Pf3D7_02_v3	859252	C	T	INTERGENIC	MODIFIER
1	Pf3D7_02_v3	859275	T	A	INTERGENIC	MODIFIER
1	Pf3D7_02_v3	859422	T	C	INTERGENIC	MODIFIER
1	Pf3D7_02_v3	859459	A	G	INTERGENIC	MODIFIER
1	Pf3D7_02_v3	859466	G	A	INTERGENIC	MODIFIER
1	Pf3D7_02_v3	859504	A	T	INTERGENIC	MODIFIER
1	Pf3D7_02_v3	859530	T	C	INTERGENIC	MODIFIER
1	Pf3D7_02_v3	859547	T	C	INTERGENIC	MODIFIER
1	Pf3D7_02_v3	860291	C	T	INTERGENIC	MODIFIER
1	Pf3D7_02_v3	862030	C	T	INTERGENIC	MODIFIER
1	Pf3D7_02_v3	862538	A	T	INTERGENIC	MODIFIER
1	Pf3D7_02_v3	863284	C	T	STOP_GAINED	HIGH	NONSENSE	tGg/tAg	W158*	225	Pfmc-2TM+Maurer%27s+cleft+two+transmembrane+protein%2C+pseudogene		CODING	rna_PF3D7_0221500-1	exon_PF3D7_0221500-3
1	Pf3D7_02_v3	863682	C	T	NON_SYNONYMOUS_CODING	MODERATE	MISSENSE	Gta/Ata	V26I	225	Pfmc-2TM+Maurer%27s+cleft+two+transmembrane+protein%2C+pseudogene		CODING	rna_PF3D7_0221500-1	exon_PF3D7_0221500-2
1	Pf3D7_02_v3	863684	A	C	NON_SYNONYMOUS_CODING	MODERATE	MISSENSE	gTa/gGa	V25G	225	Pfmc-2TM+Maurer%27s+cleft+two+transmembrane+protein%2C+pseudogene		CODING	rna_PF3D7_0221500-1	exon_PF3D7_0221500-2
1	Pf3D7_02_v3	863840	A	C	NON_SYNONYMOUS_CODING	MODERATE	MISSENSE	atT/atG	I1M	225	Pfmc-2TM+Maurer%27s+cleft+two+transmembrane+protein%2C+pseudogene		CODING	rna_PF3D7_0221500-1	exon_PF3D7_0221500-1
1	Pf3D7_02_v3	864744	CT	C	INTERGENIC	MODIFIER
1	Pf3D7_02_v3	865193	A	T	INTERGENIC	MODIFIER
1	Pf3D7_02_v3	867251	GT	G	INTERGENIC	MODIFIER
1	Pf3D7_02_v3	869521	T	C	NON_SYNONYMOUS_CODING	MODERATE	MISSENSE	tAt/tGt	Y516C	519	Plasmodium+exported+protein%2C+unknown+function		CODING	rna_PF3D7_0221700-1	exon_PF3D7_0221700-2
1	Pf3D7_02_v3	870696	A	T	SYNONYMOUS_CODING	LOW	SILENT	tcT/tcA	S124	519	Plasmodium+exported+protein%2C+unknown+function		CODING	rna_PF3D7_0221700-1	exon_PF3D7_0221700-2
1	Pf3D7_02_v3	870711	C	A	NON_SYNONYMOUS_CODING	MODERATE	MISSENSE	ttG/ttT	L119F	519	Plasmodium+exported+protein%2C+unknown+function		CODING	rna_PF3D7_0221700-1	exon_PF3D7_0221700-2
1	Pf3D7_02_v3	871200	C	CAT	FRAME_SHIFT	HIGH				519	Plasmodium+exported+protein%2C+unknown+function		CODING	rna_PF3D7_0221700-1	exon_PF3D7_0221700-1
1	Pf3D7_02_v3	871336	T	TA	INTERGENIC	MODIFIER
1	Pf3D7_02_v3	871538	T	TATGC	INTERGENIC	MODIFIER
1	Pf3D7_02_v3	872222	G	A	INTERGENIC	MODIFIER
1	Pf3D7_02_v3	872380	AATAT	A	INTERGENIC	MODIFIER
1	Pf3D7_02_v3	873904	C	A	INTERGENIC	MODIFIER
1	Pf3D7_02_v3	877866	TTA	T	INTERGENIC	MODIFIER
1	Pf3D7_02_v3	891369	A	AATAT	INTERGENIC	MODIFIER
1	Pf3D7_02_v3	900133	C	T	SYNONYMOUS_CODING	LOW	SILENT	gcC/gcT	A201	304	stevor		CODING	rna_PF3D7_0222800-1	exon_PF3D7_0222800-2
1	Pf3D7_02_v3	900134	G	T	NON_SYNONYMOUS_CODING	MODERATE	MISSENSE	Gtt/Ttt	V202F	304	stevor		CODING	rna_PF3D7_0222800-1	exon_PF3D7_0222800-2
1	Pf3D7_02_v3	900195	T	C	NON_SYNONYMOUS_CODING	MODERATE	MISSENSE	gTa/gCa	V222A	304	stevor		CODING	rna_PF3D7_0222800-1	exon_PF3D7_0222800-2
1	Pf3D7_02_v3	900200	C	A	NON_SYNONYMOUS_CODING	MODERATE	MISSENSE	Cat/Aat	H224N	304	stevor		CODING	rna_PF3D7_0222800-1	exon_PF3D7_0222800-2
1	Pf3D7_02_v3	900205	G	A	NON_SYNONYMOUS_CODING	MODERATE	MISSENSE	atG/atA	M225I	304	stevor		CODING	rna_PF3D7_0222800-1	exon_PF3D7_0222800-2
1	Pf3D7_02_v3	940797	A	G	INTERGENIC	MODIFIER
1	Pf3D7_02_v3	940961	T	A	INTERGENIC	MODIFIER
1	Pf3D7_02_v3	940969	C	G	INTERGENIC	MODIFIER
1	Pf3D7_02_v3	940982	A	G	INTERGENIC	MODIFIER
1	Pf3D7_03_v3	4130	G	C	INTERGENIC	MODIFIER
1	Pf3D7_03_v3	4134	G	A	INTERGENIC	MODIFIER
1	Pf3D7_03_v3	4135	A	C	INTERGENIC	MODIFIER
1	Pf3D7_03_v3	7310	T	C	INTERGENIC	MODIFIER
1	Pf3D7_03_v3	7317	G	A	INTERGENIC	MODIFIER
1	Pf3D7_03_v3	7401	G	A	INTERGENIC	MODIFIER
1	Pf3D7_03_v3	7465	G	A	INTERGENIC	MODIFIER
1	Pf3D7_03_v3	7619	T	C	INTERGENIC	MODIFIER
1	Pf3D7_03_v3	7760	G	A	INTERGENIC	MODIFIER
1	Pf3D7_03_v3	65768	C	T	SYNONYMOUS_CODING	LOW	SILENT	taC/taT	Y317	321	rifin+%28RIF%29		CODING	rna_PF3D7_0300800-1	exon_PF3D7_0300800-2
1	Pf3D7_03_v3	67533	AAT	A	INTERGENIC	MODIFIER
1	Pf3D7_03_v3	67891	A	G	INTERGENIC	MODIFIER
1	Pf3D7_03_v3	68403	G	A	NON_SYNONYMOUS_CODING	MODERATE	MISSENSE	atG/atA	M124I	216	stevor-like		CODING	rna_PF3D7_0300900-1	exon_PF3D7_0300900-2
1	Pf3D7_03_v3	68893	A	T	INTERGENIC	MODIFIER
1	Pf3D7_03_v3	68938	C	A	INTERGENIC	MODIFIER
1	Pf3D7_03_v3	70089	T	G	NON_SYNONYMOUS_CODING	MODERATE	MISSENSE	Aat/Cat	N611H	819	acyl-CoA+synthetase+%28ACS2%29		CODING	rna_PF3D7_0301000-1	exon_PF3D7_0301000-1
1	Pf3D7_03_v3	70379	A	T	STOP_GAINED	HIGH	NONSENSE	tTa/tAa	L514*	819	acyl-CoA+synthetase+%28ACS2%29		CODING	rna_PF3D7_0301000-1	exon_PF3D7_0301000-1
1	Pf3D7_03_v3	71291	A	G	NON_SYNONYMOUS_CODING	MODERATE	MISSENSE	aTt/aCt	I210T	819	acyl-CoA+synthetase+%28ACS2%29		CODING	rna_PF3D7_0301000-1	exon_PF3D7_0301000-1
1	Pf3D7_03_v3	71899	A	T	SYNONYMOUS_CODING	LOW	SILENT	atT/atA	I7	819	acyl-CoA+synthetase+%28ACS2%29		CODING	rna_PF3D7_0301000-1	exon_PF3D7_0301000-1
1	Pf3D7_03_v3	71961	GTATATA	G	INTERGENIC	MODIFIER
1	Pf3D7_03_v3	74919	TA	T	INTERGENIC	MODIFIER
1	Pf3D7_03_v3	77814	CATAT	C	INTERGENIC	MODIFIER
1	Pf3D7_03_v3	78779	T	A	SYNONYMOUS_CODING	LOW	SILENT	ctA/ctT	L492	610	serine%2Fthreonine+protein+kinase%2C+FIKK+family+%28FIKK3%29		CODING	rna_PF3D7_0301200-1	exon_PF3D7_0301200-2
1	Pf3D7_03_v3	81472	A	T	INTERGENIC	MODIFIER
1	Pf3D7_03_v3	87670	TATAA	T	INTERGENIC	MODIFIER
1	Pf3D7_03_v3	92778	C	T	NON_SYNONYMOUS_CODING	MODERATE	MISSENSE	aGa/aAa	R179K	732	Plasmodium+exported+protein+%28hyp1%29%2C+unknown+function+%28GEXP21%29		CODING	rna_PF3D7_0301600-1	exon_PF3D7_0301600-2
1	Pf3D7_03_v3	93003	A	G	NON_SYNONYMOUS_CODING	MODERATE	MISSENSE	tTt/tCt	F104S	732	Plasmodium+exported+protein+%28hyp1%29%2C+unknown+function+%28GEXP21%29		CODING	rna_PF3D7_0301600-1	exon_PF3D7_0301600-2
1	Pf3D7_03_v3	104099	CAT	C	INTERGENIC	MODIFIER
1	Pf3D7_03_v3	108536	A	C	NON_SYNONYMOUS_CODING	MODERATE	MISSENSE	Tct/Gct	S449A	600	golgi+organization+and+biogenesis+factor%2C+putative		CODING	rna_PF3D7_0302000-1	exon_PF3D7_0302000-1
1	Pf3D7_03_v3	109916	A	AATAT	INTERGENIC	MODIFIER
1	Pf3D7_03_v3	110673	G	C	INTERGENIC	MODIFIER
1	Pf3D7_03_v3	110828	AATAT	A	INTERGENIC	MODIFIER
1	Pf3D7_03_v3	111397	AT	A	INTERGENIC	MODIFIER
1	Pf3D7_03_v3	113449	TTA	T	INTERGENIC	MODIFIER
1	Pf3D7_03_v3	113959	AATAT	A	INTERGENIC	MODIFIER
1	Pf3D7_03_v3	115739	G	A	NON_SYNONYMOUS_CODING	MODERATE	MISSENSE	tGc/tAc	C557Y	1338	serine%2Fthreonine+protein+kinase+%28SRPK1%29		CODING	rna_PF3D7_0302100-1	exon_PF3D7_0302100-1
1	Pf3D7_03_v3	118001	T	A	NON_SYNONYMOUS_CODING	MODERATE	MISSENSE	aTt/aAt	I1311N	1338	serine%2Fthreonine+protein+kinase+%28SRPK1%29		CODING	rna_PF3D7_0302100-1	exon_PF3D7_0302100-1
1	Pf3D7_03_v3	118478	T	TTA	INTERGENIC	MODIFIER
1	Pf3D7_03_v3	119225	T	TTATATA	INTERGENIC	MODIFIER
1	Pf3D7_03_v3	120161	G	C	NON_SYNONYMOUS_CODING	MODERATE	MISSENSE	gGa/gCa	G235A	1416	cytoadherence+linked+asexual+protein+3.2+%28CLAG3.2%29		CODING	rna_PF3D7_0302200-1	exon_PF3D7_0302200-1
1	Pf3D7_03_v3	120162	A	C	SYNONYMOUS_CODING	LOW	SILENT	ggA/ggC	G235	1416	cytoadherence+linked+asexual+protein+3.2+%28CLAG3.2%29		CODING	rna_PF3D7_0302200-1	exon_PF3D7_0302200-1
1	Pf3D7_03_v3	124591	T	C	SYNONYMOUS_CODING	LOW	SILENT	aaT/aaC	N1369	1416	cytoadherence+linked+asexual+protein+3.2+%28CLAG3.2%29		CODING	rna_PF3D7_0302200-1	exon_PF3D7_0302200-9
1	Pf3D7_03_v3	124657	A	G	SYNONYMOUS_CODING	LOW	SILENT	gaA/gaG	E1391	1416	cytoadherence+linked+asexual+protein+3.2+%28CLAG3.2%29		CODING	rna_PF3D7_0302200-1	exon_PF3D7_0302200-9
1	Pf3D7_03_v3	124666	T	C	SYNONYMOUS_CODING	LOW	SILENT	tcT/tcC	S1394	1416	cytoadherence+linked+asexual+protein+3.2+%28CLAG3.2%29		CODING	rna_PF3D7_0302200-1	exon_PF3D7_0302200-9
1	Pf3D7_03_v3	129051	G	GTT	FRAME_SHIFT	HIGH				1413	erythrocyte+membrane+protein+1+%28PfEMP1%29%2C+pseudogene		CODING	rna_PF3D7_0302300-1	exon_PF3D7_0302300-1
1	Pf3D7_03_v3	130118	GTA	G	FRAME_SHIFT	HIGH				1413	erythrocyte+membrane+protein+1+%28PfEMP1%29%2C+pseudogene		CODING	rna_PF3D7_0302300-1	exon_PF3D7_0302300-1
1	Pf3D7_03_v3	137318	TTA	T	INTRON	MODIFIER				1417	cytoadherence+linked+asexual+protein+3.1+%28CLAG3.1%29		CODING	rna_PF3D7_0302500-1
1	Pf3D7_03_v3	137752	C	T	SYNONYMOUS_CODING	LOW	SILENT	agC/agT	S593	1417	cytoadherence+linked+asexual+protein+3.1+%28CLAG3.1%29		CODING	rna_PF3D7_0302500-1	exon_PF3D7_0302500-6
1	Pf3D7_03_v3	137757	A	T	NON_SYNONYMOUS_CODING	MODERATE	MISSENSE	tAc/tTc	Y595F	1417	cytoadherence+linked+asexual+protein+3.1+%28CLAG3.1%29		CODING	rna_PF3D7_0302500-1	exon_PF3D7_0302500-6
1	Pf3D7_03_v3	137826	C	CATAT	INTRON	MODIFIER				1417	cytoadherence+linked+asexual+protein+3.1+%28CLAG3.1%29		CODING	rna_PF3D7_0302500-1
1	Pf3D7_03_v3	138133	C	CATATAT	INTRON	MODIFIER				1417	cytoadherence+linked+asexual+protein+3.1+%28CLAG3.1%29		CODING	rna_PF3D7_0302500-1
1	Pf3D7_03_v3	140054	A	T	SYNONYMOUS_CODING	LOW	SILENT	gcA/gcT	A1216	1417	cytoadherence+linked+asexual+protein+3.1+%28CLAG3.1%29		CODING	rna_PF3D7_0302500-1	exon_PF3D7_0302500-9
1	Pf3D7_03_v3	140060	T	A	SYNONYMOUS_CODING	LOW	SILENT	tcT/tcA	S1218	1417	cytoadherence+linked+asexual+protein+3.1+%28CLAG3.1%29		CODING	rna_PF3D7_0302500-1	exon_PF3D7_0302500-9
1	Pf3D7_03_v3	140282	A	T	SYNONYMOUS_CODING	LOW	SILENT	ccA/ccT	P1292	1417	cytoadherence+linked+asexual+protein+3.1+%28CLAG3.1%29		CODING	rna_PF3D7_0302500-1	exon_PF3D7_0302500-9
1	Pf3D7_03_v3	141517	C	T	INTERGENIC	MODIFIER
1	Pf3D7_03_v3	142104	C	A	SYNONYMOUS_CODING	LOW	SILENT	gtC/gtA	V183	1365	ABC+transporter%2C+%28TAP+family%29%2C+putative		CODING	rna_PF3D7_0302600-1	exon_PF3D7_0302600-1
1	Pf3D7_03_v3	142944	G	T	SYNONYMOUS_CODING	LOW	SILENT	tcG/tcT	S463	1365	ABC+transporter%2C+%28TAP+family%29%2C+putative		CODING	rna_PF3D7_0302600-1	exon_PF3D7_0302600-1
1	Pf3D7_03_v3	143071	T	A	NON_SYNONYMOUS_CODING	MODERATE	MISSENSE	Ttg/Atg	L506M	1365	ABC+transporter%2C+%28TAP+family%29%2C+putative		CODING	rna_PF3D7_0302600-1	exon_PF3D7_0302600-1
1	Pf3D7_03_v3	143195	T	C	NON_SYNONYMOUS_CODING	MODERATE	MISSENSE	tTt/tCt	F547S	1365	ABC+transporter%2C+%28TAP+family%29%2C+putative		CODING	rna_PF3D7_0302600-1	exon_PF3D7_0302600-1
1	Pf3D7_03_v3	143196	T	C	SYNONYMOUS_CODING	LOW	SILENT	ttT/ttC	F547	1365	ABC+transporter%2C+%28TAP+family%29%2C+putative		CODING	rna_PF3D7_0302600-1	exon_PF3D7_0302600-1
1	Pf3D7_03_v3	143850	T	A	SYNONYMOUS_CODING	LOW	SILENT	atT/atA	I765	1365	ABC+transporter%2C+%28TAP+family%29%2C+putative		CODING	rna_PF3D7_0302600-1	exon_PF3D7_0302600-1
1	Pf3D7_03_v3	144160	G	A	NON_SYNONYMOUS_CODING	MODERATE	MISSENSE	Gac/Aac	D869N	1365	ABC+transporter%2C+%28TAP+family%29%2C+putative		CODING	rna_PF3D7_0302600-1	exon_PF3D7_0302600-1
1	Pf3D7_03_v3	144162	C	T	SYNONYMOUS_CODING	LOW	SILENT	gaC/gaT	D869	1365	ABC+transporter%2C+%28TAP+family%29%2C+putative		CODING	rna_PF3D7_0302600-1	exon_PF3D7_0302600-1
1	Pf3D7_03_v3	144343	A	G	NON_SYNONYMOUS_CODING	MODERATE	MISSENSE	Agg/Ggg	R930G	1365	ABC+transporter%2C+%28TAP+family%29%2C+putative		CODING	rna_PF3D7_0302600-1	exon_PF3D7_0302600-1
1	Pf3D7_03_v3	144956	ATAG	A	CODON_DELETION	MODERATE		tatagt/tat	YS1134Y	1365	ABC+transporter%2C+%28TAP+family%29%2C+putative		CODING	rna_PF3D7_0302600-1	exon_PF3D7_0302600-1
1	Pf3D7_03_v3	147672	CAT	C	INTERGENIC	MODIFIER
1	Pf3D7_03_v3	147911	A	T	INTERGENIC	MODIFIER
1	Pf3D7_03_v3	148800	A	ATAT	CODON_INSERTION	MODERATE		-/ATA	-169I	419	conserved+Plasmodium+protein%2C+unknown+function		CODING	rna_PF3D7_0302800-1	exon_PF3D7_0302800-1
1	Pf3D7_03_v3	151051	A	ATT	INTERGENIC	MODIFIER
1	Pf3D7_03_v3	155262	G	A	SYNONYMOUS_CODING	LOW	SILENT	ctC/ctT	L295	1254	exportin+1%2C+putative		CODING	rna_PF3D7_0302900-1	exon_PF3D7_0302900-1
1	Pf3D7_03_v3	157866	G	GTATATA	INTERGENIC	MODIFIER
1	Pf3D7_03_v3	158142	T	TTATA	INTERGENIC	MODIFIER
1	Pf3D7_03_v3	160858	T	C	NON_SYNONYMOUS_CODING	MODERATE	MISSENSE	Agt/Ggt	S283G	783	N-ethylmaleimide+sensitive+fusion+protein%2C+putative		CODING	rna_PF3D7_0303000-1	exon_PF3D7_0303000-1
1	Pf3D7_03_v3	162590	AAT	A	INTERGENIC	MODIFIER
1	Pf3D7_03_v3	163861	A	C	NON_SYNONYMOUS_CODING	MODERATE	MISSENSE	aaT/aaG	N1081K	1441	conserved+Plasmodium+protein%2C+unknown+function		CODING	rna_PF3D7_0303100-1	exon_PF3D7_0303100-1
1	Pf3D7_03_v3	165069	G	A	SYNONYMOUS_CODING	LOW	SILENT	Cta/Tta	L679	1441	conserved+Plasmodium+protein%2C+unknown+function		CODING	rna_PF3D7_0303100-1	exon_PF3D7_0303100-1
1	Pf3D7_03_v3	167740	A	AAT	INTERGENIC	MODIFIER
1	Pf3D7_03_v3	168897	A	T	INTERGENIC	MODIFIER
1	Pf3D7_03_v3	173298	G	GTATATA	INTRON	MODIFIER				1162	HAD+superfamily+protein%2C+putative		CODING	rna_PF3D7_0303200-1
1	Pf3D7_03_v3	173596	AAT	A	INTRON	MODIFIER				1162	HAD+superfamily+protein%2C+putative		CODING	rna_PF3D7_0303200-1
1	Pf3D7_03_v3	174076	A	G	INTRON	MODIFIER				1162	HAD+superfamily+protein%2C+putative		CODING	rna_PF3D7_0303200-1
1	Pf3D7_03_v3	174875	A	AATAT	INTERGENIC	MODIFIER
1	Pf3D7_03_v3	180992	AATGTATAT	A	INTRON	MODIFIER				616	palmitoyl+transferase+%28AnkDHHC%29		CODING	rna_PF3D7_0303400-1
1	Pf3D7_03_v3	181576	TTATA	T	INTERGENIC	MODIFIER
1	Pf3D7_03_v3	183105	T	A	SYNONYMOUS_CODING	LOW	SILENT	atT/atA	I125	2226	spindle+pole+body+protein%2C+putative		CODING	rna_PF3D7_0303500-1	exon_PF3D7_0303500-1
1	Pf3D7_03_v3	183385	T	TATGATG	CODON_INSERTION	MODERATE		tat/tATGATGat	Y219YDD	2226	spindle+pole+body+protein%2C+putative		CODING	rna_PF3D7_0303500-1	exon_PF3D7_0303500-1
1	Pf3D7_03_v3	184162	TATA	T	CODON_DELETION	MODERATE		tataat/tat	YN478Y	2226	spindle+pole+body+protein%2C+putative		CODING	rna_PF3D7_0303500-1	exon_PF3D7_0303500-1
1	Pf3D7_03_v3	184233	T	C	SYNONYMOUS_CODING	LOW	SILENT	aaT/aaC	N501	2226	spindle+pole+body+protein%2C+putative		CODING	rna_PF3D7_0303500-1	exon_PF3D7_0303500-1
1	Pf3D7_03_v3	186927	TGAA	T	CODON_DELETION	MODERATE		gaa/-	E1400-	2226	spindle+pole+body+protein%2C+putative		CODING	rna_PF3D7_0303500-1	exon_PF3D7_0303500-1
1	Pf3D7_03_v3	188907	CAAT	C	CODON_DELETION	MODERATE		aat/-	N2060-	2226	spindle+pole+body+protein%2C+putative		CODING	rna_PF3D7_0303500-1	exon_PF3D7_0303500-1
1	Pf3D7_03_v3	190133	TTA	T	INTERGENIC	MODIFIER
1	Pf3D7_03_v3	190177	G	A	INTERGENIC	MODIFIER
1	Pf3D7_03_v3	191556	C	T	NON_SYNONYMOUS_CODING	MODERATE	MISSENSE	Gat/Aat	D346N	448	dihydrolipoamide+acyltransferase%2C+putative		CODING	rna_PF3D7_0303700-1	exon_PF3D7_0303700-1
1	Pf3D7_03_v3	193573	TA	T	INTERGENIC	MODIFIER
1	Pf3D7_03_v3	193619	G	T	INTERGENIC	MODIFIER
1	Pf3D7_03_v3	193696	T	A	INTERGENIC	MODIFIER
1	Pf3D7_03_v3	193835	A	T	INTERGENIC	MODIFIER
1	Pf3D7_03_v3	194294	G	C	INTERGENIC	MODIFIER
1	Pf3D7_03_v3	195820	A	C	NON_SYNONYMOUS_CODING	MODERATE	MISSENSE	gAt/gCt	D464A	593	IBR+domain+protein%2C+putative		CODING	rna_PF3D7_0303800-1	exon_PF3D7_0303800-1
1	Pf3D7_03_v3	196146	A	C	NON_SYNONYMOUS_CODING	MODERATE	MISSENSE	Att/Ctt	I573L	593	IBR+domain+protein%2C+putative		CODING	rna_PF3D7_0303800-1	exon_PF3D7_0303800-1
1	Pf3D7_03_v3	197201	GTA	G	INTRON	MODIFIER				197	conserved+Plasmodium+protein%2C+unknown+function		CODING	rna_PF3D7_0303900-1
1	Pf3D7_03_v3	197736	G	A	INTERGENIC	MODIFIER
1	Pf3D7_03_v3	197770	C	CAT	INTERGENIC	MODIFIER
1	Pf3D7_03_v3	200509	C	A	NON_SYNONYMOUS_CODING	MODERATE	MISSENSE	Gcc/Tcc	A240S	861	inner+membrane+complex+protein+1a%2C+putative+%28IMC1a%29		CODING	rna_PF3D7_0304000-1	exon_PF3D7_0304000-4
1	Pf3D7_03_v3	200731	AATAT	A	INTRON	MODIFIER				861	inner+membrane+complex+protein+1a%2C+putative+%28IMC1a%29		CODING	rna_PF3D7_0304000-1
1	Pf3D7_03_v3	204578	T	TGCGG	FRAME_SHIFT	HIGH				525	membrane+skeletal+protein+IMC1-related+%28ALV2%29		CODING	rna_PF3D7_0304100-1	exon_PF3D7_0304100-1
1	Pf3D7_03_v3	204581	ACCCG	A	FRAME_SHIFT	HIGH				525	membrane+skeletal+protein+IMC1-related+%28ALV2%29		CODING	rna_PF3D7_0304100-1	exon_PF3D7_0304100-1
1	Pf3D7_03_v3	204582	C	G	NON_SYNONYMOUS_CODING	MODERATE	MISSENSE	aCc/aGc	T14S	525	membrane+skeletal+protein+IMC1-related+%28ALV2%29		CODING	rna_PF3D7_0304100-1	exon_PF3D7_0304100-1
1	Pf3D7_03_v3	204585	G	A	NON_SYNONYMOUS_CODING	MODERATE	MISSENSE	cGc/cAc	R15H	525	membrane+skeletal+protein+IMC1-related+%28ALV2%29		CODING	rna_PF3D7_0304100-1	exon_PF3D7_0304100-1
1	Pf3D7_03_v3	204732	A	T	NON_SYNONYMOUS_CODING	MODERATE	MISSENSE	aAg/aTg	K64M	525	membrane+skeletal+protein+IMC1-related+%28ALV2%29		CODING	rna_PF3D7_0304100-1	exon_PF3D7_0304100-1
1	Pf3D7_03_v3	212207	G	C	INTERGENIC	MODIFIER
1	Pf3D7_03_v3	216728	C	CAT	INTERGENIC	MODIFIER
1	Pf3D7_03_v3	217158	T	G	INTERGENIC	MODIFIER
1	Pf3D7_03_v3	218217	TTATA	T	INTRON	MODIFIER				104	60S+ribosomal+protein+L44%2C+putative		CODING	rna_PF3D7_0304400-1
1	Pf3D7_03_v3	219366	CAT	C	INTRON	MODIFIER				171	1-cys-glutaredoxin-like+protein-1+%28GLP1%29		CODING	rna_PF3D7_0304500-1
1	Pf3D7_03_v3	221435	G	T	NON_SYNONYMOUS_CODING	MODERATE	MISSENSE	gCa/gAa	A361E	397	circumsporozoite+%28CS%29+protein+%28CSP%29		CODING	rna_PF3D7_0304600-1	exon_PF3D7_0304600-1
1	Pf3D7_03_v3	221554	G	C	NON_SYNONYMOUS_CODING	MODERATE	MISSENSE	aaC/aaG	N321K	397	circumsporozoite+%28CS%29+protein+%28CSP%29		CODING	rna_PF3D7_0304600-1	exon_PF3D7_0304600-1
1	Pf3D7_03_v3	221565	C	G	NON_SYNONYMOUS_CODING	MODERATE	MISSENSE	Gaa/Caa	E318Q	397	circumsporozoite+%28CS%29+protein+%28CSP%29		CODING	rna_PF3D7_0304600-1	exon_PF3D7_0304600-1
1	Pf3D7_03_v3	221568	T	C	NON_SYNONYMOUS_CODING	MODERATE	MISSENSE	Aaa/Gaa	K317E	397	circumsporozoite+%28CS%29+protein+%28CSP%29		CODING	rna_PF3D7_0304600-1	exon_PF3D7_0304600-1
1	Pf3D7_03_v3	221615	C	T	NON_SYNONYMOUS_CODING	MODERATE	MISSENSE	aGt/aAt	S301N	397	circumsporozoite+%28CS%29+protein+%28CSP%29		CODING	rna_PF3D7_0304600-1	exon_PF3D7_0304600-1
1	Pf3D7_03_v3	224367	C	T	SYNONYMOUS_CODING	LOW	SILENT	ttG/ttA	L404	472	conserved+Plasmodium+protein%2C+unknown+function		CODING	rna_PF3D7_0304700-1	exon_PF3D7_0304700-3
1	Pf3D7_03_v3	230555	CATA	C	CODON_DELETION	MODERATE		cataat/cat	HN1167H	1446	conserved+Plasmodium+membrane+protein%2C+unknown+function		CODING	rna_PF3D7_0304800-1	exon_PF3D7_0304800-1
1	Pf3D7_03_v3	231714	A	AATAT	INTERGENIC	MODIFIER
1	Pf3D7_03_v3	235768	A	AAT	INTERGENIC	MODIFIER
1	Pf3D7_03_v3	236210	CAT	C	INTERGENIC	MODIFIER
1	Pf3D7_03_v3	236316	A	G	INTERGENIC	MODIFIER
1	Pf3D7_03_v3	236758	ATAT	A	CODON_CHANGE_PLUS_CODON_DELETION	MODERATE		aatatt/att	NI3837I	3978	conserved+Plasmodium+protein%2C+unknown+function		CODING	rna_PF3D7_0305100-1	exon_PF3D7_0305100-1
1	Pf3D7_03_v3	236787	A	G	SYNONYMOUS_CODING	LOW	SILENT	aaT/aaC	N3828	3978	conserved+Plasmodium+protein%2C+unknown+function		CODING	rna_PF3D7_0305100-1	exon_PF3D7_0305100-1
1	Pf3D7_03_v3	237598	G	C	NON_SYNONYMOUS_CODING	MODERATE	MISSENSE	gCa/gGa	A3558G	3978	conserved+Plasmodium+protein%2C+unknown+function		CODING	rna_PF3D7_0305100-1	exon_PF3D7_0305100-1
1	Pf3D7_03_v3	237762	T	C	SYNONYMOUS_CODING	LOW	SILENT	ggA/ggG	G3503	3978	conserved+Plasmodium+protein%2C+unknown+function		CODING	rna_PF3D7_0305100-1	exon_PF3D7_0305100-1
1	Pf3D7_03_v3	238523	C	CATTATT	CODON_CHANGE_PLUS_CODON_INSERTION	MODERATE		aat/aaAATAATt	N3249KII	3978	conserved+Plasmodium+protein%2C+unknown+function		CODING	rna_PF3D7_0305100-1	exon_PF3D7_0305100-1
1	Pf3D7_03_v3	239904	A	G	SYNONYMOUS_CODING	LOW	SILENT	taT/taC	Y2789	3978	conserved+Plasmodium+protein%2C+unknown+function		CODING	rna_PF3D7_0305100-1	exon_PF3D7_0305100-1
1	Pf3D7_03_v3	240555	A	G	SYNONYMOUS_CODING	LOW	SILENT	aaT/aaC	N2572	3978	conserved+Plasmodium+protein%2C+unknown+function		CODING	rna_PF3D7_0305100-1	exon_PF3D7_0305100-1
1	Pf3D7_03_v3	240695	CATT	C	CODON_DELETION	MODERATE		aat/-	N2525-	3978	conserved+Plasmodium+protein%2C+unknown+function		CODING	rna_PF3D7_0305100-1	exon_PF3D7_0305100-1
1	Pf3D7_03_v3	242408	TATTATA	T	CODON_DELETION	MODERATE		tataat/-	YN1953-	3978	conserved+Plasmodium+protein%2C+unknown+function		CODING	rna_PF3D7_0305100-1	exon_PF3D7_0305100-1
1	Pf3D7_03_v3	244612	ATAT	A	CODON_CHANGE_PLUS_CODON_DELETION	MODERATE		aatata/ata	NI1219I	3978	conserved+Plasmodium+protein%2C+unknown+function		CODING	rna_PF3D7_0305100-1	exon_PF3D7_0305100-1
1	Pf3D7_03_v3	244713	T	C	SYNONYMOUS_CODING	LOW	SILENT	gaA/gaG	E1186	3978	conserved+Plasmodium+protein%2C+unknown+function		CODING	rna_PF3D7_0305100-1	exon_PF3D7_0305100-1
1	Pf3D7_03_v3	246898	G	A	NON_SYNONYMOUS_CODING	MODERATE	MISSENSE	gCt/gTt	A458V	3978	conserved+Plasmodium+protein%2C+unknown+function		CODING	rna_PF3D7_0305100-1	exon_PF3D7_0305100-1
1	Pf3D7_03_v3	248706	AATAT	A	INTERGENIC	MODIFIER
1	Pf3D7_03_v3	250047	GAT	G	INTERGENIC	MODIFIER
1	Pf3D7_03_v3	250249	A	AATAT	INTERGENIC	MODIFIER
1	Pf3D7_03_v3	252250	G	C	NON_SYNONYMOUS_CODING	MODERATE	MISSENSE	Gat/Cat	D337H	1139	conserved+Plasmodium+protein%2C+unknown+function		CODING	rna_PF3D7_0305200-1	exon_PF3D7_0305200-1
1	Pf3D7_03_v3	253011	T	C	SYNONYMOUS_CODING	LOW	SILENT	aaT/aaC	N590	1139	conserved+Plasmodium+protein%2C+unknown+function		CODING	rna_PF3D7_0305200-1	exon_PF3D7_0305200-1
1	Pf3D7_03_v3	254730	CAT	C	INTERGENIC	MODIFIER
1	Pf3D7_03_v3	257369	CCAT	C	CODON_DELETION	MODERATE		atg/-	M349-	956	conserved+Plasmodium+membrane+protein%2C+unknown+function		CODING	rna_PF3D7_0305300-1	exon_PF3D7_0305300-1
1	Pf3D7_03_v3	258461	A	AT	INTERGENIC	MODIFIER
1	Pf3D7_03_v3	259000	CTA	C	INTERGENIC	MODIFIER
1	Pf3D7_03_v3	260597	A	AATATAT	INTRON	MODIFIER				145	conserved+Plasmodium+protein%2C+unknown+function		CODING	rna_PF3D7_0305400-1
1	Pf3D7_03_v3	265103	GTTA	G	CODON_CHANGE_PLUS_CODON_DELETION	MODERATE		aataac/aac	NN2727N	3933	conserved+Plasmodium+protein%2C+unknown+function		CODING	rna_PF3D7_0305500-1	exon_PF3D7_0305500-1
1	Pf3D7_03_v3	265933	AATT	A	CODON_DELETION	MODERATE		aat/-	N2451-	3933	conserved+Plasmodium+protein%2C+unknown+function		CODING	rna_PF3D7_0305500-1	exon_PF3D7_0305500-1
1	Pf3D7_03_v3	270030	ATAT	A	CODON_CHANGE_PLUS_CODON_DELETION	MODERATE		aatatt/att	NI1085I	3933	conserved+Plasmodium+protein%2C+unknown+function		CODING	rna_PF3D7_0305500-1	exon_PF3D7_0305500-1
1	Pf3D7_03_v3	271314	A	ATAC	CODON_INSERTION	MODERATE		-/GTA	-658V	3933	conserved+Plasmodium+protein%2C+unknown+function		CODING	rna_PF3D7_0305500-1	exon_PF3D7_0305500-1
1	Pf3D7_03_v3	273124	T	C	NON_SYNONYMOUS_CODING	MODERATE	MISSENSE	Aat/Gat	N55D	3933	conserved+Plasmodium+protein%2C+unknown+function		CODING	rna_PF3D7_0305500-1	exon_PF3D7_0305500-1
1	Pf3D7_03_v3	275206	AAT	A	INTERGENIC	MODIFIER
1	Pf3D7_03_v3	277075	TTTC	T	CODON_DELETION	MODERATE		gaa/-	E214-	617	AP+endonuclease+%28DNA-%5Bapurinic+or+apyrimidinic+site%5D+lyase%29%2C+putative		CODING	rna_PF3D7_0305600-1	exon_PF3D7_0305600-1
1	Pf3D7_03_v3	279636	CATAT	C	INTRON	MODIFIER				142	ubiquitin+conjugating+enzyme+E2%2C+putative		CODING	rna_PF3D7_0305700-1
1	Pf3D7_03_v3	280651	TTA	T	INTERGENIC	MODIFIER
1	Pf3D7_03_v3	280677	AAT	A	INTERGENIC	MODIFIER
1	Pf3D7_03_v3	285340	T	TA	INTERGENIC	MODIFIER
1	Pf3D7_03_v3	285342	T	TG	INTERGENIC	MODIFIER
1	Pf3D7_03_v3	286830	T	A	INTERGENIC	MODIFIER
1	Pf3D7_03_v3	291418	CTATA	C	INTERGENIC	MODIFIER
1	Pf3D7_03_v3	292275	G	GATATAT	INTERGENIC	MODIFIER
1	Pf3D7_03_v3	294146	G	C	NON_SYNONYMOUS_CODING	MODERATE	MISSENSE	aaG/aaC	K216N	349	activator+of+Hsp90+ATPase+%28AHA1%29		CODING	rna_PF3D7_0306200-1	exon_PF3D7_0306200-5
1	Pf3D7_03_v3	297417	G	T	INTERGENIC	MODIFIER
1	Pf3D7_03_v3	300915	C	CAT	INTERGENIC	MODIFIER
1	Pf3D7_03_v3	303876	TTA	T	INTERGENIC	MODIFIER
1	Pf3D7_03_v3	306015	AAT	A	INTERGENIC	MODIFIER
1	Pf3D7_03_v3	307012	C	A	NON_SYNONYMOUS_CODING	MODERATE	MISSENSE	aGc/aTc	S233I	533	T-complex+protein+beta+subunit%2C+putative		CODING	rna_PF3D7_0306800-1	exon_PF3D7_0306800-2
1	Pf3D7_03_v3	307746	A	AATATAT	INTRON	MODIFIER				533	T-complex+protein+beta+subunit%2C+putative		CODING	rna_PF3D7_0306800-1
1	Pf3D7_03_v3	308281	AAT	A	INTERGENIC	MODIFIER
1	Pf3D7_03_v3	309415	A	AT	INTERGENIC	MODIFIER
1	Pf3D7_03_v3	314156	TTA	T	INTERGENIC	MODIFIER
1	Pf3D7_03_v3	318102	AT	A	INTERGENIC	MODIFIER
1	Pf3D7_03_v3	319686	CATA	C	CODON_DELETION	MODERATE		cataat/cat	HN295H	510	EB1+homolog%2C+putative		CODING	rna_PF3D7_0307300-1	exon_PF3D7_0307300-1
1	Pf3D7_03_v3	323559	TTATA	T	INTRON	MODIFIER				389	conserved+Plasmodium+protein%2C+unknown+function		CODING	rna_PF3D7_0307500-1
1	Pf3D7_03_v3	328896	A	AATAT	INTRON	MODIFIER				1826	conserved+Plasmodium+protein%2C+unknown+function		CODING	rna_PF3D7_0307700-1
1	Pf3D7_03_v3	332636	ATAT	A	CODON_CHANGE_PLUS_CODON_DELETION	MODERATE		aatatg/atg	NM733M	1826	conserved+Plasmodium+protein%2C+unknown+function		CODING	rna_PF3D7_0307700-1	exon_PF3D7_0307700-3
1	Pf3D7_03_v3	333458	T	C	NON_SYNONYMOUS_CODING	MODERATE	MISSENSE	cAt/cGt	H460R	1826	conserved+Plasmodium+protein%2C+unknown+function		CODING	rna_PF3D7_0307700-1	exon_PF3D7_0307700-3
1	Pf3D7_03_v3	333733	A	G	SYNONYMOUS_CODING	LOW	SILENT	caT/caC	H368	1826	conserved+Plasmodium+protein%2C+unknown+function		CODING	rna_PF3D7_0307700-1	exon_PF3D7_0307700-3
1	Pf3D7_03_v3	337298	T	C	SYNONYMOUS_CODING	LOW	SILENT	taT/taC	Y40	699	conserved+Plasmodium+protein%2C+unknown+function		CODING	rna_PF3D7_0307800-1	exon_PF3D7_0307800-1
1	Pf3D7_03_v3	340202	T	A	NON_SYNONYMOUS_CODING	MODERATE	MISSENSE	aaA/aaT	K3667N	3724	conserved+Plasmodium+protein%2C+unknown+function		CODING	rna_PF3D7_0307900-1	exon_PF3D7_0307900-3
1	Pf3D7_03_v3	340662	ATATTAT	A	CODON_CHANGE_PLUS_CODON_DELETION	MODERATE		aataatata/ata	NNI3512I	3724	conserved+Plasmodium+protein%2C+unknown+function		CODING	rna_PF3D7_0307900-1	exon_PF3D7_0307900-3
1	Pf3D7_03_v3	342759	T	C	NON_SYNONYMOUS_CODING	MODERATE	MISSENSE	gAa/gGa	E2815G	3724	conserved+Plasmodium+protein%2C+unknown+function		CODING	rna_PF3D7_0307900-1	exon_PF3D7_0307900-3
1	Pf3D7_03_v3	347810	A	G	NON_SYNONYMOUS_CODING	MODERATE	MISSENSE	aTg/aCg	M1197T	3724	conserved+Plasmodium+protein%2C+unknown+function		CODING	rna_PF3D7_0307900-1	exon_PF3D7_0307900-2
1	Pf3D7_03_v3	348941	T	C	NON_SYNONYMOUS_CODING	MODERATE	MISSENSE	aAt/aGt	N820S	3724	conserved+Plasmodium+protein%2C+unknown+function		CODING	rna_PF3D7_0307900-1	exon_PF3D7_0307900-2
1	Pf3D7_03_v3	350173	C	G	SYNONYMOUS_CODING	LOW	SILENT	gtG/gtC	V409	3724	conserved+Plasmodium+protein%2C+unknown+function		CODING	rna_PF3D7_0307900-1	exon_PF3D7_0307900-2
1	Pf3D7_03_v3	351759	T	TTA	INTERGENIC	MODIFIER
1	Pf3D7_03_v3	354502	C	T	SYNONYMOUS_CODING	LOW	SILENT	gaC/gaT	D318	498	DNA+polymerase+epsilon+subunit+b%2C+putative		CODING	rna_PF3D7_0308000-1	exon_PF3D7_0308000-1
1	Pf3D7_03_v3	356381	T	C	SYNONYMOUS_CODING	LOW	SILENT	gtT/gtC	V21	1711	conserved+Plasmodium+protein%2C+unknown+function		CODING	rna_PF3D7_0308100-1	exon_PF3D7_0308100-1
1	Pf3D7_03_v3	356505	G	A	NON_SYNONYMOUS_CODING	MODERATE	MISSENSE	Gct/Act	A63T	1711	conserved+Plasmodium+protein%2C+unknown+function		CODING	rna_PF3D7_0308100-1	exon_PF3D7_0308100-1
1	Pf3D7_03_v3	357947	G	A	SYNONYMOUS_CODING	LOW	SILENT	aaG/aaA	K543	1711	conserved+Plasmodium+protein%2C+unknown+function		CODING	rna_PF3D7_0308100-1	exon_PF3D7_0308100-1
1	Pf3D7_03_v3	358587	G	C	NON_SYNONYMOUS_CODING	MODERATE	MISSENSE	Gaa/Caa	E757Q	1711	conserved+Plasmodium+protein%2C+unknown+function		CODING	rna_PF3D7_0308100-1	exon_PF3D7_0308100-1
1	Pf3D7_03_v3	359305	ATAG	A	CODON_DELETION	MODERATE		gatagt/gat	DS996D	1711	conserved+Plasmodium+protein%2C+unknown+function		CODING	rna_PF3D7_0308100-1	exon_PF3D7_0308100-1
1	Pf3D7_03_v3	360438	A	T	NON_SYNONYMOUS_CODING	MODERATE	MISSENSE	Aat/Tat	N1374Y	1711	conserved+Plasmodium+protein%2C+unknown+function		CODING	rna_PF3D7_0308100-1	exon_PF3D7_0308100-1
1	Pf3D7_03_v3	360588	CATA	C	CODON_DELETION	MODERATE		cataat/cat	HN1424H	1711	conserved+Plasmodium+protein%2C+unknown+function		CODING	rna_PF3D7_0308100-1	exon_PF3D7_0308100-1
1	Pf3D7_03_v3	360731	G	A	SYNONYMOUS_CODING	LOW	SILENT	aaG/aaA	K1471	1711	conserved+Plasmodium+protein%2C+unknown+function		CODING	rna_PF3D7_0308100-1	exon_PF3D7_0308100-1
1	Pf3D7_03_v3	360794	A	G	SYNONYMOUS_CODING	LOW	SILENT	aaA/aaG	K1492	1711	conserved+Plasmodium+protein%2C+unknown+function		CODING	rna_PF3D7_0308100-1	exon_PF3D7_0308100-1
1	Pf3D7_03_v3	361195	G	A	NON_SYNONYMOUS_CODING	MODERATE	MISSENSE	aGa/aAa	R1626K	1711	conserved+Plasmodium+protein%2C+unknown+function		CODING	rna_PF3D7_0308100-1	exon_PF3D7_0308100-1
1	Pf3D7_03_v3	361199	C	T	SYNONYMOUS_CODING	LOW	SILENT	acC/acT	T1627	1711	conserved+Plasmodium+protein%2C+unknown+function		CODING	rna_PF3D7_0308100-1	exon_PF3D7_0308100-1
1	Pf3D7_03_v3	361403	T	C	SYNONYMOUS_CODING	LOW	SILENT	ggT/ggC	G1695	1711	conserved+Plasmodium+protein%2C+unknown+function		CODING	rna_PF3D7_0308100-1	exon_PF3D7_0308100-1
1	Pf3D7_03_v3	363629	C	T	SYNONYMOUS_CODING	LOW	SILENT	aaG/aaA	K111	539	TCP-1%2Fcpn60+chaperonin+family%2C+putative		CODING	rna_PF3D7_0308200-1	exon_PF3D7_0308200-2
1	Pf3D7_03_v3	365521	T	G	INTERGENIC	MODIFIER
1	Pf3D7_03_v3	365624	T	A	INTERGENIC	MODIFIER
1	Pf3D7_03_v3	365626	T	A	INTERGENIC	MODIFIER
1	Pf3D7_03_v3	365946	T	C	NON_SYNONYMOUS_CODING	MODERATE	MISSENSE	Aat/Gat	N243D	337	conserved+Plasmodium+protein%2C+unknown+function		CODING	rna_PF3D7_0308300-1	exon_PF3D7_0308300-1
1	Pf3D7_03_v3	366344	C	A	NON_SYNONYMOUS_CODING	MODERATE	MISSENSE	aGt/aTt	S110I	337	conserved+Plasmodium+protein%2C+unknown+function		CODING	rna_PF3D7_0308300-1	exon_PF3D7_0308300-1
1	Pf3D7_03_v3	369469	T	TTATA	INTERGENIC	MODIFIER
1	Pf3D7_03_v3	369473	G	A	INTERGENIC	MODIFIER
1	Pf3D7_03_v3	370208	A	ATT	INTRON	MODIFIER				140	activator+of+Hsp90+ATPase%2C+putative		CODING	rna_PF3D7_0308500-1
1	Pf3D7_03_v3	370210	A	ATT	INTRON	MODIFIER				140	activator+of+Hsp90+ATPase%2C+putative		CODING	rna_PF3D7_0308500-1
1	Pf3D7_03_v3	372586	TC	T	INTERGENIC	MODIFIER
1	Pf3D7_03_v3	374321	C	CAT	INTERGENIC	MODIFIER
1	Pf3D7_03_v3	375535	GTA	G	INTERGENIC	MODIFIER
1	Pf3D7_03_v3	377724	AATAT	A	INTERGENIC	MODIFIER
1	Pf3D7_03_v3	378551	CATAT	C	INTERGENIC	MODIFIER
1	Pf3D7_03_v3	381764	G	C	SYNONYMOUS_CODING	LOW	SILENT	tcC/tcG	S509	1386	splicing+factor+3B+subunit+1%2C+putative+%28SF3B1%29		CODING	rna_PF3D7_0308900-1	exon_PF3D7_0308900-1
1	Pf3D7_03_v3	383093	CTTA	C	CODON_CHANGE_PLUS_CODON_DELETION	MODERATE		aataag/aag	NK65K	1386	splicing+factor+3B+subunit+1%2C+putative+%28SF3B1%29		CODING	rna_PF3D7_0308900-1	exon_PF3D7_0308900-1
1	Pf3D7_03_v3	384628	TAGG	T	CODON_DELETION	MODERATE		atagga/ata	IG85I	575	dual+specificity+phosphatase+%28YVH1%29		CODING	rna_PF3D7_0309000-1	exon_PF3D7_0309000-1
1	Pf3D7_03_v3	384962	C	T	SYNONYMOUS_CODING	LOW	SILENT	aaC/aaT	N196	575	dual+specificity+phosphatase+%28YVH1%29		CODING	rna_PF3D7_0309000-1	exon_PF3D7_0309000-1
1	Pf3D7_03_v3	384971	CAATAAT	C	CODON_DELETION	MODERATE		aataat/-	NN200-	575	dual+specificity+phosphatase+%28YVH1%29		CODING	rna_PF3D7_0309000-1	exon_PF3D7_0309000-1
1	Pf3D7_03_v3	385520	C	T	SYNONYMOUS_CODING	LOW	SILENT	ggC/ggT	G382	575	dual+specificity+phosphatase+%28YVH1%29		CODING	rna_PF3D7_0309000-1	exon_PF3D7_0309000-1
1	Pf3D7_03_v3	385805	A	AAT	INTRON	MODIFIER				575	dual+specificity+phosphatase+%28YVH1%29		CODING	rna_PF3D7_0309000-1
1	Pf3D7_03_v3	387662	AATAT	A	INTRON	MODIFIER				178	conserved+Plasmodium+protein%2C+unknown+function		CODING	rna_PF3D7_0309100-1
1	Pf3D7_03_v3	392474	G	A	NON_SYNONYMOUS_CODING	MODERATE	MISSENSE	Cat/Tat	H711Y	1650	serine%2Fthreonine+protein+kinase%2C+putative+%28ARK2%29		CODING	rna_PF3D7_0309200-1	exon_PF3D7_0309200-1
1	Pf3D7_03_v3	393630	GTCA	G	CODON_CHANGE_PLUS_CODON_DELETION	MODERATE		gatgac/gac	DD324D	1650	serine%2Fthreonine+protein+kinase%2C+putative+%28ARK2%29		CODING	rna_PF3D7_0309200-1	exon_PF3D7_0309200-1
1	Pf3D7_03_v3	395149	A	AAT	INTERGENIC	MODIFIER
1	Pf3D7_03_v3	396672	A	AAT	INTERGENIC	MODIFIER
1	Pf3D7_03_v3	399319	C	T	SYNONYMOUS_CODING	LOW	SILENT	caC/caT	H557	955	N2227-like+protein%2C+putative		CODING	rna_PF3D7_0309300-1	exon_PF3D7_0309300-1
1	Pf3D7_03_v3	401404	CAT	C	INTERGENIC	MODIFIER
1	Pf3D7_03_v3	406138	TTA	T	INTERGENIC	MODIFIER
1	Pf3D7_03_v3	407494	ATAT	A	INTERGENIC	MODIFIER
1	Pf3D7_03_v3	411373	C	CTA	INTERGENIC	MODIFIER
1	Pf3D7_03_v3	411800	TTA	T	INTERGENIC	MODIFIER
1	Pf3D7_03_v3	414967	G	T	NON_SYNONYMOUS_CODING	MODERATE	MISSENSE	aCa/aAa	T1430K	1673	conserved+Plasmodium+protein%2C+unknown+function		CODING	rna_PF3D7_0309900-1	exon_PF3D7_0309900-3
1	Pf3D7_03_v3	417468	T	A	NON_SYNONYMOUS_CODING	MODERATE	MISSENSE	ttA/ttT	L596F	1673	conserved+Plasmodium+protein%2C+unknown+function		CODING	rna_PF3D7_0309900-1	exon_PF3D7_0309900-3
1	Pf3D7_03_v3	419554	C	CAT	INTRON	MODIFIER				1673	conserved+Plasmodium+protein%2C+unknown+function		CODING	rna_PF3D7_0309900-1
1	Pf3D7_03_v3	421296	CATAT	C	INTRON	MODIFIER				197	conserved+Plasmodium+protein%2C+unknown+function		CODING	rna_PF3D7_0310000-1
1	Pf3D7_03_v3	421509	T	C	SYNONYMOUS_CODING	LOW	SILENT	acT/acC	T196	197	conserved+Plasmodium+protein%2C+unknown+function		CODING	rna_PF3D7_0310000-1	exon_PF3D7_0310000-3
1	Pf3D7_03_v3	424948	T	TTA	INTERGENIC	MODIFIER
1	Pf3D7_03_v3	427210	GTA	G	INTERGENIC	MODIFIER
1	Pf3D7_03_v3	429759	G	C	NON_SYNONYMOUS_CODING	MODERATE	MISSENSE	Gat/Cat	D824H	4550	phd+finger+protein%2C+putative		CODING	rna_PF3D7_0310200-1	exon_PF3D7_0310200-1
1	Pf3D7_03_v3	430568	G	T	NON_SYNONYMOUS_CODING	MODERATE	MISSENSE	aaG/aaT	K1093N	4550	phd+finger+protein%2C+putative		CODING	rna_PF3D7_0310200-1	exon_PF3D7_0310200-1
1	Pf3D7_03_v3	430596	G	A	NON_SYNONYMOUS_CODING	MODERATE	MISSENSE	Gat/Aat	D1103N	4550	phd+finger+protein%2C+putative		CODING	rna_PF3D7_0310200-1	exon_PF3D7_0310200-1
1	Pf3D7_03_v3	432245	CAATAATAATAAT	C	CODON_DELETION	MODERATE		aataataataat/-	NNNN1653-	4550	phd+finger+protein%2C+putative		CODING	rna_PF3D7_0310200-1	exon_PF3D7_0310200-1
1	Pf3D7_03_v3	432789	G	T	NON_SYNONYMOUS_CODING	MODERATE	MISSENSE	Gta/Tta	V1834L	4550	phd+finger+protein%2C+putative		CODING	rna_PF3D7_0310200-1	exon_PF3D7_0310200-1
1	Pf3D7_03_v3	433473	A	G	NON_SYNONYMOUS_CODING	MODERATE	MISSENSE	Agg/Ggg	R2062G	4550	phd+finger+protein%2C+putative		CODING	rna_PF3D7_0310200-1	exon_PF3D7_0310200-1
1	Pf3D7_03_v3	434013	C	CACAAGA	CODON_INSERTION	MODERATE		cac/cACAAGAac	H2242HKN	4550	phd+finger+protein%2C+putative		CODING	rna_PF3D7_0310200-1	exon_PF3D7_0310200-1
1	Pf3D7_03_v3	442533	TTATATA	T	INTERGENIC	MODIFIER
1	Pf3D7_03_v3	443515	A	G	NON_SYNONYMOUS_CODING	MODERATE	MISSENSE	Aat/Gat	N266D	1165	phosphoglycerate+mutase%2C+putative		CODING	rna_PF3D7_0310300-1	exon_PF3D7_0310300-1
1	Pf3D7_03_v3	443524	C	A	NON_SYNONYMOUS_CODING	MODERATE	MISSENSE	Cac/Aac	H269N	1165	phosphoglycerate+mutase%2C+putative		CODING	rna_PF3D7_0310300-1	exon_PF3D7_0310300-1
1	Pf3D7_03_v3	443795	C	A	NON_SYNONYMOUS_CODING	MODERATE	MISSENSE	aCt/aAt	T359N	1165	phosphoglycerate+mutase%2C+putative		CODING	rna_PF3D7_0310300-1	exon_PF3D7_0310300-1
1	Pf3D7_03_v3	444950	A	T	NON_SYNONYMOUS_CODING	MODERATE	MISSENSE	aAc/aTc	N744I	1165	phosphoglycerate+mutase%2C+putative		CODING	rna_PF3D7_0310300-1	exon_PF3D7_0310300-1
1	Pf3D7_03_v3	445570	AATG	A	CODON_DELETION	MODERATE		aatgat/aat	ND951N	1165	phosphoglycerate+mutase%2C+putative		CODING	rna_PF3D7_0310300-1	exon_PF3D7_0310300-1
1	Pf3D7_03_v3	446174	C	CATATAT	INTRON	MODIFIER				1165	phosphoglycerate+mutase%2C+putative		CODING	rna_PF3D7_0310300-1
1	Pf3D7_03_v3	448018	GAATAAT	G	CODON_DELETION	MODERATE		aataat/-	NN174-	1294	parasite-infected+erythrocyte+surface+protein+%28PIESP1%29		CODING	rna_PF3D7_0310400-1	exon_PF3D7_0310400-1
1	Pf3D7_03_v3	449800	AAAT	A	CODON_DELETION	MODERATE		aat/-	N768-	1294	parasite-infected+erythrocyte+surface+protein+%28PIESP1%29		CODING	rna_PF3D7_0310400-1	exon_PF3D7_0310400-1
1	Pf3D7_03_v3	450624	A	C	NON_SYNONYMOUS_CODING	MODERATE	MISSENSE	gAt/gCt	D1042A	1294	parasite-infected+erythrocyte+surface+protein+%28PIESP1%29		CODING	rna_PF3D7_0310400-1	exon_PF3D7_0310400-1
1	Pf3D7_03_v3	452248	CATATAT	C	INTERGENIC	MODIFIER
1	Pf3D7_03_v3	452795	C	G	NON_SYNONYMOUS_CODING	MODERATE	MISSENSE	atG/atC	M2104I	2269	DEAD+box+helicase%2C+putative		CODING	rna_PF3D7_0310500-1	exon_PF3D7_0310500-1
1	Pf3D7_03_v3	455125	C	T	NON_SYNONYMOUS_CODING	MODERATE	MISSENSE	Ggt/Agt	G1328S	2269	DEAD+box+helicase%2C+putative		CODING	rna_PF3D7_0310500-1	exon_PF3D7_0310500-1
1	Pf3D7_03_v3	457864	A	T	NON_SYNONYMOUS_CODING	MODERATE	MISSENSE	Tat/Aat	Y415N	2269	DEAD+box+helicase%2C+putative		CODING	rna_PF3D7_0310500-1	exon_PF3D7_0310500-1
1	Pf3D7_03_v3	457954	A	T	NON_SYNONYMOUS_CODING	MODERATE	MISSENSE	Ttt/Att	F385I	2269	DEAD+box+helicase%2C+putative		CODING	rna_PF3D7_0310500-1	exon_PF3D7_0310500-1
1	Pf3D7_03_v3	458417	G	A	SYNONYMOUS_CODING	LOW	SILENT	caC/caT	H230	2269	DEAD+box+helicase%2C+putative		CODING	rna_PF3D7_0310500-1	exon_PF3D7_0310500-1
1	Pf3D7_03_v3	461288	C	T	NON_SYNONYMOUS_CODING	MODERATE	MISSENSE	Gat/Aat	D198N	234	SAC3%2FGNAP+family-related+protein%2C+putative		CODING	rna_PF3D7_0310600.2-1	exon_PF3D7_0310600.2-2	NON_SYNONYMOUS_CODING	MODERATE	MISSENSE	Gat/Aat	D199N	235	SAC3%2FGNAP+family-related+protein%2C+putative		CODING	rna_PF3D7_0310600.1-1	exon_PF3D7_0310600.1-2
1	Pf3D7_03_v3	463380	T	TTATATA	INTRON	MODIFIER				145	sybindin-like+protein%2C+putative		CODING	rna_PF3D7_0310700-1
1	Pf3D7_03_v3	464611	TTATA	T	INTERGENIC	MODIFIER
1	Pf3D7_03_v3	467546	T	G	NON_SYNONYMOUS_CODING	MODERATE	MISSENSE	Tgt/Ggt	C488G	786	conserved+Plasmodium+protein%2C+unknown+function		CODING	rna_PF3D7_0310900-1	exon_PF3D7_0310900-1
1	Pf3D7_03_v3	469420	A	T	NON_SYNONYMOUS_CODING	MODERATE	MISSENSE	aAa/aTa	K45I	205	conserved+Plasmodium+protein%2C+unknown+function		CODING	rna_PF3D7_0311000-1	exon_PF3D7_0311000-1
1	Pf3D7_03_v3	469546	AAT	A	INTRON	MODIFIER				205	conserved+Plasmodium+protein%2C+unknown+function		CODING	rna_PF3D7_0311000-1
1	Pf3D7_03_v3	469760	C	T	NON_SYNONYMOUS_CODING	MODERATE	MISSENSE	gCa/gTa	A87V	205	conserved+Plasmodium+protein%2C+unknown+function		CODING	rna_PF3D7_0311000-1	exon_PF3D7_0311000-2
1	Pf3D7_03_v3	470184	TTATA	T	INTERGENIC	MODIFIER
1	Pf3D7_03_v3	470700	T	C	INTERGENIC	MODIFIER
1	Pf3D7_03_v3	471169	C	T	NON_SYNONYMOUS_CODING	MODERATE	MISSENSE	Gaa/Aaa	E545K	600	pre-mRNA+splicing+factor%2C+putative		CODING	rna_PF3D7_0311100-1	exon_PF3D7_0311100-3
1	Pf3D7_03_v3	472007	A	G	SYNONYMOUS_CODING	LOW	SILENT	taT/taC	Y265	600	pre-mRNA+splicing+factor%2C+putative		CODING	rna_PF3D7_0311100-1	exon_PF3D7_0311100-3
1	Pf3D7_03_v3	478898	A	C	NON_SYNONYMOUS_CODING	MODERATE	MISSENSE	Aca/Cca	T1306P	1367	valine-tRNA+ligase%2C+putative		CODING	rna_PF3D7_0311200-1	exon_PF3D7_0311200-2
1	Pf3D7_03_v3	482313	ATATT	A	INTRON	MODIFIER				953	phosphatidylinositol+3-+and+4-kinase%2C+putative		CODING	rna_PF3D7_0311300-1
1	Pf3D7_03_v3	486784	T	TTATATA	INTERGENIC	MODIFIER
1	Pf3D7_03_v3	488252	T	TTA	INTERGENIC	MODIFIER
1	Pf3D7_03_v3	489823	G	C	SYNONYMOUS_CODING	LOW	SILENT	tcG/tcC	S287	2515	protein+kinase%2C+putative		CODING	rna_PF3D7_0311400-1	exon_PF3D7_0311400-2
1	Pf3D7_03_v3	490761	TTAATAA	T	CODON_DELETION	MODERATE		tttaataat/ttt	FNN600F	2515	protein+kinase%2C+putative		CODING	rna_PF3D7_0311400-1	exon_PF3D7_0311400-2
1	Pf3D7_03_v3	493027	G	A	SYNONYMOUS_CODING	LOW	SILENT	gaG/gaA	E1355	2515	protein+kinase%2C+putative		CODING	rna_PF3D7_0311400-1	exon_PF3D7_0311400-2
1	Pf3D7_03_v3	493645	C	T	SYNONYMOUS_CODING	LOW	SILENT	gaC/gaT	D1561	2515	protein+kinase%2C+putative		CODING	rna_PF3D7_0311400-1	exon_PF3D7_0311400-2
1	Pf3D7_03_v3	494070	G	A	NON_SYNONYMOUS_CODING	MODERATE	MISSENSE	aGa/aAa	R1703K	2515	protein+kinase%2C+putative		CODING	rna_PF3D7_0311400-1	exon_PF3D7_0311400-2
1	Pf3D7_03_v3	495469	C	T	SYNONYMOUS_CODING	LOW	SILENT	caC/caT	H2169	2515	protein+kinase%2C+putative		CODING	rna_PF3D7_0311400-1	exon_PF3D7_0311400-2
1	Pf3D7_03_v3	501758	A	ATATG	INTRON	MODIFIER				702	conserved+Plasmodium+protein%2C+unknown+function		CODING	rna_PF3D7_0311600-1
1	Pf3D7_03_v3	503780	GA	G	INTRON	MODIFIER				432	plasmepsin+VI		CODING	rna_PF3D7_0311700-1
1	Pf3D7_03_v3	508469	A	G	NON_SYNONYMOUS_CODING	MODERATE	MISSENSE	Atg/Gtg	M485V	609	conserved+protein%2C+unknown+function		CODING	rna_PF3D7_0311800-1	exon_PF3D7_0311800-3
1	Pf3D7_03_v3	511086	ATAT	A	CODON_CHANGE_PLUS_CODON_DELETION	MODERATE		aatata/ata	NI170I	768	conserved+Plasmodium+protein%2C+unknown+function		CODING	rna_PF3D7_0311900-1	exon_PF3D7_0311900-1
1	Pf3D7_03_v3	511284	C	T	NON_SYNONYMOUS_CODING	MODERATE	MISSENSE	cGa/cAa	R105Q	768	conserved+Plasmodium+protein%2C+unknown+function		CODING	rna_PF3D7_0311900-1	exon_PF3D7_0311900-1
1	Pf3D7_03_v3	511333	A	T	NON_SYNONYMOUS_CODING	MODERATE	MISSENSE	Tat/Aat	Y89N	768	conserved+Plasmodium+protein%2C+unknown+function		CODING	rna_PF3D7_0311900-1	exon_PF3D7_0311900-1
1	Pf3D7_03_v3	511434	T	G	NON_SYNONYMOUS_CODING	MODERATE	MISSENSE	aAt/aCt	N55T	768	conserved+Plasmodium+protein%2C+unknown+function		CODING	rna_PF3D7_0311900-1	exon_PF3D7_0311900-1
1	Pf3D7_03_v3	511709	TAAA	T	INTERGENIC	MODIFIER
1	Pf3D7_03_v3	514580	GATA	G	CODON_DELETION	MODERATE		gataat/gat	DN277D	836	RING+zinc+finger+protein%2C+putative		CODING	rna_PF3D7_0312100-1	exon_PF3D7_0312100-1
1	Pf3D7_03_v3	516885	C	A	NON_SYNONYMOUS_CODING	MODERATE	MISSENSE	Gta/Tta	V1207L	1236	TPR+domain+containing+protein		CODING	rna_PF3D7_0312200-1	exon_PF3D7_0312200-1
1	Pf3D7_03_v3	519162	G	A	NON_SYNONYMOUS_CODING	MODERATE	MISSENSE	Ccg/Tcg	P448S	1236	TPR+domain+containing+protein		CODING	rna_PF3D7_0312200-1	exon_PF3D7_0312200-1
1	Pf3D7_03_v3	519657	T	A	NON_SYNONYMOUS_CODING	MODERATE	MISSENSE	Aca/Tca	T283S	1236	TPR+domain+containing+protein		CODING	rna_PF3D7_0312200-1	exon_PF3D7_0312200-1
1	Pf3D7_03_v3	527642	CATAT	C	INTERGENIC	MODIFIER
1	Pf3D7_03_v3	528964	T	TA	INTERGENIC	MODIFIER
1	Pf3D7_03_v3	530116	G	A	SYNONYMOUS_CODING	LOW	SILENT	ttG/ttA	L360	579	transporter%2C+putative		CODING	rna_PF3D7_0312500-1	exon_PF3D7_0312500-1
1	Pf3D7_03_v3	532007	TA	T	INTERGENIC	MODIFIER
1	Pf3D7_03_v3	533968	TTATA	T	INTERGENIC	MODIFIER
1	Pf3D7_03_v3	534918	TTATATA	T	INTRON	MODIFIER				126	60S+ribosomal+protein+L26%2C+putative		CODING	rna_PF3D7_0312800-1
1	Pf3D7_03_v3	536098	A	AATAT	INTRON	MODIFIER				273	hypothetical+protein		CODING	rna_PF3D7_0312900-1
1	Pf3D7_03_v3	539313	G	A	INTERGENIC	MODIFIER
1	Pf3D7_03_v3	539434	AATAT	A	INTERGENIC	MODIFIER
1	Pf3D7_03_v3	540024	AG	A	FRAME_SHIFT	HIGH				807	ubiquitin-protein+ligase%2C+putative+%28HRD3%29		CODING	rna_PF3D7_0313100-1	exon_PF3D7_0313100-1
1	Pf3D7_03_v3	540028	AAG	A	FRAME_SHIFT	HIGH				807	ubiquitin-protein+ligase%2C+putative+%28HRD3%29		CODING	rna_PF3D7_0313100-1	exon_PF3D7_0313100-1
1	Pf3D7_03_v3	542102	ATATT	A	INTRON	MODIFIER				807	ubiquitin-protein+ligase%2C+putative+%28HRD3%29		CODING	rna_PF3D7_0313100-1
1	Pf3D7_03_v3	544683	T	TTATA	INTRON	MODIFIER				187	apicoplast+conserved+ycf19+protein+precursor%2C+unknown+function		CODING	rna_PF3D7_0313300-1
1	Pf3D7_03_v3	550797	C	A	NON_SYNONYMOUS_CODING	MODERATE	MISSENSE	Cgt/Agt	R694S	911	GTP-binding+protein+EngA%2C+putative		CODING	rna_PF3D7_0313500-1	exon_PF3D7_0313500-1
1	Pf3D7_03_v3	553700	TATATGA	T	INTRON	MODIFIER				594	conserved+Plasmodium+protein%2C+unknown+function		CODING	rna_PF3D7_0313600-1
1	Pf3D7_03_v3	553946	CATAT	C	INTRON	MODIFIER				594	conserved+Plasmodium+protein%2C+unknown+function		CODING	rna_PF3D7_0313600-1
1	Pf3D7_03_v3	557656	TTATA	T	INTRON	MODIFIER				351	conserved+Plasmodium+protein%2C+unknown+function		CODING	rna_PF3D7_0313700.2-1		INTRON	MODIFIER				519	conserved+Plasmodium+protein%2C+unknown+function		CODING	rna_PF3D7_0313700.1-1
1	Pf3D7_03_v3	559186	T	TTTTCTA	INTERGENIC	MODIFIER
1	Pf3D7_03_v3	566576	AAT	A	INTERGENIC	MODIFIER
1	Pf3D7_03_v3	567857	AATAT	A	INTRON	MODIFIER				275	co-chaperone+p23+%28P23%29		CODING	rna_PF3D7_0314000-1
1	Pf3D7_03_v3	568111	TA	T	INTRON	MODIFIER				275	co-chaperone+p23+%28P23%29		CODING	rna_PF3D7_0314000-1
1	Pf3D7_03_v3	568113	TATA	T	INTRON	MODIFIER				275	co-chaperone+p23+%28P23%29		CODING	rna_PF3D7_0314000-1
1	Pf3D7_03_v3	570499	C	G	NON_SYNONYMOUS_CODING	MODERATE	MISSENSE	aGc/aCc	S58T	198	vesicle+transport+v-SNARE+protein%2C+putative		CODING	rna_PF3D7_0314100.1-1	exon_PF3D7_0314100.1-3	NON_SYNONYMOUS_CODING	MODERATE	MISSENSE	aGc/aCc	S58T	70	vesicle+transport+v-SNARE+protein%2C+putative		CODING	rna_PF3D7_0314100.2-1	exon_PF3D7_0314100.2-3
1	Pf3D7_03_v3	570679	AAT	A	INTRON	MODIFIER				198	vesicle+transport+v-SNARE+protein%2C+putative		CODING	rna_PF3D7_0314100.1-1		INTRON	MODIFIER				70	vesicle+transport+v-SNARE+protein%2C+putative		CODING	rna_PF3D7_0314100.2-1
1	Pf3D7_03_v3	573705	TAAG	T	CODON_CHANGE_PLUS_CODON_DELETION	MODERATE		tcttat/tat	SY1039Y	1385	conserved+Plasmodium+protein%2C+unknown+function		CODING	rna_PF3D7_0314200-1	exon_PF3D7_0314200-1
1	Pf3D7_03_v3	573820	T	G	NON_SYNONYMOUS_CODING	MODERATE	MISSENSE	Aaa/Caa	K1002Q	1385	conserved+Plasmodium+protein%2C+unknown+function		CODING	rna_PF3D7_0314200-1	exon_PF3D7_0314200-1
1	Pf3D7_03_v3	574750	A	G	NON_SYNONYMOUS_CODING	MODERATE	MISSENSE	Tac/Cac	Y692H	1385	conserved+Plasmodium+protein%2C+unknown+function		CODING	rna_PF3D7_0314200-1	exon_PF3D7_0314200-1
1	Pf3D7_03_v3	577029	C	T	SYNONYMOUS_CODING	LOW	SILENT	agG/agA	R446	452	DER1-like+protein+%28Der1-2%29		CODING	rna_PF3D7_0314300-1	exon_PF3D7_0314300-1
1	Pf3D7_03_v3	583046	TA	T	INTERGENIC	MODIFIER
1	Pf3D7_03_v3	585197	CATAT	C	INTERGENIC	MODIFIER
1	Pf3D7_03_v3	586364	GAT	G	INTERGENIC	MODIFIER
1	Pf3D7_03_v3	587753	GA	G	INTERGENIC	MODIFIER
1	Pf3D7_03_v3	592999	TTA	T	INTERGENIC	MODIFIER
1	Pf3D7_03_v3	595277	C	CATAT	INTERGENIC	MODIFIER
1	Pf3D7_03_v3	595795	A	T	INTERGENIC	MODIFIER
1	Pf3D7_03_v3	596066	C	A	INTERGENIC	MODIFIER
1	Pf3D7_03_v3	597023	C	A	INTERGENIC	MODIFIER
1	Pf3D7_03_v3	599574	TATTTA	T	INTERGENIC	MODIFIER
1	Pf3D7_03_v3	607200	T	TATG	CODON_INSERTION	MODERATE		tat/tATGat	Y798YD	1040	conserved+Plasmodium+protein%2C+unknown+function		CODING	rna_PF3D7_0314800-1	exon_PF3D7_0314800-2
1	Pf3D7_03_v3	611762	C	T	SYNONYMOUS_CODING	LOW	SILENT	tcC/tcT	S106	189	zinc+finger+protein%2C+putative		CODING	rna_PF3D7_0315000-1	exon_PF3D7_0315000-2
1	Pf3D7_03_v3	616521	C	A	NON_SYNONYMOUS_CODING	MODERATE	MISSENSE	cCt/cAt	P17H	2114	circumsporozoite-+and+TRAP-related+protein+%28CTRP%29		CODING	rna_PF3D7_0315200-1	exon_PF3D7_0315200-1
1	Pf3D7_03_v3	617426	G	A	NON_SYNONYMOUS_CODING	MODERATE	MISSENSE	Gac/Aac	D319N	2114	circumsporozoite-+and+TRAP-related+protein+%28CTRP%29		CODING	rna_PF3D7_0315200-1	exon_PF3D7_0315200-1
1	Pf3D7_03_v3	618447	A	G	NON_SYNONYMOUS_CODING	MODERATE	MISSENSE	cAa/cGa	Q659R	2114	circumsporozoite-+and+TRAP-related+protein+%28CTRP%29		CODING	rna_PF3D7_0315200-1	exon_PF3D7_0315200-1
1	Pf3D7_03_v3	618530	T	C	NON_SYNONYMOUS_CODING	MODERATE	MISSENSE	Tcc/Ccc	S687P	2114	circumsporozoite-+and+TRAP-related+protein+%28CTRP%29		CODING	rna_PF3D7_0315200-1	exon_PF3D7_0315200-1
1	Pf3D7_03_v3	619609	T	G	NON_SYNONYMOUS_CODING	MODERATE	MISSENSE	aaT/aaG	N1046K	2114	circumsporozoite-+and+TRAP-related+protein+%28CTRP%29		CODING	rna_PF3D7_0315200-1	exon_PF3D7_0315200-1
1	Pf3D7_03_v3	620585	G	A	NON_SYNONYMOUS_CODING	MODERATE	MISSENSE	Gaa/Aaa	E1372K	2114	circumsporozoite-+and+TRAP-related+protein+%28CTRP%29		CODING	rna_PF3D7_0315200-1	exon_PF3D7_0315200-1
1	Pf3D7_03_v3	622622	T	A	NON_SYNONYMOUS_CODING	MODERATE	MISSENSE	Tta/Ata	L2051I	2114	circumsporozoite-+and+TRAP-related+protein+%28CTRP%29		CODING	rna_PF3D7_0315200-1	exon_PF3D7_0315200-1
1	Pf3D7_03_v3	623100	G	GATAT	INTERGENIC	MODIFIER
1	Pf3D7_03_v3	623969	AAT	A	INTRON	MODIFIER				1758	conserved+Plasmodium+protein%2C+unknown+function		CODING	rna_PF3D7_0315300-1
1	Pf3D7_03_v3	624170	CAT	C	INTRON	MODIFIER				1758	conserved+Plasmodium+protein%2C+unknown+function		CODING	rna_PF3D7_0315300-1
1	Pf3D7_03_v3	624382	G	GTACA	INTRON	MODIFIER				1758	conserved+Plasmodium+protein%2C+unknown+function		CODING	rna_PF3D7_0315300-1
1	Pf3D7_03_v3	625485	AATAT	A	INTRON	MODIFIER				1758	conserved+Plasmodium+protein%2C+unknown+function		CODING	rna_PF3D7_0315300-1
1	Pf3D7_03_v3	627475	AATT	A	CODON_DELETION	MODERATE		aattat/aat	NY918N	1758	conserved+Plasmodium+protein%2C+unknown+function		CODING	rna_PF3D7_0315300-1	exon_PF3D7_0315300-12
1	Pf3D7_03_v3	633590	A	AAT	INTERGENIC	MODIFIER
1	Pf3D7_03_v3	634448	CAT	C	INTERGENIC	MODIFIER
1	Pf3D7_03_v3	635759	A	T	NON_SYNONYMOUS_CODING	MODERATE	MISSENSE	gaA/gaT	E58D	485	conserved+Plasmodium+protein%2C+unknown+function		CODING	rna_PF3D7_0315600-1	exon_PF3D7_0315600-1
1	Pf3D7_03_v3	635823	A	G	NON_SYNONYMOUS_CODING	MODERATE	MISSENSE	Aca/Gca	T80A	485	conserved+Plasmodium+protein%2C+unknown+function		CODING	rna_PF3D7_0315600-1	exon_PF3D7_0315600-1
1	Pf3D7_03_v3	636065	AAT	A	INTRON	MODIFIER				485	conserved+Plasmodium+protein%2C+unknown+function		CODING	rna_PF3D7_0315600-1
1	Pf3D7_03_v3	636337	A	AAT	INTRON	MODIFIER				485	conserved+Plasmodium+protein%2C+unknown+function		CODING	rna_PF3D7_0315600-1
1	Pf3D7_03_v3	639816	GAAAGTA	G	CODON_DELETION	MODERATE		gaaagtaaa/gaa	ESK512E	936	conserved+Plasmodium+membrane+protein%2C+unknown+function		CODING	rna_PF3D7_0315700-1	exon_PF3D7_0315700-1
1	Pf3D7_03_v3	641123	TTATA	T	INTRON	MODIFIER				936	conserved+Plasmodium+membrane+protein%2C+unknown+function		CODING	rna_PF3D7_0315700-1
1	Pf3D7_03_v3	645850	T	TTA	INTERGENIC	MODIFIER
1	Pf3D7_03_v3	654095	C	G	NON_SYNONYMOUS_CODING	MODERATE	MISSENSE	agG/agC	R1051S	2423	conserved+Plasmodium+protein%2C+unknown+function		CODING	rna_PF3D7_0316200-1	exon_PF3D7_0316200-1
1	Pf3D7_03_v3	654121	G	C	NON_SYNONYMOUS_CODING	MODERATE	MISSENSE	Cga/Gga	R1043G	2423	conserved+Plasmodium+protein%2C+unknown+function		CODING	rna_PF3D7_0316200-1	exon_PF3D7_0316200-1
1	Pf3D7_03_v3	654721	A	G	NON_SYNONYMOUS_CODING	MODERATE	MISSENSE	Tat/Cat	Y843H	2423	conserved+Plasmodium+protein%2C+unknown+function		CODING	rna_PF3D7_0316200-1	exon_PF3D7_0316200-1
1	Pf3D7_03_v3	666259	CA	C	INTERGENIC	MODIFIER
1	Pf3D7_03_v3	669853	T	C	SYNONYMOUS_CODING	LOW	SILENT	caA/caG	Q252	309	formate-nitrite+transporter%2C+putative		CODING	rna_PF3D7_0316600-1	exon_PF3D7_0316600-2
1	Pf3D7_03_v3	670134	G	C	NON_SYNONYMOUS_CODING	MODERATE	MISSENSE	Cat/Gat	H159D	309	formate-nitrite+transporter%2C+putative		CODING	rna_PF3D7_0316600-1	exon_PF3D7_0316600-2
1	Pf3D7_03_v3	672753	T	C	INTERGENIC	MODIFIER
1	Pf3D7_03_v3	672845	TTA	T	INTERGENIC	MODIFIER
1	Pf3D7_03_v3	675027	CATAT	C	INTRON	MODIFIER				221	HVA22%2FTB2%2FDP1+family+protein%2C+putative		CODING	rna_PF3D7_0316700-1
1	Pf3D7_03_v3	675779	A	AAT	INTERGENIC	MODIFIER
1	Pf3D7_03_v3	677645	T	A	INTERGENIC	MODIFIER
1	Pf3D7_03_v3	679453	G	A	SYNONYMOUS_CODING	LOW	SILENT	ttC/ttT	F528	600	RING+zinc+finger+protein%2C+putative		CODING	rna_PF3D7_0316900-1	exon_PF3D7_0316900-2
1	Pf3D7_03_v3	680844	C	CAT	INTRON	MODIFIER				600	RING+zinc+finger+protein%2C+putative		CODING	rna_PF3D7_0316900-1
1	Pf3D7_03_v3	682410	G	GTA	INTERGENIC	MODIFIER
1	Pf3D7_03_v3	682647	TTATA	T	INTERGENIC	MODIFIER
1	Pf3D7_03_v3	684771	TTATA	T	INTERGENIC	MODIFIER
1	Pf3D7_03_v3	684887	T	C	INTERGENIC	MODIFIER
1	Pf3D7_03_v3	685060	CAT	C	INTERGENIC	MODIFIER
1	Pf3D7_03_v3	687658	CATATAT	C	INTRON	MODIFIER				969	conserved+Plasmodium+protein%2C+unknown+function		CODING	rna_PF3D7_0317100-1
1	Pf3D7_03_v3	688378	CAAT	C	CODON_DELETION	MODERATE		aat/-	N603-	969	conserved+Plasmodium+protein%2C+unknown+function		CODING	rna_PF3D7_0317100-1	exon_PF3D7_0317100-2
1	Pf3D7_03_v3	688798	T	C	SYNONYMOUS_CODING	LOW	SILENT	aaT/aaC	N742	969	conserved+Plasmodium+protein%2C+unknown+function		CODING	rna_PF3D7_0317100-1	exon_PF3D7_0317100-2
1	Pf3D7_03_v3	689276	G	A	NON_SYNONYMOUS_CODING	MODERATE	MISSENSE	Gac/Aac	D902N	969	conserved+Plasmodium+protein%2C+unknown+function		CODING	rna_PF3D7_0317100-1	exon_PF3D7_0317100-2
1	Pf3D7_03_v3	690878	T	G	NON_SYNONYMOUS_CODING	MODERATE	MISSENSE	aAt/aCt	N1313T	1553	cdc2-related+protein+kinase+4+%28CRK4%29		CODING	rna_PF3D7_0317200-1	exon_PF3D7_0317200-1
1	Pf3D7_03_v3	694316	A	ATAT	CODON_INSERTION	MODERATE		-/ATA	-167I	1553	cdc2-related+protein+kinase+4+%28CRK4%29		CODING	rna_PF3D7_0317200-1	exon_PF3D7_0317200-1
1	Pf3D7_03_v3	696043	T	C	INTERGENIC	MODIFIER
1	Pf3D7_03_v3	699883	A	G	SYNONYMOUS_CODING	LOW	SILENT	aaT/aaC	N3282	3394	conserved+Plasmodium+protein%2C+unknown+function		CODING	rna_PF3D7_0317300-1	exon_PF3D7_0317300-1
1	Pf3D7_03_v3	703144	C	A	NON_SYNONYMOUS_CODING	MODERATE	MISSENSE	atG/atT	M2195I	3394	conserved+Plasmodium+protein%2C+unknown+function		CODING	rna_PF3D7_0317300-1	exon_PF3D7_0317300-1
1	Pf3D7_03_v3	704019	TGTC	T	CODON_DELETION	MODERATE		gac/-	D1903-	3394	conserved+Plasmodium+protein%2C+unknown+function		CODING	rna_PF3D7_0317300-1	exon_PF3D7_0317300-1
1	Pf3D7_03_v3	706008	T	C	NON_SYNONYMOUS_CODING	MODERATE	MISSENSE	Aat/Gat	N1241D	3394	conserved+Plasmodium+protein%2C+unknown+function		CODING	rna_PF3D7_0317300-1	exon_PF3D7_0317300-1
1	Pf3D7_03_v3	706438	AT	A	FRAME_SHIFT	HIGH				3394	conserved+Plasmodium+protein%2C+unknown+function		CODING	rna_PF3D7_0317300-1	exon_PF3D7_0317300-1
1	Pf3D7_03_v3	706441	GTTTTT	G	FRAME_SHIFT	HIGH				3394	conserved+Plasmodium+protein%2C+unknown+function		CODING	rna_PF3D7_0317300-1	exon_PF3D7_0317300-1
1	Pf3D7_03_v3	707749	T	C	SYNONYMOUS_CODING	LOW	SILENT	cgA/cgG	R660	3394	conserved+Plasmodium+protein%2C+unknown+function		CODING	rna_PF3D7_0317300-1	exon_PF3D7_0317300-1
1	Pf3D7_03_v3	709216	A	T	SYNONYMOUS_CODING	LOW	SILENT	ctT/ctA	L171	3394	conserved+Plasmodium+protein%2C+unknown+function		CODING	rna_PF3D7_0317300-1	exon_PF3D7_0317300-1
1	Pf3D7_03_v3	709578	T	A	NON_SYNONYMOUS_CODING	MODERATE	MISSENSE	Ata/Tta	I51L	3394	conserved+Plasmodium+protein%2C+unknown+function		CODING	rna_PF3D7_0317300-1	exon_PF3D7_0317300-1
1	Pf3D7_03_v3	712149	TTA	T	INTERGENIC	MODIFIER
1	Pf3D7_03_v3	716463	T	A	INTERGENIC	MODIFIER
1	Pf3D7_03_v3	716676	ATTG	A	CODON_CHANGE_PLUS_CODON_DELETION	MODERATE		aacaat/aat	NN1568N	1619	kinesin-like+protein%2C+putative		CODING	rna_PF3D7_0317500-1	exon_PF3D7_0317500-2
1	Pf3D7_03_v3	717058	G	T	NON_SYNONYMOUS_CODING	MODERATE	MISSENSE	gCg/gAg	A1442E	1619	kinesin-like+protein%2C+putative		CODING	rna_PF3D7_0317500-1	exon_PF3D7_0317500-2
1	Pf3D7_03_v3	717690	G	A	SYNONYMOUS_CODING	LOW	SILENT	gtC/gtT	V1231	1619	kinesin-like+protein%2C+putative		CODING	rna_PF3D7_0317500-1	exon_PF3D7_0317500-2
1	Pf3D7_03_v3	718896	T	C	SYNONYMOUS_CODING	LOW	SILENT	ggA/ggG	G829	1619	kinesin-like+protein%2C+putative		CODING	rna_PF3D7_0317500-1	exon_PF3D7_0317500-2
1	Pf3D7_03_v3	718897	C	T	NON_SYNONYMOUS_CODING	MODERATE	MISSENSE	gGa/gAa	G829E	1619	kinesin-like+protein%2C+putative		CODING	rna_PF3D7_0317500-1	exon_PF3D7_0317500-2
1	Pf3D7_03_v3	718929	G	T	NON_SYNONYMOUS_CODING	MODERATE	MISSENSE	gaC/gaA	D818E	1619	kinesin-like+protein%2C+putative		CODING	rna_PF3D7_0317500-1	exon_PF3D7_0317500-2
1	Pf3D7_03_v3	718988	C	T	NON_SYNONYMOUS_CODING	MODERATE	MISSENSE	Gag/Aag	E799K	1619	kinesin-like+protein%2C+putative		CODING	rna_PF3D7_0317500-1	exon_PF3D7_0317500-2
1	Pf3D7_03_v3	718996	T	C	NON_SYNONYMOUS_CODING	MODERATE	MISSENSE	aAc/aGc	N796S	1619	kinesin-like+protein%2C+putative		CODING	rna_PF3D7_0317500-1	exon_PF3D7_0317500-2
1	Pf3D7_03_v3	721409	T	A	INTRON	MODIFIER				1619	kinesin-like+protein%2C+putative		CODING	rna_PF3D7_0317500-1
1	Pf3D7_03_v3	722126	A	AATAT	INTERGENIC	MODIFIER
1	Pf3D7_03_v3	722892	GATAT	G	INTERGENIC	MODIFIER
1	Pf3D7_03_v3	724559	TA	T	INTERGENIC	MODIFIER
1	Pf3D7_03_v3	726144	AAT	A	INTERGENIC	MODIFIER
1	Pf3D7_03_v3	731996	C	CAAT	CODON_INSERTION	MODERATE		-/AAT	-1247N	2870	CPSF+%28cleavage+and+polyadenylation+specific+factor%29%2C+subunit+A%2C+putative		CODING	rna_PF3D7_0317700-1	exon_PF3D7_0317700-1
1	Pf3D7_03_v3	733530	A	G	NON_SYNONYMOUS_CODING	MODERATE	MISSENSE	Agt/Ggt	S1758G	2870	CPSF+%28cleavage+and+polyadenylation+specific+factor%29%2C+subunit+A%2C+putative		CODING	rna_PF3D7_0317700-1	exon_PF3D7_0317700-1
1	Pf3D7_03_v3	733743	T	A	NON_SYNONYMOUS_CODING	MODERATE	MISSENSE	Tat/Aat	Y1829N	2870	CPSF+%28cleavage+and+polyadenylation+specific+factor%29%2C+subunit+A%2C+putative		CODING	rna_PF3D7_0317700-1	exon_PF3D7_0317700-1
1	Pf3D7_03_v3	734133	GATA	G	CODON_DELETION	MODERATE		gataat/gat	DN1959D	2870	CPSF+%28cleavage+and+polyadenylation+specific+factor%29%2C+subunit+A%2C+putative		CODING	rna_PF3D7_0317700-1	exon_PF3D7_0317700-1
1	Pf3D7_03_v3	736307	A	AAT	INTRON	MODIFIER				2870	CPSF+%28cleavage+and+polyadenylation+specific+factor%29%2C+subunit+A%2C+putative		CODING	rna_PF3D7_0317700-1
1	Pf3D7_03_v3	736905	AAT	A	INTRON	MODIFIER				2870	CPSF+%28cleavage+and+polyadenylation+specific+factor%29%2C+subunit+A%2C+putative		CODING	rna_PF3D7_0317700-1
1	Pf3D7_03_v3	741739	AT	A	INTERGENIC	MODIFIER
1	Pf3D7_03_v3	741741	AT	A	INTERGENIC	MODIFIER
1	Pf3D7_03_v3	746797	TTA	T	INTERGENIC	MODIFIER
1	Pf3D7_03_v3	746993	AT	A	INTERGENIC	MODIFIER
1	Pf3D7_03_v3	747685	G	GTTTAT	INTERGENIC	MODIFIER
1	Pf3D7_03_v3	750795	T	C	SYNONYMOUS_CODING	LOW	SILENT	acT/acC	T777	2457	DNA-directed+RNA+polymerase+II%2C+putative		CODING	rna_PF3D7_0318200-1	exon_PF3D7_0318200-1
1	Pf3D7_03_v3	751533	G	A	SYNONYMOUS_CODING	LOW	SILENT	ttG/ttA	L1023	2457	DNA-directed+RNA+polymerase+II%2C+putative		CODING	rna_PF3D7_0318200-1	exon_PF3D7_0318200-1
1	Pf3D7_03_v3	751699	T	A	NON_SYNONYMOUS_CODING	MODERATE	MISSENSE	Tcg/Acg	S1079T	2457	DNA-directed+RNA+polymerase+II%2C+putative		CODING	rna_PF3D7_0318200-1	exon_PF3D7_0318200-1
1	Pf3D7_03_v3	752274	C	T	SYNONYMOUS_CODING	LOW	SILENT	gaC/gaT	D1270	2457	DNA-directed+RNA+polymerase+II%2C+putative		CODING	rna_PF3D7_0318200-1	exon_PF3D7_0318200-1
1	Pf3D7_03_v3	755037	A	C	SYNONYMOUS_CODING	LOW	SILENT	acA/acC	T2191	2457	DNA-directed+RNA+polymerase+II%2C+putative		CODING	rna_PF3D7_0318200-1	exon_PF3D7_0318200-1
1	Pf3D7_03_v3	756980	T	C	SYNONYMOUS_CODING	LOW	SILENT	aaA/aaG	K957	1119	conserved+Plasmodium+protein%2C+unknown+function		CODING	rna_PF3D7_0318300-1	exon_PF3D7_0318300-3
1	Pf3D7_03_v3	757238	T	C	SYNONYMOUS_CODING	LOW	SILENT	aaA/aaG	K871	1119	conserved+Plasmodium+protein%2C+unknown+function		CODING	rna_PF3D7_0318300-1	exon_PF3D7_0318300-3
1	Pf3D7_03_v3	757310	C	T	SYNONYMOUS_CODING	LOW	SILENT	aaG/aaA	K847	1119	conserved+Plasmodium+protein%2C+unknown+function		CODING	rna_PF3D7_0318300-1	exon_PF3D7_0318300-3
1	Pf3D7_03_v3	759645	T	A	INTRON	MODIFIER				1119	conserved+Plasmodium+protein%2C+unknown+function		CODING	rna_PF3D7_0318300-1
1	Pf3D7_03_v3	762174	A	AAT	INTRON	MODIFIER				591	conserved+Plasmodium+protein%2C+unknown+function		CODING	rna_PF3D7_0318400-1
1	Pf3D7_03_v3	764714	CAT	C	INTRON	MODIFIER				591	conserved+Plasmodium+protein%2C+unknown+function		CODING	rna_PF3D7_0318400-1
1	Pf3D7_03_v3	767338	TTA	T	INTERGENIC	MODIFIER
1	Pf3D7_03_v3	770704	C	G	NON_SYNONYMOUS_CODING	MODERATE	MISSENSE	Cat/Gat	H964D	4981	conserved+Plasmodium+protein%2C+unknown+function		CODING	rna_PF3D7_0318500-1	exon_PF3D7_0318500-1
1	Pf3D7_03_v3	772230	C	CAAT	CODON_INSERTION	MODERATE		-/AAT	-1473N	4981	conserved+Plasmodium+protein%2C+unknown+function		CODING	rna_PF3D7_0318500-1	exon_PF3D7_0318500-1
1	Pf3D7_03_v3	774971	GCAA	G	CODON_DELETION	MODERATE		agcaac/agc	SN2386S	4981	conserved+Plasmodium+protein%2C+unknown+function		CODING	rna_PF3D7_0318500-1	exon_PF3D7_0318500-1
1	Pf3D7_03_v3	777946	CATA	C	CODON_DELETION	MODERATE		cataat/cat	HN3378H	4981	conserved+Plasmodium+protein%2C+unknown+function		CODING	rna_PF3D7_0318500-1	exon_PF3D7_0318500-1
1	Pf3D7_03_v3	784186	G	T	SYNONYMOUS_CODING	LOW	SILENT	ccC/ccA	P660	1017	cleavage+and+polyadenylation+specifity+factor%2C+putative		CODING	rna_PF3D7_0318600-1	exon_PF3D7_0318600-1
1	Pf3D7_03_v3	787408	TTCA	T	INTERGENIC	MODIFIER
1	Pf3D7_03_v3	788667	T	G	NON_SYNONYMOUS_CODING	MODERATE	MISSENSE	aTa/aGa	I72R	119	trophozoite+stage+antigen		CODING	rna_PF3D7_0318700-1	exon_PF3D7_0318700-1
1	Pf3D7_03_v3	789472	GT	G	INTERGENIC	MODIFIER
1	Pf3D7_03_v3	789759	AATAT	A	INTERGENIC	MODIFIER
1	Pf3D7_03_v3	791150	CAT	C	INTRON	MODIFIER				357	triosephophate+isomerase%2C+putative		CODING	rna_PF3D7_0318800-1
1	Pf3D7_03_v3	793250	AAT	A	INTRON	MODIFIER				440	conserved+protein%2C+unknown+function		CODING	rna_PF3D7_0318900-1
1	Pf3D7_03_v3	795709	A	G	NON_SYNONYMOUS_CODING	MODERATE	MISSENSE	Aag/Gag	K45E	1864	P-type+ATPase%2C+putative+%28ATPase7%29		CODING	rna_PF3D7_0319000-1	exon_PF3D7_0319000-1
1	Pf3D7_03_v3	804092	G	A	NON_SYNONYMOUS_CODING	MODERATE	MISSENSE	Cat/Tat	H741Y	906	endonuclease%2Fexonuclease%2Fphosphatase+family+protein%2C+putative		CODING	rna_PF3D7_0319200-1	exon_PF3D7_0319200-1
1	Pf3D7_03_v3	807022	AAT	A	INTERGENIC	MODIFIER
1	Pf3D7_03_v3	807759	G	GTA	INTRON	MODIFIER				160	ubiquitin+conjugating+enzyme%2C+putative		CODING	rna_PF3D7_0319300-1
1	Pf3D7_03_v3	808266	CTATA	C	INTERGENIC	MODIFIER
1	Pf3D7_03_v3	809234	G	A	INTERGENIC	MODIFIER
1	Pf3D7_03_v3	812114	T	C	SYNONYMOUS_CODING	LOW	SILENT	tcT/tcC	S678	1363	kinesin%2C+putative		CODING	rna_PF3D7_0319400-1	exon_PF3D7_0319400-1
1	Pf3D7_03_v3	813361	G	A	NON_SYNONYMOUS_CODING	MODERATE	MISSENSE	gGc/gAc	G1094D	1363	kinesin%2C+putative		CODING	rna_PF3D7_0319400-1	exon_PF3D7_0319400-1
1	Pf3D7_03_v3	815372	ATT	A	INTERGENIC	MODIFIER
1	Pf3D7_03_v3	816009	CTTTA	C	INTRON	MODIFIER				309	RNA+binding+protein%2C+putative		CODING	rna_PF3D7_0319500-1
1	Pf3D7_03_v3	816887	C	CATATAT	INTERGENIC	MODIFIER
1	Pf3D7_03_v3	817732	TA	T	INTERGENIC	MODIFIER
1	Pf3D7_03_v3	818378	CTA	C	INTRON	MODIFIER				156	elongation+factor+1+%28EF-1%29%2C+putative		CODING	rna_PF3D7_0319600-1
1	Pf3D7_03_v3	821115	T	C	INTRON	MODIFIER				3133	ABC+transporter%2C+putative		CODING	rna_PF3D7_0319700-1
1	Pf3D7_03_v3	825514	C	T	SYNONYMOUS_CODING	LOW	SILENT	taC/taT	Y1425	3133	ABC+transporter%2C+putative		CODING	rna_PF3D7_0319700-1	exon_PF3D7_0319700-3
1	Pf3D7_03_v3	827151	CAAA	C	CODON_DELETION	MODERATE		ccaaaa/cca	PK1971P	3133	ABC+transporter%2C+putative		CODING	rna_PF3D7_0319700-1	exon_PF3D7_0319700-3
1	Pf3D7_03_v3	827556	C	G	NON_SYNONYMOUS_CODING	MODERATE	MISSENSE	tCc/tGc	S2106C	3133	ABC+transporter%2C+putative		CODING	rna_PF3D7_0319700-1	exon_PF3D7_0319700-3
1	Pf3D7_03_v3	827918	A	G	NON_SYNONYMOUS_CODING	MODERATE	MISSENSE	Agt/Ggt	S2227G	3133	ABC+transporter%2C+putative		CODING	rna_PF3D7_0319700-1	exon_PF3D7_0319700-3
1	Pf3D7_03_v3	829388	G	A	NON_SYNONYMOUS_CODING	MODERATE	MISSENSE	Gag/Aag	E2717K	3133	ABC+transporter%2C+putative		CODING	rna_PF3D7_0319700-1	exon_PF3D7_0319700-3
1	Pf3D7_03_v3	830108	A	C	NON_SYNONYMOUS_CODING	MODERATE	MISSENSE	Aaa/Caa	K2957Q	3133	ABC+transporter%2C+putative		CODING	rna_PF3D7_0319700-1	exon_PF3D7_0319700-3
1	Pf3D7_03_v3	830819	A	AATAT	INTERGENIC	MODIFIER
1	Pf3D7_03_v3	831062	AAT	A	INTERGENIC	MODIFIER
1	Pf3D7_03_v3	831341	G	A	NON_SYNONYMOUS_CODING	MODERATE	MISSENSE	aCa/aTa	T390I	477	conserved+Plasmodium+protein%2C+unknown+function		CODING	rna_PF3D7_0319800-1	exon_PF3D7_0319800-1
1	Pf3D7_03_v3	832528	TA	T	INTERGENIC	MODIFIER
1	Pf3D7_03_v3	833099	G	T	INTERGENIC	MODIFIER
1	Pf3D7_03_v3	835818	CATATAT	C	INTERGENIC	MODIFIER
1	Pf3D7_03_v3	837367	AAT	A	INTRON	MODIFIER				144	conserved+Plasmodium+protein%2C+unknown+function		CODING	rna_PF3D7_0320000-1
1	Pf3D7_03_v3	837695	T	TTATATA	INTRON	MODIFIER				144	conserved+Plasmodium+protein%2C+unknown+function		CODING	rna_PF3D7_0320000-1
1	Pf3D7_03_v3	839193	CATATAT	C	INTERGENIC	MODIFIER
1	Pf3D7_03_v3	841778	CTA	C	INTERGENIC	MODIFIER
1	Pf3D7_03_v3	841918	C	T	INTERGENIC	MODIFIER
1	Pf3D7_03_v3	844333	TATAC	T	INTERGENIC	MODIFIER
1	Pf3D7_03_v3	847354	GTA	G	INTERGENIC	MODIFIER
1	Pf3D7_03_v3	848590	A	C	NON_SYNONYMOUS_CODING	MODERATE	MISSENSE	aTc/aGc	I2972S	3085	oocyst+capsule+protein+%28Cap380%29		CODING	rna_PF3D7_0320400-1	exon_PF3D7_0320400-1
1	Pf3D7_03_v3	850492	T	G	NON_SYNONYMOUS_CODING	MODERATE	MISSENSE	aAt/aCt	N2338T	3085	oocyst+capsule+protein+%28Cap380%29		CODING	rna_PF3D7_0320400-1	exon_PF3D7_0320400-1
1	Pf3D7_03_v3	850651	G	C	NON_SYNONYMOUS_CODING	MODERATE	MISSENSE	aCa/aGa	T2285R	3085	oocyst+capsule+protein+%28Cap380%29		CODING	rna_PF3D7_0320400-1	exon_PF3D7_0320400-1
1	Pf3D7_03_v3	850976	C	G	NON_SYNONYMOUS_CODING	MODERATE	MISSENSE	Gga/Cga	G2177R	3085	oocyst+capsule+protein+%28Cap380%29		CODING	rna_PF3D7_0320400-1	exon_PF3D7_0320400-1
1	Pf3D7_03_v3	851555	C	T	NON_SYNONYMOUS_CODING	MODERATE	MISSENSE	Gta/Ata	V1984I	3085	oocyst+capsule+protein+%28Cap380%29		CODING	rna_PF3D7_0320400-1	exon_PF3D7_0320400-1
1	Pf3D7_03_v3	853052	T	C	NON_SYNONYMOUS_CODING	MODERATE	MISSENSE	Atg/Gtg	M1485V	3085	oocyst+capsule+protein+%28Cap380%29		CODING	rna_PF3D7_0320400-1	exon_PF3D7_0320400-1
1	Pf3D7_03_v3	855488	A	C	NON_SYNONYMOUS_CODING	MODERATE	MISSENSE	Tta/Gta	L673V	3085	oocyst+capsule+protein+%28Cap380%29		CODING	rna_PF3D7_0320400-1	exon_PF3D7_0320400-1
1	Pf3D7_03_v3	857665	A	G	INTERGENIC	MODIFIER
1	Pf3D7_03_v3	858633	A	AAT	INTERGENIC	MODIFIER
1	Pf3D7_03_v3	859215	T	A	INTERGENIC	MODIFIER
1	Pf3D7_03_v3	859854	A	AAT	INTERGENIC	MODIFIER
1	Pf3D7_03_v3	864698	TTA	T	INTERGENIC	MODIFIER
1	Pf3D7_03_v3	865294	TTATATA	T	INTRON	MODIFIER				179	signal+peptidase+complex+subunit+2%2C+putative+%28SPC2%29		CODING	rna_PF3D7_0320700-1
1	Pf3D7_03_v3	866846	A	AATAT	INTERGENIC	MODIFIER
1	Pf3D7_03_v3	867172	GA	G	INTERGENIC	MODIFIER
1	Pf3D7_03_v3	868625	TTATA	T	INTERGENIC	MODIFIER
1	Pf3D7_03_v3	870502	A	AATATAT	INTERGENIC	MODIFIER
1	Pf3D7_03_v3	870990	A	G	SYNONYMOUS_CODING	LOW	SILENT	aaA/aaG	K58	433	ATP-dependent+RNA+helicase%2C+putative+%28DOZI%29		CODING	rna_PF3D7_0320800-1	exon_PF3D7_0320800-1
1	Pf3D7_03_v3	877001	AT	A	INTERGENIC	MODIFIER
1	Pf3D7_03_v3	878451	AAATAAT	A	CODON_DELETION	MODERATE		aataat/-	NN240-	492	conserved+Plasmodium+protein%2C+unknown+function		CODING	rna_PF3D7_0321000-1	exon_PF3D7_0321000-1
1	Pf3D7_03_v3	882419	TTTA	T	CODON_CHANGE_PLUS_CODON_DELETION	MODERATE		aataaa/aaa	NK1024K	1844	conserved+Plasmodium+protein%2C+unknown+function		CODING	rna_PF3D7_0321100-1	exon_PF3D7_0321100-1
1	Pf3D7_03_v3	885207	C	T	NON_SYNONYMOUS_CODING	MODERATE	MISSENSE	tGt/tAt	C96Y	1844	conserved+Plasmodium+protein%2C+unknown+function		CODING	rna_PF3D7_0321100-1	exon_PF3D7_0321100-1
1	Pf3D7_03_v3	889056	TTA	T	INTERGENIC	MODIFIER
1	Pf3D7_03_v3	890846	C	T	NON_SYNONYMOUS_CODING	MODERATE	MISSENSE	tGt/tAt	C640Y	916	conserved+Plasmodium+protein%2C+unknown+function		CODING	rna_PF3D7_0321300-1	exon_PF3D7_0321300-1
1	Pf3D7_03_v3	890868	A	G	NON_SYNONYMOUS_CODING	MODERATE	MISSENSE	Tat/Cat	Y633H	916	conserved+Plasmodium+protein%2C+unknown+function		CODING	rna_PF3D7_0321300-1	exon_PF3D7_0321300-1
1	Pf3D7_03_v3	892390	A	G	SYNONYMOUS_CODING	LOW	SILENT	aaT/aaC	N125	916	conserved+Plasmodium+protein%2C+unknown+function		CODING	rna_PF3D7_0321300-1	exon_PF3D7_0321300-1
1	Pf3D7_03_v3	894594	TTA	T	INTERGENIC	MODIFIER
1	Pf3D7_03_v3	895094	AT	A	INTRON	MODIFIER				319	protein+kinase%2C+putative		CODING	rna_PF3D7_0321400-1
1	Pf3D7_03_v3	895096	ATATAT	A	INTRON	MODIFIER				319	protein+kinase%2C+putative		CODING	rna_PF3D7_0321400-1
1	Pf3D7_03_v3	895560	T	A	SYNONYMOUS_CODING	LOW	SILENT	atT/atA	I237	319	protein+kinase%2C+putative		CODING	rna_PF3D7_0321400-1	exon_PF3D7_0321400-2
1	Pf3D7_03_v3	895970	CAT	C	INTRON	MODIFIER				319	protein+kinase%2C+putative		CODING	rna_PF3D7_0321400-1
1	Pf3D7_03_v3	897781	T	A	NON_SYNONYMOUS_CODING	MODERATE	MISSENSE	Ata/Tta	I664L	1074	peptidase%2C+putative		CODING	rna_PF3D7_0321500-1	exon_PF3D7_0321500-1
1	Pf3D7_03_v3	897789	G	C	NON_SYNONYMOUS_CODING	MODERATE	MISSENSE	aCa/aGa	T661R	1074	peptidase%2C+putative		CODING	rna_PF3D7_0321500-1	exon_PF3D7_0321500-1
1	Pf3D7_03_v3	897877	G	A	SYNONYMOUS_CODING	LOW	SILENT	Cta/Tta	L632	1074	peptidase%2C+putative		CODING	rna_PF3D7_0321500-1	exon_PF3D7_0321500-1
1	Pf3D7_03_v3	898192	C	T	NON_SYNONYMOUS_CODING	MODERATE	MISSENSE	Gat/Aat	D527N	1074	peptidase%2C+putative		CODING	rna_PF3D7_0321500-1	exon_PF3D7_0321500-1
1	Pf3D7_03_v3	898198	C	A	NON_SYNONYMOUS_CODING	MODERATE	MISSENSE	Gta/Tta	V525L	1074	peptidase%2C+putative		CODING	rna_PF3D7_0321500-1	exon_PF3D7_0321500-1
1	Pf3D7_03_v3	901630	A	G	SYNONYMOUS_CODING	LOW	SILENT	aaA/aaG	K258	735	ATP-dependent+RNA+helicase%2C+putative		CODING	rna_PF3D7_0321600-1	exon_PF3D7_0321600-1
1	Pf3D7_03_v3	903730	CAATAA	C	INTERGENIC	MODIFIER
1	Pf3D7_03_v3	905228	G	C	NON_SYNONYMOUS_CODING	MODERATE	MISSENSE	Caa/Gaa	Q1631E	1946	microtubule+and+actin+binding+protein%2C+putative		CODING	rna_PF3D7_0321700-1	exon_PF3D7_0321700-1
1	Pf3D7_03_v3	905916	C	A	NON_SYNONYMOUS_CODING	MODERATE	MISSENSE	aaG/aaT	K1401N	1946	microtubule+and+actin+binding+protein%2C+putative		CODING	rna_PF3D7_0321700-1	exon_PF3D7_0321700-1
1	Pf3D7_03_v3	910922	AT	A	INTERGENIC	MODIFIER
1	Pf3D7_03_v3	913474	CATAATA	C	CODON_DELETION	MODERATE		cataataat/cat	HNN187H	2706	conserved+Plasmodium+protein%2C+unknown+function		CODING	rna_PF3D7_0321800-1	exon_PF3D7_0321800-1
1	Pf3D7_03_v3	913673	TTAA	T	CODON_DELETION	MODERATE		tttaat/ttt	FN253F	2706	conserved+Plasmodium+protein%2C+unknown+function		CODING	rna_PF3D7_0321800-1	exon_PF3D7_0321800-1
1	Pf3D7_03_v3	916228	T	TATA	CODON_INSERTION	MODERATE		tat/tATAat	Y1105YN	2706	conserved+Plasmodium+protein%2C+unknown+function		CODING	rna_PF3D7_0321800-1	exon_PF3D7_0321800-1
1	Pf3D7_03_v3	916639	C	A	SYNONYMOUS_CODING	LOW	SILENT	Cga/Aga	R1242	2706	conserved+Plasmodium+protein%2C+unknown+function		CODING	rna_PF3D7_0321800-1	exon_PF3D7_0321800-1
1	Pf3D7_03_v3	917331	AAAT	A	CODON_DELETION	MODERATE		aat/-	N1473-	2706	conserved+Plasmodium+protein%2C+unknown+function		CODING	rna_PF3D7_0321800-1	exon_PF3D7_0321800-1
1	Pf3D7_03_v3	919244	G	A	NON_SYNONYMOUS_CODING	MODERATE	MISSENSE	aGa/aAa	R2110K	2706	conserved+Plasmodium+protein%2C+unknown+function		CODING	rna_PF3D7_0321800-1	exon_PF3D7_0321800-1
1	Pf3D7_03_v3	919761	TAAG	T	CODON_DELETION	MODERATE		aag/-	K2283-	2706	conserved+Plasmodium+protein%2C+unknown+function		CODING	rna_PF3D7_0321800-1	exon_PF3D7_0321800-1
1	Pf3D7_03_v3	920928	CAATAAT	C	CODON_DELETION	MODERATE		aataat/-	NN2672-	2706	conserved+Plasmodium+protein%2C+unknown+function		CODING	rna_PF3D7_0321800-1	exon_PF3D7_0321800-1
1	Pf3D7_03_v3	922138	A	AAT	INTERGENIC	MODIFIER
1	Pf3D7_03_v3	923803	A	G	SYNONYMOUS_CODING	LOW	SILENT	ttA/ttG	L234	1283	cyclic+amine+resistance+locus+protein		CODING	rna_PF3D7_0321900-1	exon_PF3D7_0321900-2
1	Pf3D7_03_v3	924907	G	T	SYNONYMOUS_CODING	LOW	SILENT	tcG/tcT	S602	1283	cyclic+amine+resistance+locus+protein		CODING	rna_PF3D7_0321900-1	exon_PF3D7_0321900-2
1	Pf3D7_03_v3	924915	A	T	NON_SYNONYMOUS_CODING	MODERATE	MISSENSE	cAg/cTg	Q605L	1283	cyclic+amine+resistance+locus+protein		CODING	rna_PF3D7_0321900-1	exon_PF3D7_0321900-2
1	Pf3D7_03_v3	925808	A	G	NON_SYNONYMOUS_CODING	MODERATE	MISSENSE	Aaa/Gaa	K903E	1283	cyclic+amine+resistance+locus+protein		CODING	rna_PF3D7_0321900-1	exon_PF3D7_0321900-2
1	Pf3D7_03_v3	928163	AAT	A	INTERGENIC	MODIFIER
1	Pf3D7_03_v3	928448	AATAT	A	INTERGENIC	MODIFIER
1	Pf3D7_03_v3	928590	A	T	INTERGENIC	MODIFIER
1	Pf3D7_03_v3	933110	TA	T	INTERGENIC	MODIFIER
1	Pf3D7_03_v3	940191	T	TTA	INTERGENIC	MODIFIER
1	Pf3D7_03_v3	941414	G	GTATATA	INTERGENIC	MODIFIER
1	Pf3D7_03_v3	943013	A	G	NON_SYNONYMOUS_CODING	MODERATE	MISSENSE	Att/Gtt	I157V	867	regulator+of+initiation+factor+2+%28eIF2%29		CODING	rna_PF3D7_0322400-1	exon_PF3D7_0322400-1
1	Pf3D7_03_v3	947340	AT	A	INTERGENIC	MODIFIER
1	Pf3D7_03_v3	948694	CGATGAT	C	CODON_DELETION	MODERATE		gatgat/-	DD108-	1347	conserved+Plasmodium+protein%2C+unknown+function		CODING	rna_PF3D7_0322600-1	exon_PF3D7_0322600-1
1	Pf3D7_03_v3	949581	GTAA	G	CODON_DELETION	MODERATE		tgtaat/tgt	CN403C	1347	conserved+Plasmodium+protein%2C+unknown+function		CODING	rna_PF3D7_0322600-1	exon_PF3D7_0322600-1
1	Pf3D7_03_v3	950455	A	AATAT	INTRON	MODIFIER				1347	conserved+Plasmodium+protein%2C+unknown+function		CODING	rna_PF3D7_0322600-1
1	Pf3D7_03_v3	951379	AAAT	A	CODON_DELETION	MODERATE		aat/-	N911-	1347	conserved+Plasmodium+protein%2C+unknown+function		CODING	rna_PF3D7_0322600-1	exon_PF3D7_0322600-2
1	Pf3D7_03_v3	952091	A	G	NON_SYNONYMOUS_CODING	MODERATE	MISSENSE	Aat/Gat	N1148D	1347	conserved+Plasmodium+protein%2C+unknown+function		CODING	rna_PF3D7_0322600-1	exon_PF3D7_0322600-2
1	Pf3D7_03_v3	953542	A	G	SYNONYMOUS_CODING	LOW	SILENT	atT/atC	I2942	3096	conserved+Plasmodium+protein%2C+unknown+function		CODING	rna_PF3D7_0322700-1	exon_PF3D7_0322700-1
1	Pf3D7_03_v3	954387	C	T	NON_SYNONYMOUS_CODING	MODERATE	MISSENSE	Gta/Ata	V2661I	3096	conserved+Plasmodium+protein%2C+unknown+function		CODING	rna_PF3D7_0322700-1	exon_PF3D7_0322700-1
1	Pf3D7_03_v3	955174	G	A	SYNONYMOUS_CODING	LOW	SILENT	aaC/aaT	N2398	3096	conserved+Plasmodium+protein%2C+unknown+function		CODING	rna_PF3D7_0322700-1	exon_PF3D7_0322700-1
1	Pf3D7_03_v3	955177	T	A	NON_SYNONYMOUS_CODING	MODERATE	MISSENSE	aaA/aaT	K2397N	3096	conserved+Plasmodium+protein%2C+unknown+function		CODING	rna_PF3D7_0322700-1	exon_PF3D7_0322700-1
1	Pf3D7_03_v3	955219	A	G	SYNONYMOUS_CODING	LOW	SILENT	aaT/aaC	N2383	3096	conserved+Plasmodium+protein%2C+unknown+function		CODING	rna_PF3D7_0322700-1	exon_PF3D7_0322700-1
1	Pf3D7_03_v3	956526	A	G	NON_SYNONYMOUS_CODING	MODERATE	MISSENSE	Ttt/Ctt	F1948L	3096	conserved+Plasmodium+protein%2C+unknown+function		CODING	rna_PF3D7_0322700-1	exon_PF3D7_0322700-1
1	Pf3D7_03_v3	957960	C	T	NON_SYNONYMOUS_CODING	MODERATE	MISSENSE	Gtg/Atg	V1470M	3096	conserved+Plasmodium+protein%2C+unknown+function		CODING	rna_PF3D7_0322700-1	exon_PF3D7_0322700-1
1	Pf3D7_03_v3	958132	C	T	SYNONYMOUS_CODING	LOW	SILENT	aaG/aaA	K1412	3096	conserved+Plasmodium+protein%2C+unknown+function		CODING	rna_PF3D7_0322700-1	exon_PF3D7_0322700-1
1	Pf3D7_03_v3	960864	C	A	NON_SYNONYMOUS_CODING	MODERATE	MISSENSE	Gtg/Ttg	V502L	3096	conserved+Plasmodium+protein%2C+unknown+function		CODING	rna_PF3D7_0322700-1	exon_PF3D7_0322700-1
1	Pf3D7_03_v3	960910	T	A	NON_SYNONYMOUS_CODING	MODERATE	MISSENSE	aaA/aaT	K486N	3096	conserved+Plasmodium+protein%2C+unknown+function		CODING	rna_PF3D7_0322700-1	exon_PF3D7_0322700-1
1	Pf3D7_03_v3	963899	T	TTATA	INTERGENIC	MODIFIER
1	Pf3D7_03_v3	967213	A	AAT	INTERGENIC	MODIFIER
1	Pf3D7_03_v3	972511	A	G	NON_SYNONYMOUS_CODING	MODERATE	MISSENSE	gAa/gGa	E449G	1542	conserved+Plasmodium+protein%2C+unknown+function		CODING	rna_PF3D7_0323100-1	exon_PF3D7_0323100-1
1	Pf3D7_03_v3	973354	T	C	NON_SYNONYMOUS_CODING	MODERATE	MISSENSE	gTt/gCt	V730A	1542	conserved+Plasmodium+protein%2C+unknown+function		CODING	rna_PF3D7_0323100-1	exon_PF3D7_0323100-1
1	Pf3D7_03_v3	974553	C	T	NON_SYNONYMOUS_CODING	MODERATE	MISSENSE	Ccc/Tcc	P1130S	1542	conserved+Plasmodium+protein%2C+unknown+function		CODING	rna_PF3D7_0323100-1	exon_PF3D7_0323100-1
1	Pf3D7_03_v3	974851	T	TTAATAA	CODON_INSERTION	MODERATE		att/atTAATAAt	I1229INN	1542	conserved+Plasmodium+protein%2C+unknown+function		CODING	rna_PF3D7_0323100-1	exon_PF3D7_0323100-1
1	Pf3D7_03_v3	975676	A	T	NON_SYNONYMOUS_CODING	MODERATE	MISSENSE	aAt/aTt	N1504I	1542	conserved+Plasmodium+protein%2C+unknown+function		CODING	rna_PF3D7_0323100-1	exon_PF3D7_0323100-1
1	Pf3D7_03_v3	981703	G	C	NON_SYNONYMOUS_CODING	MODERATE	MISSENSE	gCt/gGt	A755G	1086	Rh5+interacting+protein+%28RIPR%29		CODING	rna_PF3D7_0323400-1	exon_PF3D7_0323400-1
1	Pf3D7_03_v3	981950	A	C	NON_SYNONYMOUS_CODING	MODERATE	MISSENSE	Tta/Gta	L673V	1086	Rh5+interacting+protein+%28RIPR%29		CODING	rna_PF3D7_0323400-1	exon_PF3D7_0323400-1
1	Pf3D7_03_v3	990332	A	AAT	INTRON	MODIFIER				670	conserved+Plasmodium+protein%2C+unknown+function		CODING	rna_PF3D7_0323600-1
1	Pf3D7_03_v3	992240	ATCATCT	A	CODON_CHANGE_PLUS_CODON_DELETION	MODERATE		gaagatgat/gat	EDD460D	693	U4%2FU6.U5+tri-snRNP-associated+protein+1%2C+putative+%28SART1%29		CODING	rna_PF3D7_0323700-1	exon_PF3D7_0323700-1
1	Pf3D7_03_v3	997938	G	GTA	INTERGENIC	MODIFIER
1	Pf3D7_03_v3	1000712	AAAT	A	CODON_DELETION	MODERATE		aat/-	N689-	977	conserved+Plasmodium+protein%2C+unknown+function		CODING	rna_PF3D7_0323800-1	exon_PF3D7_0323800-1
1	Pf3D7_03_v3	1001448	A	C	NON_SYNONYMOUS_CODING	MODERATE	MISSENSE	Agt/Cgt	S934R	977	conserved+Plasmodium+protein%2C+unknown+function		CODING	rna_PF3D7_0323800-1	exon_PF3D7_0323800-1
1	Pf3D7_03_v3	1001660	AATATAT	A	INTERGENIC	MODIFIER
1	Pf3D7_03_v3	1017536	A	T	INTERGENIC	MODIFIER
1	Pf3D7_03_v3	1017547	T	G	INTERGENIC	MODIFIER
1	Pf3D7_03_v3	1017757	A	C	INTERGENIC	MODIFIER
1	Pf3D7_03_v3	1021270	T	A	INTERGENIC	MODIFIER
1	Pf3D7_03_v3	1025098	A	G	NON_SYNONYMOUS_CODING	MODERATE	MISSENSE	gAt/gGt	D356G	459	erythrocyte+membrane+protein+1+%28PfEMP1%29%2C+exon2%2C+pseudogene+%28VAR+pseudogene%29		CODING	rna_PF3D7_0324700-1	exon_PF3D7_0324700-2
1	Pf3D7_04_v3	7267	G	T	INTERGENIC	MODIFIER
1	Pf3D7_04_v3	68760	T	TTA	INTERGENIC	MODIFIER
1	Pf3D7_04_v3	77635	G	GTATA	INTERGENIC	MODIFIER
1	Pf3D7_04_v3	80889	T	C	INTERGENIC	MODIFIER
1	Pf3D7_04_v3	80920	AT	A	INTERGENIC	MODIFIER
1	Pf3D7_04_v3	87617	T	TTA	INTERGENIC	MODIFIER
1	Pf3D7_04_v3	89547	A	G	NON_SYNONYMOUS_CODING	MODERATE	MISSENSE	gAa/gGa	E99G	310	stevor%2C+pseudogene		CODING	rna_PF3D7_0401500-1	exon_PF3D7_0401500-2
1	Pf3D7_04_v3	89625	T	A	NON_SYNONYMOUS_CODING	MODERATE	MISSENSE	aTg/aAg	M125K	310	stevor%2C+pseudogene		CODING	rna_PF3D7_0401500-1	exon_PF3D7_0401500-2
1	Pf3D7_04_v3	94409	AAT	A	INTERGENIC	MODIFIER
1	Pf3D7_04_v3	94545	T	A	INTERGENIC	MODIFIER
1	Pf3D7_04_v3	95654	TTA	T	INTERGENIC	MODIFIER
1	Pf3D7_04_v3	97488	T	C	INTERGENIC	MODIFIER
1	Pf3D7_04_v3	97555	A	G	INTERGENIC	MODIFIER
1	Pf3D7_04_v3	97572	A	G	INTERGENIC	MODIFIER
1	Pf3D7_04_v3	97651	G	A	INTERGENIC	MODIFIER
1	Pf3D7_04_v3	97654	G	C	INTERGENIC	MODIFIER
1	Pf3D7_04_v3	98677	C	CAT	INTERGENIC	MODIFIER
1	Pf3D7_04_v3	100877	A	C	STOP_LOST	HIGH	MISSENSE	taA/taC	*33Y	443	Plasmodium+exported+protein%2C+unknown+function%2C+pseudogene		CODING	rna_PF3D7_0401700-1	exon_PF3D7_0401700-2
1	Pf3D7_04_v3	101058	C	G	NON_SYNONYMOUS_CODING	MODERATE	MISSENSE	Cat/Gat	H94D	443	Plasmodium+exported+protein%2C+unknown+function%2C+pseudogene		CODING	rna_PF3D7_0401700-1	exon_PF3D7_0401700-2
1	Pf3D7_04_v3	101310	G	GA	FRAME_SHIFT	HIGH				443	Plasmodium+exported+protein%2C+unknown+function%2C+pseudogene		CODING	rna_PF3D7_0401700-1	exon_PF3D7_0401700-2
1	Pf3D7_04_v3	101663	C	G	NON_SYNONYMOUS_CODING	MODERATE	MISSENSE	atC/atG	I295M	443	Plasmodium+exported+protein%2C+unknown+function%2C+pseudogene		CODING	rna_PF3D7_0401700-1	exon_PF3D7_0401700-2
1	Pf3D7_04_v3	103987	T	C	NON_SYNONYMOUS_CODING	MODERATE	MISSENSE	Aaa/Gaa	K480E	560	Plasmodium+exported+protein+%28PHISTb%29%2C+unknown+function+%28PfD80%29		CODING	rna_PF3D7_0401800-1	exon_PF3D7_0401800-2
1	Pf3D7_04_v3	103990	T	C	NON_SYNONYMOUS_CODING	MODERATE	MISSENSE	Agt/Ggt	S479G	560	Plasmodium+exported+protein+%28PHISTb%29%2C+unknown+function+%28PfD80%29		CODING	rna_PF3D7_0401800-1	exon_PF3D7_0401800-2
1	Pf3D7_04_v3	105898	T	C	INTERGENIC	MODIFIER
1	Pf3D7_04_v3	105916	T	TTA	INTERGENIC	MODIFIER
1	Pf3D7_04_v3	109970	T	A	SYNONYMOUS_CODING	LOW	SILENT	tcA/tcT	S442	971	acyl-CoA+synthetase+%28ACS6%29		CODING	rna_PF3D7_0401900-1	exon_PF3D7_0401900-1
1	Pf3D7_04_v3	110013	G	C	NON_SYNONYMOUS_CODING	MODERATE	MISSENSE	tCg/tGg	S428W	971	acyl-CoA+synthetase+%28ACS6%29		CODING	rna_PF3D7_0401900-1	exon_PF3D7_0401900-1
1	Pf3D7_04_v3	110070	A	G	NON_SYNONYMOUS_CODING	MODERATE	MISSENSE	gTa/gCa	V409A	971	acyl-CoA+synthetase+%28ACS6%29		CODING	rna_PF3D7_0401900-1	exon_PF3D7_0401900-1
1	Pf3D7_04_v3	110821	T	A	NON_SYNONYMOUS_CODING	MODERATE	MISSENSE	Ata/Tta	I159L	971	acyl-CoA+synthetase+%28ACS6%29		CODING	rna_PF3D7_0401900-1	exon_PF3D7_0401900-1
1	Pf3D7_04_v3	111889	T	TTTTTTG	INTERGENIC	MODIFIER
1	Pf3D7_04_v3	112683	T	TTA	INTERGENIC	MODIFIER
1	Pf3D7_04_v3	112896	AATATAT	A	INTERGENIC	MODIFIER
1	Pf3D7_04_v3	113134	AAT	A	INTERGENIC	MODIFIER
1	Pf3D7_04_v3	114688	C	T	SYNONYMOUS_CODING	LOW	SILENT	gaG/gaA	E400	428	Plasmodium+exported+protein+%28PHISTa%29%2C+unknown+function		CODING	rna_PF3D7_0402000-1	exon_PF3D7_0402000-2
1	Pf3D7_04_v3	115164	C	T	NON_SYNONYMOUS_CODING	MODERATE	MISSENSE	Gtt/Att	V242I	428	Plasmodium+exported+protein+%28PHISTa%29%2C+unknown+function		CODING	rna_PF3D7_0402000-1	exon_PF3D7_0402000-2
1	Pf3D7_04_v3	115353	G	T	SYNONYMOUS_CODING	LOW	SILENT	Cga/Aga	R179	428	Plasmodium+exported+protein+%28PHISTa%29%2C+unknown+function		CODING	rna_PF3D7_0402000-1	exon_PF3D7_0402000-2
1	Pf3D7_04_v3	117913	G	GTA	INTERGENIC	MODIFIER
1	Pf3D7_04_v3	121899	C	CAT	INTERGENIC	MODIFIER
1	Pf3D7_04_v3	122942	A	ATT	INTERGENIC	MODIFIER
1	Pf3D7_04_v3	124690	T	C	NON_SYNONYMOUS_CODING	MODERATE	MISSENSE	gAa/gGa	E209G	575	Plasmodium+exported+protein+%28PHISTb%29%2C+unknown+function		CODING	rna_PF3D7_0402100-1	exon_PF3D7_0402100-2
1	Pf3D7_04_v3	126038	A	T	INTERGENIC	MODIFIER
1	Pf3D7_04_v3	128081	C	T	SYNONYMOUS_CODING	LOW	SILENT	caG/caA	Q2097	2219	surface-associated+interspersed+gene+4.1%2C+pseudogene+%28SURFIN4.1%29+%28SURF4.1%29		CODING	rna_PF3D7_0402200-1	exon_PF3D7_0402200-4
1	Pf3D7_04_v3	129448	C	T	NON_SYNONYMOUS_CODING	MODERATE	MISSENSE	Gaa/Aaa	E1642K	2219	surface-associated+interspersed+gene+4.1%2C+pseudogene+%28SURFIN4.1%29+%28SURF4.1%29		CODING	rna_PF3D7_0402200-1	exon_PF3D7_0402200-4
1	Pf3D7_04_v3	129989	T	A	SYNONYMOUS_CODING	LOW	SILENT	atA/atT	I1461	2219	surface-associated+interspersed+gene+4.1%2C+pseudogene+%28SURFIN4.1%29+%28SURF4.1%29		CODING	rna_PF3D7_0402200-1	exon_PF3D7_0402200-4
1	Pf3D7_04_v3	131056	T	C	NON_SYNONYMOUS_CODING	MODERATE	MISSENSE	gAc/gGc	D1106G	2219	surface-associated+interspersed+gene+4.1%2C+pseudogene+%28SURFIN4.1%29+%28SURF4.1%29		CODING	rna_PF3D7_0402200-1	exon_PF3D7_0402200-3
1	Pf3D7_04_v3	131210	C	T	NON_SYNONYMOUS_CODING	MODERATE	MISSENSE	Gaa/Aaa	E1055K	2219	surface-associated+interspersed+gene+4.1%2C+pseudogene+%28SURFIN4.1%29+%28SURF4.1%29		CODING	rna_PF3D7_0402200-1	exon_PF3D7_0402200-3
1	Pf3D7_04_v3	132686	A	G	NON_SYNONYMOUS_CODING	MODERATE	MISSENSE	Ttt/Ctt	F595L	2219	surface-associated+interspersed+gene+4.1%2C+pseudogene+%28SURFIN4.1%29+%28SURF4.1%29		CODING	rna_PF3D7_0402200-1	exon_PF3D7_0402200-1
1	Pf3D7_04_v3	132688	T	G	NON_SYNONYMOUS_CODING	MODERATE	MISSENSE	gAa/gCa	E594A	2219	surface-associated+interspersed+gene+4.1%2C+pseudogene+%28SURFIN4.1%29+%28SURF4.1%29		CODING	rna_PF3D7_0402200-1	exon_PF3D7_0402200-1
1	Pf3D7_04_v3	132706	T	G	NON_SYNONYMOUS_CODING	MODERATE	MISSENSE	cAt/cCt	H588P	2219	surface-associated+interspersed+gene+4.1%2C+pseudogene+%28SURFIN4.1%29+%28SURF4.1%29		CODING	rna_PF3D7_0402200-1	exon_PF3D7_0402200-1
1	Pf3D7_04_v3	132731	G	C	NON_SYNONYMOUS_CODING	MODERATE	MISSENSE	Cca/Gca	P580A	2219	surface-associated+interspersed+gene+4.1%2C+pseudogene+%28SURFIN4.1%29+%28SURF4.1%29		CODING	rna_PF3D7_0402200-1	exon_PF3D7_0402200-1
1	Pf3D7_04_v3	132733	T	A	NON_SYNONYMOUS_CODING	MODERATE	MISSENSE	gAa/gTa	E579V	2219	surface-associated+interspersed+gene+4.1%2C+pseudogene+%28SURFIN4.1%29+%28SURF4.1%29		CODING	rna_PF3D7_0402200-1	exon_PF3D7_0402200-1
1	Pf3D7_04_v3	132968	T	C	NON_SYNONYMOUS_CODING	MODERATE	MISSENSE	Aat/Gat	N501D	2219	surface-associated+interspersed+gene+4.1%2C+pseudogene+%28SURFIN4.1%29+%28SURF4.1%29		CODING	rna_PF3D7_0402200-1	exon_PF3D7_0402200-1
1	Pf3D7_04_v3	133051	A	C	NON_SYNONYMOUS_CODING	MODERATE	MISSENSE	aTa/aGa	I473R	2219	surface-associated+interspersed+gene+4.1%2C+pseudogene+%28SURFIN4.1%29+%28SURF4.1%29		CODING	rna_PF3D7_0402200-1	exon_PF3D7_0402200-1
1	Pf3D7_04_v3	133090	A	C	NON_SYNONYMOUS_CODING	MODERATE	MISSENSE	gTt/gGt	V460G	2219	surface-associated+interspersed+gene+4.1%2C+pseudogene+%28SURFIN4.1%29+%28SURF4.1%29		CODING	rna_PF3D7_0402200-1	exon_PF3D7_0402200-1
1	Pf3D7_04_v3	133099	G	A	NON_SYNONYMOUS_CODING	MODERATE	MISSENSE	tCa/tTa	S457L	2219	surface-associated+interspersed+gene+4.1%2C+pseudogene+%28SURFIN4.1%29+%28SURF4.1%29		CODING	rna_PF3D7_0402200-1	exon_PF3D7_0402200-1
1	Pf3D7_04_v3	133111	T	A	NON_SYNONYMOUS_CODING	MODERATE	MISSENSE	gAa/gTa	E453V	2219	surface-associated+interspersed+gene+4.1%2C+pseudogene+%28SURFIN4.1%29+%28SURF4.1%29		CODING	rna_PF3D7_0402200-1	exon_PF3D7_0402200-1
1	Pf3D7_04_v3	133114	A	G	NON_SYNONYMOUS_CODING	MODERATE	MISSENSE	tTa/tCa	L452S	2219	surface-associated+interspersed+gene+4.1%2C+pseudogene+%28SURFIN4.1%29+%28SURF4.1%29		CODING	rna_PF3D7_0402200-1	exon_PF3D7_0402200-1
1	Pf3D7_04_v3	133116	TTTA	T	CODON_CHANGE_PLUS_CODON_DELETION	MODERATE		aataaa/aaa	NK450K	2219	surface-associated+interspersed+gene+4.1%2C+pseudogene+%28SURFIN4.1%29+%28SURF4.1%29		CODING	rna_PF3D7_0402200-1	exon_PF3D7_0402200-1
1	Pf3D7_04_v3	133201	C	T	NON_SYNONYMOUS_CODING	MODERATE	MISSENSE	gGg/gAg	G423E	2219	surface-associated+interspersed+gene+4.1%2C+pseudogene+%28SURFIN4.1%29+%28SURF4.1%29		CODING	rna_PF3D7_0402200-1	exon_PF3D7_0402200-1
1	Pf3D7_04_v3	133311	T	C	SYNONYMOUS_CODING	LOW	SILENT	gaA/gaG	E386	2219	surface-associated+interspersed+gene+4.1%2C+pseudogene+%28SURFIN4.1%29+%28SURF4.1%29		CODING	rna_PF3D7_0402200-1	exon_PF3D7_0402200-1
1	Pf3D7_04_v3	133507	C	T	NON_SYNONYMOUS_CODING	MODERATE	MISSENSE	gGa/gAa	G321E	2219	surface-associated+interspersed+gene+4.1%2C+pseudogene+%28SURFIN4.1%29+%28SURF4.1%29		CODING	rna_PF3D7_0402200-1	exon_PF3D7_0402200-1
1	Pf3D7_04_v3	133518	A	C	NON_SYNONYMOUS_CODING	MODERATE	MISSENSE	agT/agG	S317R	2219	surface-associated+interspersed+gene+4.1%2C+pseudogene+%28SURFIN4.1%29+%28SURF4.1%29		CODING	rna_PF3D7_0402200-1	exon_PF3D7_0402200-1
1	Pf3D7_04_v3	133521	A	C	SYNONYMOUS_CODING	LOW	SILENT	gtT/gtG	V316	2219	surface-associated+interspersed+gene+4.1%2C+pseudogene+%28SURFIN4.1%29+%28SURF4.1%29		CODING	rna_PF3D7_0402200-1	exon_PF3D7_0402200-1
1	Pf3D7_04_v3	133539	T	C	SYNONYMOUS_CODING	LOW	SILENT	agA/agG	R310	2219	surface-associated+interspersed+gene+4.1%2C+pseudogene+%28SURFIN4.1%29+%28SURF4.1%29		CODING	rna_PF3D7_0402200-1	exon_PF3D7_0402200-1
1	Pf3D7_04_v3	133540	C	T	NON_SYNONYMOUS_CODING	MODERATE	MISSENSE	aGa/aAa	R310K	2219	surface-associated+interspersed+gene+4.1%2C+pseudogene+%28SURFIN4.1%29+%28SURF4.1%29		CODING	rna_PF3D7_0402200-1	exon_PF3D7_0402200-1
1	Pf3D7_04_v3	133544	A	T	NON_SYNONYMOUS_CODING	MODERATE	MISSENSE	Tct/Act	S309T	2219	surface-associated+interspersed+gene+4.1%2C+pseudogene+%28SURFIN4.1%29+%28SURF4.1%29		CODING	rna_PF3D7_0402200-1	exon_PF3D7_0402200-1
1	Pf3D7_04_v3	133571	G	C	NON_SYNONYMOUS_CODING	MODERATE	MISSENSE	Cca/Gca	P300A	2219	surface-associated+interspersed+gene+4.1%2C+pseudogene+%28SURFIN4.1%29+%28SURF4.1%29		CODING	rna_PF3D7_0402200-1	exon_PF3D7_0402200-1
1	Pf3D7_04_v3	133673	T	C	NON_SYNONYMOUS_CODING	MODERATE	MISSENSE	Aat/Gat	N266D	2219	surface-associated+interspersed+gene+4.1%2C+pseudogene+%28SURFIN4.1%29+%28SURF4.1%29		CODING	rna_PF3D7_0402200-1	exon_PF3D7_0402200-1
1	Pf3D7_04_v3	133715	T	C	NON_SYNONYMOUS_CODING	MODERATE	MISSENSE	Att/Gtt	I252V	2219	surface-associated+interspersed+gene+4.1%2C+pseudogene+%28SURFIN4.1%29+%28SURF4.1%29		CODING	rna_PF3D7_0402200-1	exon_PF3D7_0402200-1
1	Pf3D7_04_v3	133726	G	T	NON_SYNONYMOUS_CODING	MODERATE	MISSENSE	gCg/gAg	A248E	2219	surface-associated+interspersed+gene+4.1%2C+pseudogene+%28SURFIN4.1%29+%28SURF4.1%29		CODING	rna_PF3D7_0402200-1	exon_PF3D7_0402200-1
1	Pf3D7_04_v3	133741	G	A	NON_SYNONYMOUS_CODING	MODERATE	MISSENSE	aCa/aTa	T243I	2219	surface-associated+interspersed+gene+4.1%2C+pseudogene+%28SURFIN4.1%29+%28SURF4.1%29		CODING	rna_PF3D7_0402200-1	exon_PF3D7_0402200-1
1	Pf3D7_04_v3	133747	A	G	NON_SYNONYMOUS_CODING	MODERATE	MISSENSE	cTt/cCt	L241P	2219	surface-associated+interspersed+gene+4.1%2C+pseudogene+%28SURFIN4.1%29+%28SURF4.1%29		CODING	rna_PF3D7_0402200-1	exon_PF3D7_0402200-1
1	Pf3D7_04_v3	133756	A	T	NON_SYNONYMOUS_CODING	MODERATE	MISSENSE	aTa/aAa	I238K	2219	surface-associated+interspersed+gene+4.1%2C+pseudogene+%28SURFIN4.1%29+%28SURF4.1%29		CODING	rna_PF3D7_0402200-1	exon_PF3D7_0402200-1
1	Pf3D7_04_v3	133765	A	G	NON_SYNONYMOUS_CODING	MODERATE	MISSENSE	gTt/gCt	V235A	2219	surface-associated+interspersed+gene+4.1%2C+pseudogene+%28SURFIN4.1%29+%28SURF4.1%29		CODING	rna_PF3D7_0402200-1	exon_PF3D7_0402200-1
1	Pf3D7_04_v3	134407	A	G	NON_SYNONYMOUS_CODING	MODERATE	MISSENSE	aTt/aCt	I21T	2219	surface-associated+interspersed+gene+4.1%2C+pseudogene+%28SURFIN4.1%29+%28SURF4.1%29		CODING	rna_PF3D7_0402200-1	exon_PF3D7_0402200-1
1	Pf3D7_04_v3	135270	AT	A	INTERGENIC	MODIFIER
1	Pf3D7_04_v3	135272	ATAT	A	INTERGENIC	MODIFIER
1	Pf3D7_04_v3	140510	C	T	NON_SYNONYMOUS_CODING	MODERATE	MISSENSE	Ctt/Ttt	L925F	2971	normocyte+binding+protein+1%2Creticulocyte+binding+protein+homologue+1+%28RH1%29		CODING	rna_PF3D7_0402300-1	exon_PF3D7_0402300-2
1	Pf3D7_04_v3	140703	C	T	NON_SYNONYMOUS_CODING	MODERATE	MISSENSE	gCa/gTa	A989V	2971	normocyte+binding+protein+1%2Creticulocyte+binding+protein+homologue+1+%28RH1%29		CODING	rna_PF3D7_0402300-1	exon_PF3D7_0402300-2
1	Pf3D7_04_v3	141863	A	G	NON_SYNONYMOUS_CODING	MODERATE	MISSENSE	Aaa/Gaa	K1376E	2971	normocyte+binding+protein+1%2Creticulocyte+binding+protein+homologue+1+%28RH1%29		CODING	rna_PF3D7_0402300-1	exon_PF3D7_0402300-2
1	Pf3D7_04_v3	141896	G	A	NON_SYNONYMOUS_CODING	MODERATE	MISSENSE	Gaa/Aaa	E1387K	2971	normocyte+binding+protein+1%2Creticulocyte+binding+protein+homologue+1+%28RH1%29		CODING	rna_PF3D7_0402300-1	exon_PF3D7_0402300-2
1	Pf3D7_04_v3	142106	C	T	NON_SYNONYMOUS_CODING	MODERATE	MISSENSE	Cat/Tat	H1457Y	2971	normocyte+binding+protein+1%2Creticulocyte+binding+protein+homologue+1+%28RH1%29		CODING	rna_PF3D7_0402300-1	exon_PF3D7_0402300-2
1	Pf3D7_04_v3	142225	C	A	NON_SYNONYMOUS_CODING	MODERATE	MISSENSE	aaC/aaA	N1496K	2971	normocyte+binding+protein+1%2Creticulocyte+binding+protein+homologue+1+%28RH1%29		CODING	rna_PF3D7_0402300-1	exon_PF3D7_0402300-2
1	Pf3D7_04_v3	142229	T	A	NON_SYNONYMOUS_CODING	MODERATE	MISSENSE	Tca/Aca	S1498T	2971	normocyte+binding+protein+1%2Creticulocyte+binding+protein+homologue+1+%28RH1%29		CODING	rna_PF3D7_0402300-1	exon_PF3D7_0402300-2
1	Pf3D7_04_v3	144094	A	G	SYNONYMOUS_CODING	LOW	SILENT	ttA/ttG	L2119	2971	normocyte+binding+protein+1%2Creticulocyte+binding+protein+homologue+1+%28RH1%29		CODING	rna_PF3D7_0402300-1	exon_PF3D7_0402300-2
1	Pf3D7_04_v3	144202	A	T	SYNONYMOUS_CODING	LOW	SILENT	gtA/gtT	V2155	2971	normocyte+binding+protein+1%2Creticulocyte+binding+protein+homologue+1+%28RH1%29		CODING	rna_PF3D7_0402300-1	exon_PF3D7_0402300-2
1	Pf3D7_04_v3	144366	A	T	NON_SYNONYMOUS_CODING	MODERATE	MISSENSE	aAt/aTt	N2210I	2971	normocyte+binding+protein+1%2Creticulocyte+binding+protein+homologue+1+%28RH1%29		CODING	rna_PF3D7_0402300-1	exon_PF3D7_0402300-2
1	Pf3D7_04_v3	144427	C	T	SYNONYMOUS_CODING	LOW	SILENT	aaC/aaT	N2230	2971	normocyte+binding+protein+1%2Creticulocyte+binding+protein+homologue+1+%28RH1%29		CODING	rna_PF3D7_0402300-1	exon_PF3D7_0402300-2
1	Pf3D7_04_v3	144434	T	C	NON_SYNONYMOUS_CODING	MODERATE	MISSENSE	Tat/Cat	Y2233H	2971	normocyte+binding+protein+1%2Creticulocyte+binding+protein+homologue+1+%28RH1%29		CODING	rna_PF3D7_0402300-1	exon_PF3D7_0402300-2
1	Pf3D7_04_v3	147659	A	T	NON_SYNONYMOUS_CODING	MODERATE	MISSENSE	tTt/tAt	F199Y	254	Plasmodium+exported+protein%2C+unknown+function+%28GEXP18%29		CODING	rna_PF3D7_0402400-1	exon_PF3D7_0402400-2
1	Pf3D7_04_v3	147902	T	C	NON_SYNONYMOUS_CODING	MODERATE	MISSENSE	gAa/gGa	E118G	254	Plasmodium+exported+protein%2C+unknown+function+%28GEXP18%29		CODING	rna_PF3D7_0402400-1	exon_PF3D7_0402400-2
1	Pf3D7_04_v3	149825	ATATT	A	INTERGENIC	MODIFIER
1	Pf3D7_04_v3	150383	A	C	INTERGENIC	MODIFIER
1	Pf3D7_04_v3	150389	CATATAT	C	INTERGENIC	MODIFIER
1	Pf3D7_04_v3	151764	A	ATATATT	INTERGENIC	MODIFIER
1	Pf3D7_04_v3	155194	C	CAA	INTERGENIC	MODIFIER
1	Pf3D7_04_v3	155523	CA	C	INTERGENIC	MODIFIER
1	Pf3D7_04_v3	155799	T	TA	INTERGENIC	MODIFIER
1	Pf3D7_04_v3	156625	C	A	NON_SYNONYMOUS_CODING	MODERATE	MISSENSE	Cca/Aca	P211T	329	rifin%2C+pseudogene		CODING	rna_PF3D7_0402500-1	exon_PF3D7_0402500-2
1	Pf3D7_04_v3	156636	T	G	NON_SYNONYMOUS_CODING	MODERATE	MISSENSE	aaT/aaG	N214K	329	rifin%2C+pseudogene		CODING	rna_PF3D7_0402500-1	exon_PF3D7_0402500-2
1	Pf3D7_04_v3	156775	C	A	NON_SYNONYMOUS_CODING	MODERATE	MISSENSE	Cat/Aat	H261N	329	rifin%2C+pseudogene		CODING	rna_PF3D7_0402500-1	exon_PF3D7_0402500-2
1	Pf3D7_04_v3	157177	AAT	A	INTERGENIC	MODIFIER
1	Pf3D7_04_v3	157588	T	TA	INTERGENIC	MODIFIER
1	Pf3D7_04_v3	162258	C	T	INTERGENIC	MODIFIER
1	Pf3D7_04_v3	162387	AAT	A	INTERGENIC	MODIFIER
1	Pf3D7_04_v3	162894	C	T	NON_SYNONYMOUS_CODING	MODERATE	MISSENSE	Gaa/Aaa	E205K	331	rifin%2C+pseudogene		CODING	rna_PF3D7_0402700-1	exon_PF3D7_0402700-4
1	Pf3D7_04_v3	163038	TC	T	FRAME_SHIFT	HIGH				331	rifin%2C+pseudogene		CODING	rna_PF3D7_0402700-1	exon_PF3D7_0402700-3
1	Pf3D7_04_v3	163115	C	G	NON_SYNONYMOUS_CODING	MODERATE	MISSENSE	atG/atC	M131I	331	rifin%2C+pseudogene		CODING	rna_PF3D7_0402700-1	exon_PF3D7_0402700-3
1	Pf3D7_04_v3	163593	AAT	A	INTRON	MODIFIER				331	rifin%2C+pseudogene		CODING	rna_PF3D7_0402700-1
1	Pf3D7_04_v3	164577	TA	T	INTERGENIC	MODIFIER
1	Pf3D7_04_v3	165161	CATATAT	C	INTERGENIC	MODIFIER
1	Pf3D7_04_v3	165586	C	T	INTERGENIC	MODIFIER
1	Pf3D7_04_v3	165765	AATTATT	A	INTERGENIC	MODIFIER
1	Pf3D7_04_v3	169821	G	C	NON_SYNONYMOUS_CODING	MODERATE	MISSENSE	aaG/aaC	K943N	1653	erythrocyte+membrane+protein+1+%28PfEMP1%29%2C+pseudogene		CODING	rna_PF3D7_0402800-1	exon_PF3D7_0402800-1
1	Pf3D7_04_v3	172238	AAT	A	INTERGENIC	MODIFIER
1	Pf3D7_04_v3	172989	GAT	G	INTERGENIC	MODIFIER
1	Pf3D7_04_v3	173846	AAT	A	INTERGENIC	MODIFIER
1	Pf3D7_04_v3	177932	AAT	A	INTERGENIC	MODIFIER
1	Pf3D7_04_v3	178248	CAT	C	INTERGENIC	MODIFIER
1	Pf3D7_04_v3	184883	G	A	NON_SYNONYMOUS_CODING	MODERATE	MISSENSE	Gat/Aat	D672N	3825	conserved+Plasmodium+protein%2C+unknown+function		CODING	rna_PF3D7_0403400-1	exon_PF3D7_0403400-1
1	Pf3D7_04_v3	184901	T	G	NON_SYNONYMOUS_CODING	MODERATE	MISSENSE	Tat/Gat	Y678D	3825	conserved+Plasmodium+protein%2C+unknown+function		CODING	rna_PF3D7_0403400-1	exon_PF3D7_0403400-1
1	Pf3D7_04_v3	190443	T	C	SYNONYMOUS_CODING	LOW	SILENT	tcT/tcC	S2468	3825	conserved+Plasmodium+protein%2C+unknown+function		CODING	rna_PF3D7_0403400-1	exon_PF3D7_0403400-2
1	Pf3D7_04_v3	191506	CATA	C	CODON_DELETION	MODERATE		cataat/cat	HN2823H	3825	conserved+Plasmodium+protein%2C+unknown+function		CODING	rna_PF3D7_0403400-1	exon_PF3D7_0403400-2
1	Pf3D7_04_v3	192603	TAA	T	FRAME_SHIFT	HIGH				3825	conserved+Plasmodium+protein%2C+unknown+function		CODING	rna_PF3D7_0403400-1	exon_PF3D7_0403400-2
1	Pf3D7_04_v3	192606	TA	T	FRAME_SHIFT	HIGH				3825	conserved+Plasmodium+protein%2C+unknown+function		CODING	rna_PF3D7_0403400-1	exon_PF3D7_0403400-2
1	Pf3D7_04_v3	192754	T	C	NON_SYNONYMOUS_CODING	MODERATE	MISSENSE	Tat/Cat	Y3239H	3825	conserved+Plasmodium+protein%2C+unknown+function		CODING	rna_PF3D7_0403400-1	exon_PF3D7_0403400-2
1	Pf3D7_04_v3	198011	C	G	NON_SYNONYMOUS_CODING	MODERATE	MISSENSE	aaG/aaC	K714N	768	conserved+Plasmodium+protein%2C+unknown+function		CODING	rna_PF3D7_0403600-1	exon_PF3D7_0403600-2
1	Pf3D7_04_v3	198374	A	T	NON_SYNONYMOUS_CODING	MODERATE	MISSENSE	aaT/aaA	N593K	768	conserved+Plasmodium+protein%2C+unknown+function		CODING	rna_PF3D7_0403600-1	exon_PF3D7_0403600-2
1	Pf3D7_04_v3	198554	A	C	SYNONYMOUS_CODING	LOW	SILENT	ctT/ctG	L533	768	conserved+Plasmodium+protein%2C+unknown+function		CODING	rna_PF3D7_0403600-1	exon_PF3D7_0403600-2
1	Pf3D7_04_v3	203402	AT	A	INTERGENIC	MODIFIER
1	Pf3D7_04_v3	203404	AT	A	INTERGENIC	MODIFIER
1	Pf3D7_04_v3	204362	A	AAT	INTERGENIC	MODIFIER
1	Pf3D7_04_v3	206679	T	TTA	INTRON	MODIFIER				780	CGI-201+protein%2C+short+form		CODING	rna_PF3D7_0403700-1
1	Pf3D7_04_v3	208960	G	T	SYNONYMOUS_CODING	LOW	SILENT	tcC/tcA	S92	780	CGI-201+protein%2C+short+form		CODING	rna_PF3D7_0403700-1	exon_PF3D7_0403700-2
1	Pf3D7_04_v3	210960	T	G	INTERGENIC	MODIFIER
1	Pf3D7_04_v3	213879	CATAA	C	INTERGENIC	MODIFIER
1	Pf3D7_04_v3	214077	C	CATATAT	INTERGENIC	MODIFIER
1	Pf3D7_04_v3	215220	A	AATATAT	INTERGENIC	MODIFIER
1	Pf3D7_04_v3	217356	ATATATT	A	INTERGENIC	MODIFIER
1	Pf3D7_04_v3	222619	TAAG	T	CODON_DELETION	MODERATE		aag/-	K1115-	1186	SET+domain+protein%2C+putative+%28SET8%29		CODING	rna_PF3D7_0403900-1	exon_PF3D7_0403900-2
1	Pf3D7_04_v3	223944	AAAAT	A	INTRON	MODIFIER				99	conserved+Plasmodium+protein%2C+unknown+function		CODING	rna_PF3D7_0404000-1
1	Pf3D7_04_v3	226146	A	ATAT	CODON_INSERTION	MODERATE		-/ATA	-1863I	2271	transcription+factor+with+AP2+domain%28s%29%2C+putative+%28ApiAP2%29		CODING	rna_PF3D7_0404100-1	exon_PF3D7_0404100-1
1	Pf3D7_04_v3	236647	A	AATATAT	INTRON	MODIFIER				631	conserved+Plasmodium+protein%2C+unknown+function		CODING	rna_PF3D7_0404300-1
1	Pf3D7_04_v3	239581	A	AATAT	INTERGENIC	MODIFIER
1	Pf3D7_04_v3	239884	G	A	INTERGENIC	MODIFIER
1	Pf3D7_04_v3	241092	T	C	NON_SYNONYMOUS_CODING	MODERATE	MISSENSE	aAt/aGt	N419S	478	6-cysteine+protein+%28P52%29		CODING	rna_PF3D7_0404500-1	exon_PF3D7_0404500-1
1	Pf3D7_04_v3	241093	T	G	NON_SYNONYMOUS_CODING	MODERATE	MISSENSE	Aat/Cat	N419H	478	6-cysteine+protein+%28P52%29		CODING	rna_PF3D7_0404500-1	exon_PF3D7_0404500-1
1	Pf3D7_04_v3	244444	TTA	T	INTERGENIC	MODIFIER
1	Pf3D7_04_v3	245911	AAT	A	INTERGENIC	MODIFIER
1	Pf3D7_04_v3	247008	ATATG	A	INTERGENIC	MODIFIER
1	Pf3D7_04_v3	248399	TAATAATATG	T	CODON_DELETION	MODERATE		aataatatg/-	NNM224-	4138	conserved+Plasmodium+membrane+protein%2C+unknown+function		CODING	rna_PF3D7_0404600-1	exon_PF3D7_0404600-1
1	Pf3D7_04_v3	250218	T	A	NON_SYNONYMOUS_CODING	MODERATE	MISSENSE	Ttg/Atg	L830M	4138	conserved+Plasmodium+membrane+protein%2C+unknown+function		CODING	rna_PF3D7_0404600-1	exon_PF3D7_0404600-1
1	Pf3D7_04_v3	251022	T	G	NON_SYNONYMOUS_CODING	MODERATE	MISSENSE	Ttt/Gtt	F1098V	4138	conserved+Plasmodium+membrane+protein%2C+unknown+function		CODING	rna_PF3D7_0404600-1	exon_PF3D7_0404600-1
1	Pf3D7_04_v3	257246	AAACAAC	A	CODON_DELETION	MODERATE		aacaac/-	NN3173-	4138	conserved+Plasmodium+membrane+protein%2C+unknown+function		CODING	rna_PF3D7_0404600-1	exon_PF3D7_0404600-1
1	Pf3D7_04_v3	257302	G	C	NON_SYNONYMOUS_CODING	MODERATE	MISSENSE	tGt/tCt	C3191S	4138	conserved+Plasmodium+membrane+protein%2C+unknown+function		CODING	rna_PF3D7_0404600-1	exon_PF3D7_0404600-1
1	Pf3D7_04_v3	258933	C	CATA	CODON_INSERTION	MODERATE		cat/cATAat	H3735HN	4138	conserved+Plasmodium+membrane+protein%2C+unknown+function		CODING	rna_PF3D7_0404600-1	exon_PF3D7_0404600-1
1	Pf3D7_04_v3	260202	CAT	C	INTERGENIC	MODIFIER
1	Pf3D7_04_v3	260782	C	T	NON_SYNONYMOUS_CODING	MODERATE	MISSENSE	aGt/aAt	S831N	939	dipeptidyl+peptidase+3+%28DPAP3%29		CODING	rna_PF3D7_0404700-1	exon_PF3D7_0404700-2
1	Pf3D7_04_v3	266005	C	T	NON_SYNONYMOUS_CODING	MODERATE	MISSENSE	Gaa/Aaa	E56K	567	conserved+Plasmodium+protein%2C+unknown+function		CODING	rna_PF3D7_0404800-1	exon_PF3D7_0404800-1
1	Pf3D7_04_v3	266237	A	AAT	INTERGENIC	MODIFIER
1	Pf3D7_04_v3	267970	G	A	SYNONYMOUS_CODING	LOW	SILENT	agC/agT	S137	378	6-cysteine+protein+%28P41%29		CODING	rna_PF3D7_0404900-1	exon_PF3D7_0404900-1
1	Pf3D7_04_v3	269328	A	T	INTRON	MODIFIER				567	ATP-dependent+RNA+helicase%2C+putative		CODING	rna_PF3D7_0405000-1
1	Pf3D7_04_v3	269924	C	CAT	INTRON	MODIFIER				567	ATP-dependent+RNA+helicase%2C+putative		CODING	rna_PF3D7_0405000-1
1	Pf3D7_04_v3	271474	TATA	T	INTERGENIC	MODIFIER
1	Pf3D7_04_v3	271581	G	A	INTERGENIC	MODIFIER
1	Pf3D7_04_v3	272420	CATATAT	C	INTRON	MODIFIER				1350	Sec24+subunit+b+%28SEC24b%29		CODING	rna_PF3D7_0405100-1
1	Pf3D7_04_v3	273333	ATATG	A	INTRON	MODIFIER				1350	Sec24+subunit+b+%28SEC24b%29		CODING	rna_PF3D7_0405100-1
1	Pf3D7_04_v3	276127	T	C	NON_SYNONYMOUS_CODING	MODERATE	MISSENSE	aAc/aGc	N233S	1350	Sec24+subunit+b+%28SEC24b%29		CODING	rna_PF3D7_0405100-1	exon_PF3D7_0405100-1
1	Pf3D7_04_v3	276274	C	T	NON_SYNONYMOUS_CODING	MODERATE	MISSENSE	aGt/aAt	S184N	1350	Sec24+subunit+b+%28SEC24b%29		CODING	rna_PF3D7_0405100-1	exon_PF3D7_0405100-1
1	Pf3D7_04_v3	276343	ATAT	A	CODON_CHANGE_PLUS_CODON_DELETION	MODERATE		aatata/ata	NI160I	1350	Sec24+subunit+b+%28SEC24b%29		CODING	rna_PF3D7_0405100-1	exon_PF3D7_0405100-1
1	Pf3D7_04_v3	280643	A	ATT	INTRON	MODIFIER				579	ag-1+blood+stage+membrane+protein+homologue+%28PfMAg-1%29		CODING	rna_PF3D7_0405200-1
1	Pf3D7_04_v3	281543	A	G	NON_SYNONYMOUS_CODING	MODERATE	MISSENSE	Aac/Gac	N434D	579	ag-1+blood+stage+membrane+protein+homologue+%28PfMAg-1%29		CODING	rna_PF3D7_0405200-1	exon_PF3D7_0405200-9
1	Pf3D7_04_v3	283437	A	T	NON_SYNONYMOUS_CODING	MODERATE	MISSENSE	Tat/Aat	Y1621N	1964	sequestrin		CODING	rna_PF3D7_0405300-1	exon_PF3D7_0405300-1
1	Pf3D7_04_v3	283484	G	A	NON_SYNONYMOUS_CODING	MODERATE	MISSENSE	aCa/aTa	T1605I	1964	sequestrin		CODING	rna_PF3D7_0405300-1	exon_PF3D7_0405300-1
1	Pf3D7_04_v3	283503	T	G	NON_SYNONYMOUS_CODING	MODERATE	MISSENSE	Aca/Cca	T1599P	1964	sequestrin		CODING	rna_PF3D7_0405300-1	exon_PF3D7_0405300-1
1	Pf3D7_04_v3	283539	C	T	NON_SYNONYMOUS_CODING	MODERATE	MISSENSE	Gat/Aat	D1587N	1964	sequestrin		CODING	rna_PF3D7_0405300-1	exon_PF3D7_0405300-1
1	Pf3D7_04_v3	283578	A	G	NON_SYNONYMOUS_CODING	MODERATE	MISSENSE	Tac/Cac	Y1574H	1964	sequestrin		CODING	rna_PF3D7_0405300-1	exon_PF3D7_0405300-1
1	Pf3D7_04_v3	284912	ATAT	A	CODON_CHANGE_PLUS_CODON_DELETION	MODERATE		aatata/ata	NI1128I	1964	sequestrin		CODING	rna_PF3D7_0405300-1	exon_PF3D7_0405300-1
1	Pf3D7_04_v3	284971	A	T	SYNONYMOUS_CODING	LOW	SILENT	atT/atA	I1109	1964	sequestrin		CODING	rna_PF3D7_0405300-1	exon_PF3D7_0405300-1
1	Pf3D7_04_v3	285729	C	A	NON_SYNONYMOUS_CODING	MODERATE	MISSENSE	Gta/Tta	V857L	1964	sequestrin		CODING	rna_PF3D7_0405300-1	exon_PF3D7_0405300-1
1	Pf3D7_04_v3	285770	C	T	NON_SYNONYMOUS_CODING	MODERATE	MISSENSE	gGa/gAa	G843E	1964	sequestrin		CODING	rna_PF3D7_0405300-1	exon_PF3D7_0405300-1
1	Pf3D7_04_v3	285801	T	C	NON_SYNONYMOUS_CODING	MODERATE	MISSENSE	Aat/Gat	N833D	1964	sequestrin		CODING	rna_PF3D7_0405300-1	exon_PF3D7_0405300-1
1	Pf3D7_04_v3	288422	A	ATAT	INTERGENIC	MODIFIER
1	Pf3D7_04_v3	289341	C	CATAT	INTERGENIC	MODIFIER
1	Pf3D7_04_v3	291807	TTAA	T	CODON_DELETION	MODERATE		attaat/att	IN81I	3136	pre-mRNA-processing-splicing+factor+8%2C+putative+%28PRPF8%29		CODING	rna_PF3D7_0405400-1	exon_PF3D7_0405400-2
1	Pf3D7_04_v3	293588	G	A	NON_SYNONYMOUS_CODING	MODERATE	MISSENSE	Gtt/Att	V675I	3136	pre-mRNA-processing-splicing+factor+8%2C+putative+%28PRPF8%29		CODING	rna_PF3D7_0405400-1	exon_PF3D7_0405400-2
1	Pf3D7_04_v3	295639	A	G	SYNONYMOUS_CODING	LOW	SILENT	acA/acG	T1358	3136	pre-mRNA-processing-splicing+factor+8%2C+putative+%28PRPF8%29		CODING	rna_PF3D7_0405400-1	exon_PF3D7_0405400-2
1	Pf3D7_04_v3	299005	T	G	SYNONYMOUS_CODING	LOW	SILENT	acT/acG	T2480	3136	pre-mRNA-processing-splicing+factor+8%2C+putative+%28PRPF8%29		CODING	rna_PF3D7_0405400-1	exon_PF3D7_0405400-2
1	Pf3D7_04_v3	301015	T	TTATA	INTERGENIC	MODIFIER
1	Pf3D7_04_v3	302637	T	TTA	INTERGENIC	MODIFIER
1	Pf3D7_04_v3	303188	TTA	T	INTERGENIC	MODIFIER
1	Pf3D7_04_v3	306053	A	ATAT	CODON_INSERTION	MODERATE		-/ATA	-2314I	2415	lysine+decarboxylase%2C+putative		CODING	rna_PF3D7_0405700-1	exon_PF3D7_0405700-1
1	Pf3D7_04_v3	306420	A	AATT	CODON_CHANGE_PLUS_CODON_INSERTION	MODERATE		aat/aaAATt	N2191KI	2415	lysine+decarboxylase%2C+putative		CODING	rna_PF3D7_0405700-1	exon_PF3D7_0405700-1
1	Pf3D7_04_v3	306875	C	T	NON_SYNONYMOUS_CODING	MODERATE	MISSENSE	aGt/aAt	S2040N	2415	lysine+decarboxylase%2C+putative		CODING	rna_PF3D7_0405700-1	exon_PF3D7_0405700-1
1	Pf3D7_04_v3	307739	C	T	NON_SYNONYMOUS_CODING	MODERATE	MISSENSE	gGc/gAc	G1752D	2415	lysine+decarboxylase%2C+putative		CODING	rna_PF3D7_0405700-1	exon_PF3D7_0405700-1
1	Pf3D7_04_v3	308209	A	G	SYNONYMOUS_CODING	LOW	SILENT	caT/caC	H1595	2415	lysine+decarboxylase%2C+putative		CODING	rna_PF3D7_0405700-1	exon_PF3D7_0405700-1
1	Pf3D7_04_v3	309053	A	ATATTAT	CODON_INSERTION	MODERATE		-/ATAATA	-1314II	2415	lysine+decarboxylase%2C+putative		CODING	rna_PF3D7_0405700-1	exon_PF3D7_0405700-1
1	Pf3D7_04_v3	309990	T	TATC	CODON_CHANGE_PLUS_CODON_INSERTION	MODERATE		gat/gaGATt	D1001EI	2415	lysine+decarboxylase%2C+putative		CODING	rna_PF3D7_0405700-1	exon_PF3D7_0405700-1
1	Pf3D7_04_v3	310033	A	C	NON_SYNONYMOUS_CODING	MODERATE	MISSENSE	aaT/aaG	N987K	2415	lysine+decarboxylase%2C+putative		CODING	rna_PF3D7_0405700-1	exon_PF3D7_0405700-1
1	Pf3D7_04_v3	311566	G	C	NON_SYNONYMOUS_CODING	MODERATE	MISSENSE	atC/atG	I476M	2415	lysine+decarboxylase%2C+putative		CODING	rna_PF3D7_0405700-1	exon_PF3D7_0405700-1
1	Pf3D7_04_v3	311738	C	CTAT	CODON_INSERTION	MODERATE		-/ATA	-419I	2415	lysine+decarboxylase%2C+putative		CODING	rna_PF3D7_0405700-1	exon_PF3D7_0405700-1
1	Pf3D7_04_v3	311770	G	A	SYNONYMOUS_CODING	LOW	SILENT	aaC/aaT	N408	2415	lysine+decarboxylase%2C+putative		CODING	rna_PF3D7_0405700-1	exon_PF3D7_0405700-1
1	Pf3D7_04_v3	311773	G	A	SYNONYMOUS_CODING	LOW	SILENT	aaC/aaT	N407	2415	lysine+decarboxylase%2C+putative		CODING	rna_PF3D7_0405700-1	exon_PF3D7_0405700-1
1	Pf3D7_04_v3	311776	G	A	SYNONYMOUS_CODING	LOW	SILENT	aaC/aaT	N406	2415	lysine+decarboxylase%2C+putative		CODING	rna_PF3D7_0405700-1	exon_PF3D7_0405700-1
1	Pf3D7_04_v3	311782	G	A	SYNONYMOUS_CODING	LOW	SILENT	aaC/aaT	N404	2415	lysine+decarboxylase%2C+putative		CODING	rna_PF3D7_0405700-1	exon_PF3D7_0405700-1
1	Pf3D7_04_v3	311794	A	G	SYNONYMOUS_CODING	LOW	SILENT	aaT/aaC	N400	2415	lysine+decarboxylase%2C+putative		CODING	rna_PF3D7_0405700-1	exon_PF3D7_0405700-1
1	Pf3D7_04_v3	315510	TTATA	T	INTERGENIC	MODIFIER
1	Pf3D7_04_v3	316219	GTA	G	INTERGENIC	MODIFIER
1	Pf3D7_04_v3	318134	A	AATATAT	INTRON	MODIFIER				731	apical+sushi+protein+%28ASP%29		CODING	rna_PF3D7_0405900-1
1	Pf3D7_04_v3	324658	A	AAAAAT	INTRON	MODIFIER				494	vacuolar+ATP+synthase+subunit+b		CODING	rna_PF3D7_0406100-1
1	Pf3D7_04_v3	327255	C	CT	INTERGENIC	MODIFIER
1	Pf3D7_04_v3	327300	C	A	INTERGENIC	MODIFIER
1	Pf3D7_04_v3	328747	CA	C	INTERGENIC	MODIFIER
1	Pf3D7_04_v3	329738	TTA	T	INTERGENIC	MODIFIER
1	Pf3D7_04_v3	329929	AT	A	INTERGENIC	MODIFIER
1	Pf3D7_04_v3	333518	A	AT	INTRON	MODIFIER				263	cytosolic+glyoxalase+II+%28cGloII%29		CODING	rna_PF3D7_0406400-1
1	Pf3D7_04_v3	334009	G	T	INTERGENIC	MODIFIER
1	Pf3D7_04_v3	334882	G	T	NON_SYNONYMOUS_CODING	MODERATE	MISSENSE	aCa/aAa	T3058K	3211	conserved+Plasmodium+protein%2C+unknown+function		CODING	rna_PF3D7_0406500-1	exon_PF3D7_0406500-1
1	Pf3D7_04_v3	335946	A	G	SYNONYMOUS_CODING	LOW	SILENT	gaT/gaC	D2703	3211	conserved+Plasmodium+protein%2C+unknown+function		CODING	rna_PF3D7_0406500-1	exon_PF3D7_0406500-1
1	Pf3D7_04_v3	335948	C	T	NON_SYNONYMOUS_CODING	MODERATE	MISSENSE	Gat/Aat	D2703N	3211	conserved+Plasmodium+protein%2C+unknown+function		CODING	rna_PF3D7_0406500-1	exon_PF3D7_0406500-1
1	Pf3D7_04_v3	339569	G	T	NON_SYNONYMOUS_CODING	MODERATE	MISSENSE	Ctt/Att	L1496I	3211	conserved+Plasmodium+protein%2C+unknown+function		CODING	rna_PF3D7_0406500-1	exon_PF3D7_0406500-1
1	Pf3D7_04_v3	340898	T	G	NON_SYNONYMOUS_CODING	MODERATE	MISSENSE	Att/Ctt	I1053L	3211	conserved+Plasmodium+protein%2C+unknown+function		CODING	rna_PF3D7_0406500-1	exon_PF3D7_0406500-1
1	Pf3D7_04_v3	344185	TTA	T	INTERGENIC	MODIFIER
1	Pf3D7_04_v3	344878	TTA	T	INTERGENIC	MODIFIER
1	Pf3D7_04_v3	351969	T	TTTTTTA	INTRON	MODIFIER				286	conserved+Plasmodium+protein%2C+unknown+function		CODING	rna_PF3D7_0406800-1
1	Pf3D7_04_v3	352022	A	G	INTRON	MODIFIER				286	conserved+Plasmodium+protein%2C+unknown+function		CODING	rna_PF3D7_0406800-1
1	Pf3D7_04_v3	353873	AATAT	A	INTRON	MODIFIER				1751	conserved+Plasmodium+protein%2C+unknown+function		CODING	rna_PF3D7_0406900-1
1	Pf3D7_04_v3	354932	T	C	NON_SYNONYMOUS_CODING	MODERATE	MISSENSE	Aaa/Gaa	K1441E	1751	conserved+Plasmodium+protein%2C+unknown+function		CODING	rna_PF3D7_0406900-1	exon_PF3D7_0406900-5
1	Pf3D7_04_v3	355071	C	A	SYNONYMOUS_CODING	LOW	SILENT	gtG/gtT	V1394	1751	conserved+Plasmodium+protein%2C+unknown+function		CODING	rna_PF3D7_0406900-1	exon_PF3D7_0406900-5
1	Pf3D7_04_v3	359910	A	T	INTERGENIC	MODIFIER
1	Pf3D7_04_v3	360953	C	G	NON_SYNONYMOUS_CODING	MODERATE	MISSENSE	tGt/tCt	C271S	405	conserved+Plasmodium+protein%2C+unknown+function		CODING	rna_PF3D7_0407000-1	exon_PF3D7_0407000-1
1	Pf3D7_04_v3	361391	CTAT	C	CODON_CHANGE_PLUS_CODON_DELETION	MODERATE		aatagt/agt	NS124S	405	conserved+Plasmodium+protein%2C+unknown+function		CODING	rna_PF3D7_0407000-1	exon_PF3D7_0407000-1
1	Pf3D7_04_v3	362356	A	AAT	INTRON	MODIFIER				333	conserved+Plasmodium+protein%2C+unknown+function		CODING	rna_PF3D7_0407100-1
1	Pf3D7_04_v3	363752	AATAAAT	A	INTRON	MODIFIER				189	peptidyl-tRNA+hydrolase+PTH2%2C+putative		CODING	rna_PF3D7_0407200-1
1	Pf3D7_04_v3	368656	GA	G	INTERGENIC	MODIFIER
1	Pf3D7_04_v3	369999	TTATA	T	INTRON	MODIFIER				380	mitochondrial+carrier+protein%2C+putative		CODING	rna_PF3D7_0407500-1
1	Pf3D7_04_v3	373636	AATG	A	CODON_DELETION	MODERATE		aatgat/aat	ND200N	1212	conserved+Plasmodium+protein%2C+unknown+function		CODING	rna_PF3D7_0407600-1	exon_PF3D7_0407600-1
1	Pf3D7_04_v3	374415	C	T	SYNONYMOUS_CODING	LOW	SILENT	aaC/aaT	N459	1212	conserved+Plasmodium+protein%2C+unknown+function		CODING	rna_PF3D7_0407600-1	exon_PF3D7_0407600-1
1	Pf3D7_04_v3	374660	T	C	NON_SYNONYMOUS_CODING	MODERATE	MISSENSE	aTa/aCa	I541T	1212	conserved+Plasmodium+protein%2C+unknown+function		CODING	rna_PF3D7_0407600-1	exon_PF3D7_0407600-1
1	Pf3D7_04_v3	374669	T	C	NON_SYNONYMOUS_CODING	MODERATE	MISSENSE	aTa/aCa	I544T	1212	conserved+Plasmodium+protein%2C+unknown+function		CODING	rna_PF3D7_0407600-1	exon_PF3D7_0407600-1
1	Pf3D7_04_v3	375191	T	A	NON_SYNONYMOUS_CODING	MODERATE	MISSENSE	gTa/gAa	V718E	1212	conserved+Plasmodium+protein%2C+unknown+function		CODING	rna_PF3D7_0407600-1	exon_PF3D7_0407600-1
1	Pf3D7_04_v3	375765	C	CAAT	CODON_INSERTION	MODERATE		-/AAT	-910N	1212	conserved+Plasmodium+protein%2C+unknown+function		CODING	rna_PF3D7_0407600-1	exon_PF3D7_0407600-1
1	Pf3D7_04_v3	377731	T	C	SYNONYMOUS_CODING	LOW	SILENT	aaA/aaG	K1579	1629	conserved+Plasmodium+protein%2C+unknown+function		CODING	rna_PF3D7_0407700-1	exon_PF3D7_0407700-5
1	Pf3D7_04_v3	383622	CATAT	C	INTERGENIC	MODIFIER
1	Pf3D7_04_v3	384945	C	T	SYNONYMOUS_CODING	LOW	SILENT	Cta/Tta	L8	1960	conserved+Plasmodium+protein%2C+unknown+function		CODING	rna_PF3D7_0407800-1	exon_PF3D7_0407800-1
1	Pf3D7_04_v3	386187	A	C	NON_SYNONYMOUS_CODING	MODERATE	MISSENSE	Att/Ctt	I422L	1960	conserved+Plasmodium+protein%2C+unknown+function		CODING	rna_PF3D7_0407800-1	exon_PF3D7_0407800-1
1	Pf3D7_04_v3	388407	G	A	NON_SYNONYMOUS_CODING	MODERATE	MISSENSE	Gtt/Att	V1162I	1960	conserved+Plasmodium+protein%2C+unknown+function		CODING	rna_PF3D7_0407800-1	exon_PF3D7_0407800-1
1	Pf3D7_04_v3	388409	T	G	SYNONYMOUS_CODING	LOW	SILENT	gtT/gtG	V1162	1960	conserved+Plasmodium+protein%2C+unknown+function		CODING	rna_PF3D7_0407800-1	exon_PF3D7_0407800-1
1	Pf3D7_04_v3	388455	A	G	NON_SYNONYMOUS_CODING	MODERATE	MISSENSE	Atg/Gtg	M1178V	1960	conserved+Plasmodium+protein%2C+unknown+function		CODING	rna_PF3D7_0407800-1	exon_PF3D7_0407800-1
1	Pf3D7_04_v3	388457	G	T	NON_SYNONYMOUS_CODING	MODERATE	MISSENSE	atG/atT	M1178I	1960	conserved+Plasmodium+protein%2C+unknown+function		CODING	rna_PF3D7_0407800-1	exon_PF3D7_0407800-1
1	Pf3D7_04_v3	389956	A	C	NON_SYNONYMOUS_CODING	MODERATE	MISSENSE	gAa/gCa	E1678A	1960	conserved+Plasmodium+protein%2C+unknown+function		CODING	rna_PF3D7_0407800-1	exon_PF3D7_0407800-1
1	Pf3D7_04_v3	389962	G	A	NON_SYNONYMOUS_CODING	MODERATE	MISSENSE	aGt/aAt	S1680N	1960	conserved+Plasmodium+protein%2C+unknown+function		CODING	rna_PF3D7_0407800-1	exon_PF3D7_0407800-1
1	Pf3D7_04_v3	390556	A	C	NON_SYNONYMOUS_CODING	MODERATE	MISSENSE	gAt/gCt	D1878A	1960	conserved+Plasmodium+protein%2C+unknown+function		CODING	rna_PF3D7_0407800-1	exon_PF3D7_0407800-1
1	Pf3D7_04_v3	390738	T	A	NON_SYNONYMOUS_CODING	MODERATE	MISSENSE	Tcg/Acg	S1939T	1960	conserved+Plasmodium+protein%2C+unknown+function		CODING	rna_PF3D7_0407800-1	exon_PF3D7_0407800-1
1	Pf3D7_04_v3	390976	TTATATA	T	INTERGENIC	MODIFIER
1	Pf3D7_04_v3	392367	A	G	SYNONYMOUS_CODING	LOW	SILENT	aaT/aaC	N328	667	AAA+family+ATPase%2C+putative		CODING	rna_PF3D7_0407900-1	exon_PF3D7_0407900-1
1	Pf3D7_04_v3	393506	T	A	INTERGENIC	MODIFIER
1	Pf3D7_04_v3	397069	C	CAT	INTERGENIC	MODIFIER
1	Pf3D7_04_v3	399169	GAAT	G	CODON_DELETION	MODERATE		aat/-	N615-	1121	conserved+Plasmodium+protein%2C+unknown+function		CODING	rna_PF3D7_0408100-1	exon_PF3D7_0408100-1
1	Pf3D7_04_v3	400716	T	TTATA	INTERGENIC	MODIFIER
1	Pf3D7_04_v3	406700	CAT	C	INTRON	MODIFIER				471	conserved+Plasmodium+protein%2C+unknown+function		CODING	rna_PF3D7_0408400-1
1	Pf3D7_04_v3	408580	TTA	T	INTERGENIC	MODIFIER
1	Pf3D7_04_v3	409019	C	CTATTAT	CODON_INSERTION	MODERATE		-/ATAATA	-560II	672	flap+endonuclease+1+%28FEN1%29		CODING	rna_PF3D7_0408500-1	exon_PF3D7_0408500-1
1	Pf3D7_04_v3	411439	TATATAC	T	INTERGENIC	MODIFIER
1	Pf3D7_04_v3	412845	AATAT	A	INTERGENIC	MODIFIER
1	Pf3D7_04_v3	414221	G	A	NON_SYNONYMOUS_CODING	MODERATE	MISSENSE	atG/atA	M273I	984	sporozoite+invasion-associated+protein+1%2C+putative+%28SIAP-1%29		CODING	rna_PF3D7_0408600-1	exon_PF3D7_0408600-1
1	Pf3D7_04_v3	415698	A	G	NON_SYNONYMOUS_CODING	MODERATE	MISSENSE	Agt/Ggt	S766G	984	sporozoite+invasion-associated+protein+1%2C+putative+%28SIAP-1%29		CODING	rna_PF3D7_0408600-1	exon_PF3D7_0408600-1
1	Pf3D7_04_v3	415734	A	G	NON_SYNONYMOUS_CODING	MODERATE	MISSENSE	Aca/Gca	T778A	984	sporozoite+invasion-associated+protein+1%2C+putative+%28SIAP-1%29		CODING	rna_PF3D7_0408600-1	exon_PF3D7_0408600-1
1	Pf3D7_04_v3	416391	TTA	T	INTERGENIC	MODIFIER
1	Pf3D7_04_v3	418308	CATAT	C	INTRON	MODIFIER				842	perforin+like+protein+1+%28SPECT2%29		CODING	rna_PF3D7_0408700-1
1	Pf3D7_04_v3	421508	AATAT	A	INTERGENIC	MODIFIER
1	Pf3D7_04_v3	425856	AAT	A	INTRON	MODIFIER				691	peptidase%2C+M22+family%2C+putative		CODING	rna_PF3D7_0408900.2-1		INTRON	MODIFIER				693	peptidase%2C+M22+family%2C+putative		CODING	rna_PF3D7_0408900.1-1
1	Pf3D7_04_v3	426938	TTA	T	INTRON	MODIFIER				691	peptidase%2C+M22+family%2C+putative		CODING	rna_PF3D7_0408900.2-1		INTRON	MODIFIER				693	peptidase%2C+M22+family%2C+putative		CODING	rna_PF3D7_0408900.1-1
1	Pf3D7_04_v3	427207	TTA	T	INTERGENIC	MODIFIER
1	Pf3D7_04_v3	429344	T	TTTATTA	CODON_CHANGE_PLUS_CODON_INSERTION	MODERATE		aaa/aTAATAAaa	K2008IIK	2567	conserved+Plasmodium+protein%2C+unknown+function		CODING	rna_PF3D7_0409000-1	exon_PF3D7_0409000-1
1	Pf3D7_04_v3	433590	C	T	NON_SYNONYMOUS_CODING	MODERATE	MISSENSE	aGa/aAa	R593K	2567	conserved+Plasmodium+protein%2C+unknown+function		CODING	rna_PF3D7_0409000-1	exon_PF3D7_0409000-1
1	Pf3D7_04_v3	436931	A	G	SYNONYMOUS_CODING	LOW	SILENT	tcT/tcC	S297	534	U4%2FU6+small+nuclear+ribonucleoprotein+PRP31%2C+putative+%28PRPF31%29		CODING	rna_PF3D7_0409100-1	exon_PF3D7_0409100-2
1	Pf3D7_04_v3	441075	AATATAT	A	INTRON	MODIFIER				1010	conserved+Plasmodium+protein%2C+unknown+function		CODING	rna_PF3D7_0409300-1
1	Pf3D7_04_v3	444904	A	G	INTERGENIC	MODIFIER
1	Pf3D7_04_v3	445002	T	TTATATA	INTERGENIC	MODIFIER
1	Pf3D7_04_v3	445664	AAT	A	INTERGENIC	MODIFIER
1	Pf3D7_04_v3	445915	T	TTA	INTERGENIC	MODIFIER
1	Pf3D7_04_v3	448851	T	C	INTERGENIC	MODIFIER
1	Pf3D7_04_v3	449117	C	CAT	INTERGENIC	MODIFIER
1	Pf3D7_04_v3	450332	T	TTA	INTRON	MODIFIER				398	conserved+Plasmodium+protein%2C+unknown+function		CODING	rna_PF3D7_0409500-1
1	Pf3D7_04_v3	451331	A	AAT	INTERGENIC	MODIFIER
1	Pf3D7_04_v3	453720	A	C	NON_SYNONYMOUS_CODING	MODERATE	MISSENSE	Tgt/Ggt	C618G	1145	replication+protein+A1%2C+large+subunit+%28RPA1%29		CODING	rna_PF3D7_0409600-1	exon_PF3D7_0409600-1
1	Pf3D7_04_v3	454308	A	T	NON_SYNONYMOUS_CODING	MODERATE	MISSENSE	Tat/Aat	Y422N	1145	replication+protein+A1%2C+large+subunit+%28RPA1%29		CODING	rna_PF3D7_0409600-1	exon_PF3D7_0409600-1
1	Pf3D7_04_v3	454586	ATAT	A	CODON_CHANGE_PLUS_CODON_DELETION	MODERATE		aatatg/atg	NM328M	1145	replication+protein+A1%2C+large+subunit+%28RPA1%29		CODING	rna_PF3D7_0409600-1	exon_PF3D7_0409600-1
1	Pf3D7_04_v3	455575	AAT	A	INTERGENIC	MODIFIER
1	Pf3D7_04_v3	460459	C	T	SYNONYMOUS_CODING	LOW	SILENT	gaC/gaT	D250	575	conserved+Plasmodium+protein%2C+unknown+function		CODING	rna_PF3D7_0409800-1	exon_PF3D7_0409800-1
1	Pf3D7_04_v3	461569	TTTTA	T	INTERGENIC	MODIFIER
1	Pf3D7_04_v3	462311	T	C	NON_SYNONYMOUS_CODING	MODERATE	MISSENSE	Att/Gtt	I311V	416	actin-like+protein%2C+putative		CODING	rna_PF3D7_0409900-1	exon_PF3D7_0409900-7
1	Pf3D7_04_v3	462711	A	G	SYNONYMOUS_CODING	LOW	SILENT	gtT/gtC	V177	416	actin-like+protein%2C+putative		CODING	rna_PF3D7_0409900-1	exon_PF3D7_0409900-7
1	Pf3D7_04_v3	462799	ATT	A	INTRON	MODIFIER				416	actin-like+protein%2C+putative		CODING	rna_PF3D7_0409900-1
1	Pf3D7_04_v3	463038	A	AAT	INTRON	MODIFIER				416	actin-like+protein%2C+putative		CODING	rna_PF3D7_0409900-1
1	Pf3D7_04_v3	464567	GT	G	INTERGENIC	MODIFIER
1	Pf3D7_04_v3	465382	G	C	NON_SYNONYMOUS_CODING	MODERATE	MISSENSE	Caa/Gaa	Q618E	833	conserved+Plasmodium+protein%2C+unknown+function		CODING	rna_PF3D7_0410000-1	exon_PF3D7_0410000-2
1	Pf3D7_04_v3	465547	G	T	NON_SYNONYMOUS_CODING	MODERATE	MISSENSE	Caa/Aaa	Q563K	833	conserved+Plasmodium+protein%2C+unknown+function		CODING	rna_PF3D7_0410000-1	exon_PF3D7_0410000-2
1	Pf3D7_04_v3	466460	A	T	SYNONYMOUS_CODING	LOW	SILENT	atT/atA	I258	833	conserved+Plasmodium+protein%2C+unknown+function		CODING	rna_PF3D7_0410000-1	exon_PF3D7_0410000-2
1	Pf3D7_04_v3	468848	CATAT	C	INTERGENIC	MODIFIER
1	Pf3D7_04_v3	476815	TATA	T	INTERGENIC	MODIFIER
1	Pf3D7_04_v3	477366	AATAT	A	INTERGENIC	MODIFIER
1	Pf3D7_04_v3	482500	T	TTTA	CODON_CHANGE_PLUS_CODON_INSERTION	MODERATE		aaa/aTAAaa	K464IK	904	GTPase%2C+putative		CODING	rna_PF3D7_0410700-1	exon_PF3D7_0410700-1
1	Pf3D7_04_v3	485873	A	G	SYNONYMOUS_CODING	LOW	SILENT	ggA/ggG	G14	1298	conserved+Plasmodium+protein%2C+unknown+function		CODING	rna_PF3D7_0410800-1	exon_PF3D7_0410800-1
1	Pf3D7_04_v3	485907	A	C	NON_SYNONYMOUS_CODING	MODERATE	MISSENSE	Aac/Cac	N26H	1298	conserved+Plasmodium+protein%2C+unknown+function		CODING	rna_PF3D7_0410800-1	exon_PF3D7_0410800-1
1	Pf3D7_04_v3	486065	GAAT	G	CODON_DELETION	MODERATE		aat/-	N79-	1298	conserved+Plasmodium+protein%2C+unknown+function		CODING	rna_PF3D7_0410800-1	exon_PF3D7_0410800-1
1	Pf3D7_04_v3	487211	A	T	SYNONYMOUS_CODING	LOW	SILENT	tcA/tcT	S460	1298	conserved+Plasmodium+protein%2C+unknown+function		CODING	rna_PF3D7_0410800-1	exon_PF3D7_0410800-1
1	Pf3D7_04_v3	489737	C	G	INTERGENIC	MODIFIER
1	Pf3D7_04_v3	490768	G	T	NON_SYNONYMOUS_CODING	MODERATE	MISSENSE	Cat/Aat	H870N	977	conserved+Plasmodium+protein%2C+unknown+function		CODING	rna_PF3D7_0410900-1	exon_PF3D7_0410900-1
1	Pf3D7_04_v3	494844	A	AT	INTERGENIC	MODIFIER
1	Pf3D7_04_v3	495164	C	CTA	INTERGENIC	MODIFIER
1	Pf3D7_04_v3	499435	CACA	C	CODON_DELETION	MODERATE		cacaac/cac	HN90H	1570	conserved+Plasmodium+protein%2C+unknown+function		CODING	rna_PF3D7_0411000-1	exon_PF3D7_0411000-1
1	Pf3D7_04_v3	502285	GATA	G	CODON_DELETION	MODERATE		gataat/gat	DN1040D	1570	conserved+Plasmodium+protein%2C+unknown+function		CODING	rna_PF3D7_0411000-1	exon_PF3D7_0411000-1
1	Pf3D7_04_v3	503271	C	T	SYNONYMOUS_CODING	LOW	SILENT	aaC/aaT	N1368	1570	conserved+Plasmodium+protein%2C+unknown+function		CODING	rna_PF3D7_0411000-1	exon_PF3D7_0411000-1
1	Pf3D7_04_v3	513241	A	G	SYNONYMOUS_CODING	LOW	SILENT	aaT/aaC	N1276	1304	DEAD+box+ATP-dependent+RNA+helicase%2C+putative		CODING	rna_PF3D7_0411400-1	exon_PF3D7_0411400-1
1	Pf3D7_04_v3	513651	G	A	NON_SYNONYMOUS_CODING	MODERATE	MISSENSE	Cat/Tat	H1140Y	1304	DEAD+box+ATP-dependent+RNA+helicase%2C+putative		CODING	rna_PF3D7_0411400-1	exon_PF3D7_0411400-1
1	Pf3D7_04_v3	514585	A	C	SYNONYMOUS_CODING	LOW	SILENT	acT/acG	T828	1304	DEAD+box+ATP-dependent+RNA+helicase%2C+putative		CODING	rna_PF3D7_0411400-1	exon_PF3D7_0411400-1
1	Pf3D7_04_v3	515220	C	CATT	CODON_CHANGE_PLUS_CODON_INSERTION	MODERATE		aat/aaAATt	N616KI	1304	DEAD+box+ATP-dependent+RNA+helicase%2C+putative		CODING	rna_PF3D7_0411400-1	exon_PF3D7_0411400-1
1	Pf3D7_04_v3	515842	C	T	SYNONYMOUS_CODING	LOW	SILENT	gcG/gcA	A409	1304	DEAD+box+ATP-dependent+RNA+helicase%2C+putative		CODING	rna_PF3D7_0411400-1	exon_PF3D7_0411400-1
1	Pf3D7_04_v3	519535	G	C	INTERGENIC	MODIFIER
1	Pf3D7_04_v3	519838	A	G	SYNONYMOUS_CODING	LOW	SILENT	ttT/ttC	F1927	1928	conserved+Plasmodium+protein%2C+unknown+function		CODING	rna_PF3D7_0411800-1	exon_PF3D7_0411800-1
1	Pf3D7_04_v3	520965	T	C	NON_SYNONYMOUS_CODING	MODERATE	MISSENSE	Aaa/Gaa	K1552E	1928	conserved+Plasmodium+protein%2C+unknown+function		CODING	rna_PF3D7_0411800-1	exon_PF3D7_0411800-1
1	Pf3D7_04_v3	520967	A	T	NON_SYNONYMOUS_CODING	MODERATE	MISSENSE	gTa/gAa	V1551E	1928	conserved+Plasmodium+protein%2C+unknown+function		CODING	rna_PF3D7_0411800-1	exon_PF3D7_0411800-1
1	Pf3D7_04_v3	520970	T	C	NON_SYNONYMOUS_CODING	MODERATE	MISSENSE	aAt/aGt	N1550S	1928	conserved+Plasmodium+protein%2C+unknown+function		CODING	rna_PF3D7_0411800-1	exon_PF3D7_0411800-1
1	Pf3D7_04_v3	522759	T	C	NON_SYNONYMOUS_CODING	MODERATE	MISSENSE	Aac/Gac	N954D	1928	conserved+Plasmodium+protein%2C+unknown+function		CODING	rna_PF3D7_0411800-1	exon_PF3D7_0411800-1
1	Pf3D7_04_v3	522873	G	A	NON_SYNONYMOUS_CODING	MODERATE	MISSENSE	Ccc/Tcc	P916S	1928	conserved+Plasmodium+protein%2C+unknown+function		CODING	rna_PF3D7_0411800-1	exon_PF3D7_0411800-1
1	Pf3D7_04_v3	522945	A	G	NON_SYNONYMOUS_CODING	MODERATE	MISSENSE	Tat/Cat	Y892H	1928	conserved+Plasmodium+protein%2C+unknown+function		CODING	rna_PF3D7_0411800-1	exon_PF3D7_0411800-1
1	Pf3D7_04_v3	522956	C	T	NON_SYNONYMOUS_CODING	MODERATE	MISSENSE	gGt/gAt	G888D	1928	conserved+Plasmodium+protein%2C+unknown+function		CODING	rna_PF3D7_0411800-1	exon_PF3D7_0411800-1
1	Pf3D7_04_v3	522997	C	T	NON_SYNONYMOUS_CODING	MODERATE	MISSENSE	atG/atA	M874I	1928	conserved+Plasmodium+protein%2C+unknown+function		CODING	rna_PF3D7_0411800-1	exon_PF3D7_0411800-1
1	Pf3D7_04_v3	524084	ATTTCTT	A	CODON_CHANGE_PLUS_CODON_DELETION	MODERATE		aaagaaata/ata	KEI510I	1928	conserved+Plasmodium+protein%2C+unknown+function		CODING	rna_PF3D7_0411800-1	exon_PF3D7_0411800-1
1	Pf3D7_04_v3	524954	C	CTATTAT	CODON_INSERTION	MODERATE		-/ATAATA	-222II	1928	conserved+Plasmodium+protein%2C+unknown+function		CODING	rna_PF3D7_0411800-1	exon_PF3D7_0411800-1
1	Pf3D7_04_v3	525218	A	G	NON_SYNONYMOUS_CODING	MODERATE	MISSENSE	aTa/aCa	I134T	1928	conserved+Plasmodium+protein%2C+unknown+function		CODING	rna_PF3D7_0411800-1	exon_PF3D7_0411800-1
1	Pf3D7_04_v3	526439	G	GA	INTERGENIC	MODIFIER
1	Pf3D7_04_v3	527367	G	C	INTERGENIC	MODIFIER
1	Pf3D7_04_v3	528768	T	A	NON_SYNONYMOUS_CODING	MODERATE	MISSENSE	aaA/aaT	K1721N	1912	DNA+polymerase+alpha		CODING	rna_PF3D7_0411900-1	exon_PF3D7_0411900-5
1	Pf3D7_04_v3	529239	C	T	SYNONYMOUS_CODING	LOW	SILENT	aaG/aaA	K1564	1912	DNA+polymerase+alpha		CODING	rna_PF3D7_0411900-1	exon_PF3D7_0411900-5
1	Pf3D7_04_v3	529500	G	A	SYNONYMOUS_CODING	LOW	SILENT	taC/taT	Y1477	1912	DNA+polymerase+alpha		CODING	rna_PF3D7_0411900-1	exon_PF3D7_0411900-5
1	Pf3D7_04_v3	530819	C	T	SYNONYMOUS_CODING	LOW	SILENT	acG/acA	T1098	1912	DNA+polymerase+alpha		CODING	rna_PF3D7_0411900-1	exon_PF3D7_0411900-4
1	Pf3D7_04_v3	531138	G	T	NON_SYNONYMOUS_CODING	MODERATE	MISSENSE	gCa/gAa	A992E	1912	DNA+polymerase+alpha		CODING	rna_PF3D7_0411900-1	exon_PF3D7_0411900-4
1	Pf3D7_04_v3	532460	T	A	SYNONYMOUS_CODING	LOW	SILENT	atA/atT	I551	1912	DNA+polymerase+alpha		CODING	rna_PF3D7_0411900-1	exon_PF3D7_0411900-4
1	Pf3D7_04_v3	533530	AATT	A	CODON_DELETION	MODERATE		aat/-	N194-	1912	DNA+polymerase+alpha		CODING	rna_PF3D7_0411900-1	exon_PF3D7_0411900-4
1	Pf3D7_04_v3	536884	G	C	NON_SYNONYMOUS_CODING	MODERATE	MISSENSE	aaG/aaC	K37N	778	conserved+Plasmodium+protein%2C+unknown+function		CODING	rna_PF3D7_0412000-1	exon_PF3D7_0412000-1
1	Pf3D7_04_v3	538180	C	T	SYNONYMOUS_CODING	LOW	SILENT	caC/caT	H469	778	conserved+Plasmodium+protein%2C+unknown+function		CODING	rna_PF3D7_0412000-1	exon_PF3D7_0412000-1
1	Pf3D7_04_v3	538971	G	A	NON_SYNONYMOUS_CODING	MODERATE	MISSENSE	gGa/gAa	G733E	778	conserved+Plasmodium+protein%2C+unknown+function		CODING	rna_PF3D7_0412000-1	exon_PF3D7_0412000-1
1	Pf3D7_04_v3	540118	T	C	INTERGENIC	MODIFIER
1	Pf3D7_04_v3	540144	A	AATATAT	INTERGENIC	MODIFIER
1	Pf3D7_04_v3	544673	A	G	NON_SYNONYMOUS_CODING	MODERATE	MISSENSE	gAt/gGt	D350G	540	phosphopantothenoylcysteine+synthetase%2C+putative		CODING	rna_PF3D7_0412300-1	exon_PF3D7_0412300-1
1	Pf3D7_04_v3	559776	A	G	NON_SYNONYMOUS_CODING	MODERATE	MISSENSE	aTg/aCg	M212T	340	rifin%2C+pseudogene		CODING	rna_PF3D7_0412600-1	exon_PF3D7_0412600-3
1	Pf3D7_04_v3	560035	A	G	NON_SYNONYMOUS_CODING	MODERATE	MISSENSE	Tct/Cct	S126P	340	rifin%2C+pseudogene		CODING	rna_PF3D7_0412600-1	exon_PF3D7_0412600-3
1	Pf3D7_04_v3	560209	G	A	SYNONYMOUS_CODING	LOW	SILENT	Ctg/Ttg	L68	340	rifin%2C+pseudogene		CODING	rna_PF3D7_0412600-1	exon_PF3D7_0412600-3
1	Pf3D7_04_v3	560780	A	T	INTERGENIC	MODIFIER
1	Pf3D7_04_v3	560781	C	G	INTERGENIC	MODIFIER
1	Pf3D7_04_v3	561406	G	A	INTERGENIC	MODIFIER
1	Pf3D7_04_v3	600749	G	A	INTERGENIC	MODIFIER
1	Pf3D7_04_v3	600793	A	C	INTERGENIC	MODIFIER
1	Pf3D7_04_v3	601486	A	AAT	INTERGENIC	MODIFIER
1	Pf3D7_04_v3	602539	C	A	INTERGENIC	MODIFIER
1	Pf3D7_04_v3	602797	TA	T	INTERGENIC	MODIFIER
1	Pf3D7_04_v3	604353	TA	T	INTRON	MODIFIER				376	rifin+%28RIF%29		CODING	rna_PF3D7_0413200-1
1	Pf3D7_04_v3	604846	G	A	INTERGENIC	MODIFIER
1	Pf3D7_04_v3	604850	G	A	INTERGENIC	MODIFIER
1	Pf3D7_04_v3	604920	A	G	INTERGENIC	MODIFIER
1	Pf3D7_04_v3	606145	A	G	INTERGENIC	MODIFIER
1	Pf3D7_04_v3	606278	G	A	INTERGENIC	MODIFIER
1	Pf3D7_04_v3	606948	AAT	A	INTERGENIC	MODIFIER
1	Pf3D7_04_v3	609075	T	G	INTERGENIC	MODIFIER
1	Pf3D7_04_v3	609198	C	T	NON_SYNONYMOUS_CODING	MODERATE	MISSENSE	cCa/cTa	P15L	346	rifin+%28RIF%29		CODING	rna_PF3D7_0413300-1	exon_PF3D7_0413300-1
1	Pf3D7_04_v3	609253	T	A	INTRON	MODIFIER				346	rifin+%28RIF%29		CODING	rna_PF3D7_0413300-1
1	Pf3D7_04_v3	609262	C	T	INTRON	MODIFIER				346	rifin+%28RIF%29		CODING	rna_PF3D7_0413300-1
1	Pf3D7_04_v3	609882	G	T	NON_SYNONYMOUS_CODING	MODERATE	MISSENSE	Ggt/Tgt	G164C	346	rifin+%28RIF%29		CODING	rna_PF3D7_0413300-1	exon_PF3D7_0413300-2
1	Pf3D7_04_v3	610134	A	G	NON_SYNONYMOUS_CODING	MODERATE	MISSENSE	Aat/Gat	N248D	346	rifin+%28RIF%29		CODING	rna_PF3D7_0413300-1	exon_PF3D7_0413300-2
1	Pf3D7_04_v3	610210	A	G	NON_SYNONYMOUS_CODING	MODERATE	MISSENSE	cAa/cGa	Q273R	346	rifin+%28RIF%29		CODING	rna_PF3D7_0413300-1	exon_PF3D7_0413300-2
1	Pf3D7_04_v3	611676	T	A	INTERGENIC	MODIFIER
1	Pf3D7_04_v3	612098	CA	C	INTERGENIC	MODIFIER
1	Pf3D7_04_v3	612152	C	A	INTERGENIC	MODIFIER
1	Pf3D7_04_v3	613328	A	AAAGT	FRAME_SHIFT	HIGH				422	erythrocyte+membrane+protein+1+%28PfEMP1%29%2C+exon1%2C+pseudogene+%28VAR+pseudogene%29		CODING	rna_PF3D7_0413400-1	exon_PF3D7_0413400-2
1	Pf3D7_04_v3	613721	C	G	NON_SYNONYMOUS_CODING	MODERATE	MISSENSE	Cat/Gat	H308D	422	erythrocyte+membrane+protein+1+%28PfEMP1%29%2C+exon1%2C+pseudogene+%28VAR+pseudogene%29		CODING	rna_PF3D7_0413400-1	exon_PF3D7_0413400-3
1	Pf3D7_04_v3	613733	T	G	NON_SYNONYMOUS_CODING	MODERATE	MISSENSE	Ttt/Gtt	F312V	422	erythrocyte+membrane+protein+1+%28PfEMP1%29%2C+exon1%2C+pseudogene+%28VAR+pseudogene%29		CODING	rna_PF3D7_0413400-1	exon_PF3D7_0413400-3
1	Pf3D7_04_v3	613779	C	T	NON_SYNONYMOUS_CODING	MODERATE	MISSENSE	gCt/gTt	A327V	422	erythrocyte+membrane+protein+1+%28PfEMP1%29%2C+exon1%2C+pseudogene+%28VAR+pseudogene%29		CODING	rna_PF3D7_0413400-1	exon_PF3D7_0413400-3
1	Pf3D7_04_v3	613786	C	T	SYNONYMOUS_CODING	LOW	SILENT	aaC/aaT	N329	422	erythrocyte+membrane+protein+1+%28PfEMP1%29%2C+exon1%2C+pseudogene+%28VAR+pseudogene%29		CODING	rna_PF3D7_0413400-1	exon_PF3D7_0413400-3
1	Pf3D7_04_v3	613809	A	T	NON_SYNONYMOUS_CODING	MODERATE	MISSENSE	gAa/gTa	E337V	422	erythrocyte+membrane+protein+1+%28PfEMP1%29%2C+exon1%2C+pseudogene+%28VAR+pseudogene%29		CODING	rna_PF3D7_0413400-1	exon_PF3D7_0413400-3
1	Pf3D7_04_v3	613886	A	G	SYNONYMOUS_CODING	LOW	SILENT	acA/acG	T362	422	erythrocyte+membrane+protein+1+%28PfEMP1%29%2C+exon1%2C+pseudogene+%28VAR+pseudogene%29		CODING	rna_PF3D7_0413400-1	exon_PF3D7_0413400-4
1	Pf3D7_04_v3	615652	G	A	SYNONYMOUS_CODING	LOW	SILENT	aaG/aaA	K99	295	phosphoglucomutase-2+%28PGM2%29		CODING	rna_PF3D7_0413500-1	exon_PF3D7_0413500-1
1	Pf3D7_04_v3	615745	G	A	SYNONYMOUS_CODING	LOW	SILENT	ggG/ggA	G130	295	phosphoglucomutase-2+%28PGM2%29		CODING	rna_PF3D7_0413500-1	exon_PF3D7_0413500-1
1	Pf3D7_04_v3	616324	A	AATAT	INTERGENIC	MODIFIER
1	Pf3D7_04_v3	617496	G	A	SYNONYMOUS_CODING	LOW	SILENT	acC/acT	T199	392	26S+proteasome+AAA-ATPase+subunit+RPT3%2C+putative		CODING	rna_PF3D7_0413600-1	exon_PF3D7_0413600-2
1	Pf3D7_04_v3	623794	G	A	SYNONYMOUS_CODING	LOW	SILENT	Ctg/Ttg	L756	853	ubiquitin+carboxyl-terminal+hydrolase+a%2C+putative		CODING	rna_PF3D7_0413900-1	exon_PF3D7_0413900-2
1	Pf3D7_04_v3	623886	A	G	NON_SYNONYMOUS_CODING	MODERATE	MISSENSE	gTg/gCg	V725A	853	ubiquitin+carboxyl-terminal+hydrolase+a%2C+putative		CODING	rna_PF3D7_0413900-1	exon_PF3D7_0413900-2
1	Pf3D7_04_v3	623889	T	C	NON_SYNONYMOUS_CODING	MODERATE	MISSENSE	gAc/gGc	D724G	853	ubiquitin+carboxyl-terminal+hydrolase+a%2C+putative		CODING	rna_PF3D7_0413900-1	exon_PF3D7_0413900-2
1	Pf3D7_04_v3	625798	G	A	SYNONYMOUS_CODING	LOW	SILENT	Cta/Tta	L88	853	ubiquitin+carboxyl-terminal+hydrolase+a%2C+putative		CODING	rna_PF3D7_0413900-1	exon_PF3D7_0413900-2
1	Pf3D7_04_v3	626044	AAT	A	INTRON	MODIFIER				853	ubiquitin+carboxyl-terminal+hydrolase+a%2C+putative		CODING	rna_PF3D7_0413900-1
1	Pf3D7_04_v3	627741	AATAAAT	A	INTRON	MODIFIER				1193	chromosome+associated+protein%2C+putative		CODING	rna_PF3D7_0414000-1
1	Pf3D7_04_v3	629690	AAT	A	INTRON	MODIFIER				1193	chromosome+associated+protein%2C+putative		CODING	rna_PF3D7_0414000-1
1	Pf3D7_04_v3	630130	T	C	SYNONYMOUS_CODING	LOW	SILENT	gaA/gaG	E680	1193	chromosome+associated+protein%2C+putative		CODING	rna_PF3D7_0414000-1	exon_PF3D7_0414000-8
1	Pf3D7_04_v3	630569	T	C	SYNONYMOUS_CODING	LOW	SILENT	aaA/aaG	K583	1193	chromosome+associated+protein%2C+putative		CODING	rna_PF3D7_0414000-1	exon_PF3D7_0414000-7
1	Pf3D7_04_v3	630645	C	T	NON_SYNONYMOUS_CODING	MODERATE	MISSENSE	aGa/aAa	R558K	1193	chromosome+associated+protein%2C+putative		CODING	rna_PF3D7_0414000-1	exon_PF3D7_0414000-7
1	Pf3D7_04_v3	631782	C	T	INTRON	MODIFIER				1193	chromosome+associated+protein%2C+putative		CODING	rna_PF3D7_0414000-1
1	Pf3D7_04_v3	636935	G	T	NON_SYNONYMOUS_CODING	MODERATE	MISSENSE	gaC/gaA	D657E	1485	conserved+Plasmodium+membrane+protein%2C+unknown+function		CODING	rna_PF3D7_0414100-1	exon_PF3D7_0414100-1
1	Pf3D7_04_v3	637739	C	T	SYNONYMOUS_CODING	LOW	SILENT	acG/acA	T389	1485	conserved+Plasmodium+membrane+protein%2C+unknown+function		CODING	rna_PF3D7_0414100-1	exon_PF3D7_0414100-1
1	Pf3D7_04_v3	637754	G	A	SYNONYMOUS_CODING	LOW	SILENT	gaC/gaT	D384	1485	conserved+Plasmodium+membrane+protein%2C+unknown+function		CODING	rna_PF3D7_0414100-1	exon_PF3D7_0414100-1
1	Pf3D7_04_v3	639480	GA	G	INTERGENIC	MODIFIER
1	Pf3D7_04_v3	639910	A	G	INTERGENIC	MODIFIER
1	Pf3D7_04_v3	640000	CT	C	INTERGENIC	MODIFIER
1	Pf3D7_04_v3	640111	A	G	INTERGENIC	MODIFIER
1	Pf3D7_04_v3	640836	GT	G	INTERGENIC	MODIFIER
1	Pf3D7_04_v3	640929	A	T	INTERGENIC	MODIFIER
1	Pf3D7_04_v3	642409	T	C	INTERGENIC	MODIFIER
1	Pf3D7_04_v3	646812	T	C	INTERGENIC	MODIFIER
1	Pf3D7_04_v3	646829	A	AT	INTERGENIC	MODIFIER
1	Pf3D7_04_v3	647776	A	G	SYNONYMOUS_CODING	LOW	SILENT	acT/acC	T98	150	calmodulin-like+protein		CODING	rna_PF3D7_0414200.1-1	exon_PF3D7_0414200.1-3	SYNONYMOUS_CODING	LOW	SILENT	acT/acC	T98	150	calmodulin-like+protein		CODING	rna_PF3D7_0414200.2-1	exon_PF3D7_0414200.2-3
1	Pf3D7_04_v3	648743	A	AT	INTERGENIC	MODIFIER
1	Pf3D7_04_v3	648744	A	AT	INTERGENIC	MODIFIER
1	Pf3D7_04_v3	650342	TA	T	INTRON	MODIFIER				112	conserved+Plasmodium+protein%2C+unknown+function		CODING	rna_PF3D7_0414300-1
1	Pf3D7_04_v3	650616	A	AATATAT	INTRON	MODIFIER				112	conserved+Plasmodium+protein%2C+unknown+function		CODING	rna_PF3D7_0414300-1
1	Pf3D7_04_v3	665136	GA	G	INTERGENIC	MODIFIER
1	Pf3D7_04_v3	667505	C	CAT	INTRON	MODIFIER				275	conserved+ARM+repeats+protein%2C+unknown+function		CODING	rna_PF3D7_0414900-1
1	Pf3D7_04_v3	668673	A	G	SYNONYMOUS_CODING	LOW	SILENT	Tta/Cta	L349	379	arsenical+pump-driving+ATPase%2C+putative		CODING	rna_PF3D7_0415000-1	exon_PF3D7_0415000-1
1	Pf3D7_04_v3	672440	A	AAT	INTERGENIC	MODIFIER
1	Pf3D7_04_v3	679043	C	A	NON_SYNONYMOUS_CODING	MODERATE	MISSENSE	aaG/aaT	K32N	2212	conserved+Plasmodium+protein%2C+unknown+function		CODING	rna_PF3D7_0415200-1	exon_PF3D7_0415200-1
1	Pf3D7_04_v3	679987	TTA	T	INTERGENIC	MODIFIER
1	Pf3D7_04_v3	680597	AAT	A	INTERGENIC	MODIFIER
1	Pf3D7_04_v3	680901	CAT	C	INTERGENIC	MODIFIER
1	Pf3D7_04_v3	683072	A	G	SYNONYMOUS_CODING	LOW	SILENT	caA/caG	Q421	1339	cdc2-related+protein+kinase+3+%28CRK3%29		CODING	rna_PF3D7_0415300-1	exon_PF3D7_0415300-1
1	Pf3D7_04_v3	683655	C	T	NON_SYNONYMOUS_CODING	MODERATE	MISSENSE	Cca/Tca	P616S	1339	cdc2-related+protein+kinase+3+%28CRK3%29		CODING	rna_PF3D7_0415300-1	exon_PF3D7_0415300-1
1	Pf3D7_04_v3	683661	C	G	NON_SYNONYMOUS_CODING	MODERATE	MISSENSE	Caa/Gaa	Q618E	1339	cdc2-related+protein+kinase+3+%28CRK3%29		CODING	rna_PF3D7_0415300-1	exon_PF3D7_0415300-1
1	Pf3D7_04_v3	683662	A	T	NON_SYNONYMOUS_CODING	MODERATE	MISSENSE	cAa/cTa	Q618L	1339	cdc2-related+protein+kinase+3+%28CRK3%29		CODING	rna_PF3D7_0415300-1	exon_PF3D7_0415300-1
1	Pf3D7_04_v3	683673	C	T	NON_SYNONYMOUS_CODING	MODERATE	MISSENSE	Cca/Tca	P622S	1339	cdc2-related+protein+kinase+3+%28CRK3%29		CODING	rna_PF3D7_0415300-1	exon_PF3D7_0415300-1
1	Pf3D7_04_v3	683888	G	A	SYNONYMOUS_CODING	LOW	SILENT	ttG/ttA	L693	1339	cdc2-related+protein+kinase+3+%28CRK3%29		CODING	rna_PF3D7_0415300-1	exon_PF3D7_0415300-1
1	Pf3D7_04_v3	684674	T	C	SYNONYMOUS_CODING	LOW	SILENT	acT/acC	T955	1339	cdc2-related+protein+kinase+3+%28CRK3%29		CODING	rna_PF3D7_0415300-1	exon_PF3D7_0415300-1
1	Pf3D7_04_v3	687458	AT	A	INTERGENIC	MODIFIER
1	Pf3D7_04_v3	688386	A	AAT	INTRON	MODIFIER				234	nuclear+cap-binding+protein%2C+putative		CODING	rna_PF3D7_0415500-1
1	Pf3D7_04_v3	691030	AATAT	A	INTERGENIC	MODIFIER
1	Pf3D7_04_v3	695654	A	G	SYNONYMOUS_CODING	LOW	SILENT	caA/caG	Q583	875	RING+zinc+finger+protein%2C+putative		CODING	rna_PF3D7_0415800-1	exon_PF3D7_0415800-1
1	Pf3D7_04_v3	695694	C	G	NON_SYNONYMOUS_CODING	MODERATE	MISSENSE	Caa/Gaa	Q597E	875	RING+zinc+finger+protein%2C+putative		CODING	rna_PF3D7_0415800-1	exon_PF3D7_0415800-1
1	Pf3D7_04_v3	695720	T	G	NON_SYNONYMOUS_CODING	MODERATE	MISSENSE	caT/caG	H605Q	875	RING+zinc+finger+protein%2C+putative		CODING	rna_PF3D7_0415800-1	exon_PF3D7_0415800-1
1	Pf3D7_04_v3	695727	G	C	NON_SYNONYMOUS_CODING	MODERATE	MISSENSE	Gaa/Caa	E608Q	875	RING+zinc+finger+protein%2C+putative		CODING	rna_PF3D7_0415800-1	exon_PF3D7_0415800-1
1	Pf3D7_04_v3	695742	T	C	NON_SYNONYMOUS_CODING	MODERATE	MISSENSE	Tat/Cat	Y613H	875	RING+zinc+finger+protein%2C+putative		CODING	rna_PF3D7_0415800-1	exon_PF3D7_0415800-1
1	Pf3D7_04_v3	701437	CAT	C	INTERGENIC	MODIFIER
1	Pf3D7_04_v3	701633	AAT	A	INTRON	MODIFIER				579	RNA+binding+protein%2C+putative		CODING	rna_PF3D7_0416000-1
1	Pf3D7_04_v3	704259	CATAT	C	INTERGENIC	MODIFIER
1	Pf3D7_04_v3	704563	A	AATAT	INTERGENIC	MODIFIER
1	Pf3D7_04_v3	706847	A	G	NON_SYNONYMOUS_CODING	MODERATE	MISSENSE	Aca/Gca	T107A	826	glutamyl-tRNA%28Gln%29+amidotransferase+subunit+A%2C+putative		CODING	rna_PF3D7_0416100-1	exon_PF3D7_0416100-1
1	Pf3D7_04_v3	707953	T	C	SYNONYMOUS_CODING	LOW	SILENT	aaT/aaC	N475	826	glutamyl-tRNA%28Gln%29+amidotransferase+subunit+A%2C+putative		CODING	rna_PF3D7_0416100-1	exon_PF3D7_0416100-1
1	Pf3D7_04_v3	707956	A	C	SYNONYMOUS_CODING	LOW	SILENT	atA/atC	I476	826	glutamyl-tRNA%28Gln%29+amidotransferase+subunit+A%2C+putative		CODING	rna_PF3D7_0416100-1	exon_PF3D7_0416100-1
1	Pf3D7_04_v3	707966	A	G	NON_SYNONYMOUS_CODING	MODERATE	MISSENSE	Atc/Gtc	I480V	826	glutamyl-tRNA%28Gln%29+amidotransferase+subunit+A%2C+putative		CODING	rna_PF3D7_0416100-1	exon_PF3D7_0416100-1
1	Pf3D7_04_v3	707970	T	A	NON_SYNONYMOUS_CODING	MODERATE	MISSENSE	aTa/aAa	I481K	826	glutamyl-tRNA%28Gln%29+amidotransferase+subunit+A%2C+putative		CODING	rna_PF3D7_0416100-1	exon_PF3D7_0416100-1
1	Pf3D7_04_v3	707975	G	A	NON_SYNONYMOUS_CODING	MODERATE	MISSENSE	Gat/Aat	D483N	826	glutamyl-tRNA%28Gln%29+amidotransferase+subunit+A%2C+putative		CODING	rna_PF3D7_0416100-1	exon_PF3D7_0416100-1
1	Pf3D7_04_v3	709512	G	A	NON_SYNONYMOUS_CODING	MODERATE	MISSENSE	cCa/cTa	P191L	207	conserved+Plasmodium+protein%2C+unknown+function		CODING	rna_PF3D7_0416200-1	exon_PF3D7_0416200-1
1	Pf3D7_04_v3	710529	T	TTA	INTERGENIC	MODIFIER
1	Pf3D7_04_v3	712525	C	T	NON_SYNONYMOUS_CODING	MODERATE	MISSENSE	Gat/Aat	D989N	1465	DNA+replication+licensing+factor%2C+putative		CODING	rna_PF3D7_0416300-1	exon_PF3D7_0416300-1
1	Pf3D7_04_v3	716550	C	CAT	INTERGENIC	MODIFIER
1	Pf3D7_04_v3	717591	A	AAT	INTERGENIC	MODIFIER
1	Pf3D7_04_v3	718866	G	A	NON_SYNONYMOUS_CODING	MODERATE	MISSENSE	atG/atA	M184I	1259	histone+acetyltransferase%2C+putative+%28HAT1%29		CODING	rna_PF3D7_0416400-1	exon_PF3D7_0416400-2
1	Pf3D7_04_v3	720043	A	AAAGAAG	CODON_INSERTION	MODERATE		aaa/aAAGAAGaa	K577KEE	1259	histone+acetyltransferase%2C+putative+%28HAT1%29		CODING	rna_PF3D7_0416400-1	exon_PF3D7_0416400-2
1	Pf3D7_04_v3	722941	CAT	C	INTERGENIC	MODIFIER
1	Pf3D7_04_v3	726534	AGAAAAT	A	CODON_DELETION	MODERATE		gaaaat/-	EN91-	287	prohibitin-like+protein%2C+putative		CODING	rna_PF3D7_0416600-1	exon_PF3D7_0416600-1
1	Pf3D7_04_v3	727153	AAT	A	INTERGENIC	MODIFIER
1	Pf3D7_04_v3	729913	GAT	G	INTERGENIC	MODIFIER
1	Pf3D7_04_v3	730668	A	AAT	INTRON	MODIFIER				192	small+GTP-binding+protein+sar1+%28SAR1%29		CODING	rna_PF3D7_0416800-1
1	Pf3D7_04_v3	734801	A	ATATTAT	CODON_INSERTION	MODERATE		-/ATAATA	-1691II	2422	conserved+Plasmodium+protein%2C+unknown+function		CODING	rna_PF3D7_0416900-1	exon_PF3D7_0416900-1
1	Pf3D7_04_v3	735563	C	T	NON_SYNONYMOUS_CODING	MODERATE	MISSENSE	aGt/aAt	S1437N	2422	conserved+Plasmodium+protein%2C+unknown+function		CODING	rna_PF3D7_0416900-1	exon_PF3D7_0416900-1
1	Pf3D7_04_v3	736724	T	C	NON_SYNONYMOUS_CODING	MODERATE	MISSENSE	cAa/cGa	Q1050R	2422	conserved+Plasmodium+protein%2C+unknown+function		CODING	rna_PF3D7_0416900-1	exon_PF3D7_0416900-1
1	Pf3D7_04_v3	748239	A	T	NON_SYNONYMOUS_CODING	MODERATE	MISSENSE	aAt/aTt	N51I	608	bifunctional+dihydrofolate+reductase-thymidylate+synthase+%28DHFR-TS%29		CODING	rna_PF3D7_0417200-1	exon_PF3D7_0417200-1
1	Pf3D7_04_v3	748262	T	C	NON_SYNONYMOUS_CODING	MODERATE	MISSENSE	Tgt/Cgt	C59R	608	bifunctional+dihydrofolate+reductase-thymidylate+synthase+%28DHFR-TS%29		CODING	rna_PF3D7_0417200-1	exon_PF3D7_0417200-1
1	Pf3D7_04_v3	751469	TA	T	INTRON	MODIFIER				802	LETM1-like+protein%2C+putative		CODING	rna_PF3D7_0417300-1
1	Pf3D7_04_v3	751471	TATA	T	INTRON	MODIFIER				802	LETM1-like+protein%2C+putative		CODING	rna_PF3D7_0417300-1
1	Pf3D7_04_v3	754890	AATATAT	A	INTERGENIC	MODIFIER
1	Pf3D7_04_v3	756922	A	G	NON_SYNONYMOUS_CODING	MODERATE	MISSENSE	aAt/aGt	N210S	6769	conserved+Plasmodium+protein%2C+unknown+function		CODING	rna_PF3D7_0417400-1	exon_PF3D7_0417400-1
1	Pf3D7_04_v3	756928	ATAATAG	A	CODON_DELETION	MODERATE		aataatagt/aat	NNS212N	6769	conserved+Plasmodium+protein%2C+unknown+function		CODING	rna_PF3D7_0417400-1	exon_PF3D7_0417400-1
1	Pf3D7_04_v3	758295	G	A	NON_SYNONYMOUS_CODING	MODERATE	MISSENSE	Gat/Aat	D668N	6769	conserved+Plasmodium+protein%2C+unknown+function		CODING	rna_PF3D7_0417400-1	exon_PF3D7_0417400-1
1	Pf3D7_04_v3	758433	C	A	NON_SYNONYMOUS_CODING	MODERATE	MISSENSE	Caa/Aaa	Q714K	6769	conserved+Plasmodium+protein%2C+unknown+function		CODING	rna_PF3D7_0417400-1	exon_PF3D7_0417400-1
1	Pf3D7_04_v3	763383	C	A	NON_SYNONYMOUS_CODING	MODERATE	MISSENSE	Cat/Aat	H2364N	6769	conserved+Plasmodium+protein%2C+unknown+function		CODING	rna_PF3D7_0417400-1	exon_PF3D7_0417400-1
1	Pf3D7_04_v3	763387	A	T	NON_SYNONYMOUS_CODING	MODERATE	MISSENSE	aAt/aTt	N2365I	6769	conserved+Plasmodium+protein%2C+unknown+function		CODING	rna_PF3D7_0417400-1	exon_PF3D7_0417400-1
1	Pf3D7_04_v3	765232	G	A	NON_SYNONYMOUS_CODING	MODERATE	MISSENSE	cGt/cAt	R2980H	6769	conserved+Plasmodium+protein%2C+unknown+function		CODING	rna_PF3D7_0417400-1	exon_PF3D7_0417400-1
1	Pf3D7_04_v3	766668	A	G	NON_SYNONYMOUS_CODING	MODERATE	MISSENSE	Ata/Gta	I3459V	6769	conserved+Plasmodium+protein%2C+unknown+function		CODING	rna_PF3D7_0417400-1	exon_PF3D7_0417400-1
1	Pf3D7_04_v3	767099	T	G	NON_SYNONYMOUS_CODING	MODERATE	MISSENSE	aaT/aaG	N3602K	6769	conserved+Plasmodium+protein%2C+unknown+function		CODING	rna_PF3D7_0417400-1	exon_PF3D7_0417400-1
1	Pf3D7_04_v3	767543	G	T	SYNONYMOUS_CODING	LOW	SILENT	acG/acT	T3750	6769	conserved+Plasmodium+protein%2C+unknown+function		CODING	rna_PF3D7_0417400-1	exon_PF3D7_0417400-1
1	Pf3D7_04_v3	769502	A	AAACAAG	CODON_INSERTION	MODERATE		-/AACAAG	-4404NK	6769	conserved+Plasmodium+protein%2C+unknown+function		CODING	rna_PF3D7_0417400-1	exon_PF3D7_0417400-1
1	Pf3D7_04_v3	773328	TTTAATA	T	CODON_CHANGE_PLUS_CODON_DELETION	MODERATE		tttaataat/tat	FNN5679Y	6769	conserved+Plasmodium+protein%2C+unknown+function		CODING	rna_PF3D7_0417400-1	exon_PF3D7_0417400-1
1	Pf3D7_04_v3	773585	C	T	SYNONYMOUS_CODING	LOW	SILENT	acC/acT	T5764	6769	conserved+Plasmodium+protein%2C+unknown+function		CODING	rna_PF3D7_0417400-1	exon_PF3D7_0417400-1
1	Pf3D7_04_v3	775809	G	A	NON_SYNONYMOUS_CODING	MODERATE	MISSENSE	Gaa/Aaa	E6506K	6769	conserved+Plasmodium+protein%2C+unknown+function		CODING	rna_PF3D7_0417400-1	exon_PF3D7_0417400-1
1	Pf3D7_04_v3	776030	A	G	SYNONYMOUS_CODING	LOW	SILENT	caA/caG	Q6579	6769	conserved+Plasmodium+protein%2C+unknown+function		CODING	rna_PF3D7_0417400-1	exon_PF3D7_0417400-1
1	Pf3D7_04_v3	777467	GTA	G	INTRON	MODIFIER				296	memo-like+protein		CODING	rna_PF3D7_0417500-1
1	Pf3D7_04_v3	781048	C	T	SYNONYMOUS_CODING	LOW	SILENT	gaG/gaA	E542	807	conserved+Plasmodium+protein%2C+unknown+function		CODING	rna_PF3D7_0417600-1	exon_PF3D7_0417600-4
1	Pf3D7_04_v3	782906	TTATA	T	INTRON	MODIFIER				807	conserved+Plasmodium+protein%2C+unknown+function		CODING	rna_PF3D7_0417600-1
1	Pf3D7_04_v3	787660	A	G	SYNONYMOUS_CODING	LOW	SILENT	aaT/aaC	N561	699	cdc2-related+protein+kinase+1+%28CRK1%29		CODING	rna_PF3D7_0417800-1	exon_PF3D7_0417800-1
1	Pf3D7_04_v3	789294	C	A	NON_SYNONYMOUS_CODING	MODERATE	MISSENSE	Gat/Tat	D17Y	699	cdc2-related+protein+kinase+1+%28CRK1%29		CODING	rna_PF3D7_0417800-1	exon_PF3D7_0417800-1
1	Pf3D7_04_v3	790106	AATAT	A	INTERGENIC	MODIFIER
1	Pf3D7_04_v3	792225	G	A	NON_SYNONYMOUS_CODING	MODERATE	MISSENSE	cGt/cAt	R501H	753	conserved+Plasmodium+protein%2C+unknown+function		CODING	rna_PF3D7_0417900-1	exon_PF3D7_0417900-1
1	Pf3D7_04_v3	792248	G	A	NON_SYNONYMOUS_CODING	MODERATE	MISSENSE	Gga/Aga	G509R	753	conserved+Plasmodium+protein%2C+unknown+function		CODING	rna_PF3D7_0417900-1	exon_PF3D7_0417900-1
1	Pf3D7_04_v3	792317	A	G	NON_SYNONYMOUS_CODING	MODERATE	MISSENSE	Ata/Gta	I532V	753	conserved+Plasmodium+protein%2C+unknown+function		CODING	rna_PF3D7_0417900-1	exon_PF3D7_0417900-1
1	Pf3D7_04_v3	792382	G	C	NON_SYNONYMOUS_CODING	MODERATE	MISSENSE	gaG/gaC	E553D	753	conserved+Plasmodium+protein%2C+unknown+function		CODING	rna_PF3D7_0417900-1	exon_PF3D7_0417900-1
1	Pf3D7_04_v3	794923	C	A	NON_SYNONYMOUS_CODING	MODERATE	MISSENSE	tCt/tAt	S366Y	4891	conserved+Plasmodium+protein%2C+unknown+function		CODING	rna_PF3D7_0418000-1	exon_PF3D7_0418000-1
1	Pf3D7_04_v3	795946	A	C	NON_SYNONYMOUS_CODING	MODERATE	MISSENSE	gaA/gaC	E641D	4891	conserved+Plasmodium+protein%2C+unknown+function		CODING	rna_PF3D7_0418000-1	exon_PF3D7_0418000-2
1	Pf3D7_04_v3	797460	A	G	NON_SYNONYMOUS_CODING	MODERATE	MISSENSE	gAa/gGa	E1146G	4891	conserved+Plasmodium+protein%2C+unknown+function		CODING	rna_PF3D7_0418000-1	exon_PF3D7_0418000-2
1	Pf3D7_04_v3	797570	C	T	NON_SYNONYMOUS_CODING	MODERATE	MISSENSE	Cat/Tat	H1183Y	4891	conserved+Plasmodium+protein%2C+unknown+function		CODING	rna_PF3D7_0418000-1	exon_PF3D7_0418000-2
1	Pf3D7_04_v3	797704	C	T	SYNONYMOUS_CODING	LOW	SILENT	aaC/aaT	N1227	4891	conserved+Plasmodium+protein%2C+unknown+function		CODING	rna_PF3D7_0418000-1	exon_PF3D7_0418000-2
1	Pf3D7_04_v3	797718	C	A	NON_SYNONYMOUS_CODING	MODERATE	MISSENSE	tCt/tAt	S1232Y	4891	conserved+Plasmodium+protein%2C+unknown+function		CODING	rna_PF3D7_0418000-1	exon_PF3D7_0418000-2
1	Pf3D7_04_v3	797719	T	C	SYNONYMOUS_CODING	LOW	SILENT	tcT/tcC	S1232	4891	conserved+Plasmodium+protein%2C+unknown+function		CODING	rna_PF3D7_0418000-1	exon_PF3D7_0418000-2
1	Pf3D7_04_v3	797761	A	C	NON_SYNONYMOUS_CODING	MODERATE	MISSENSE	ttA/ttC	L1246F	4891	conserved+Plasmodium+protein%2C+unknown+function		CODING	rna_PF3D7_0418000-1	exon_PF3D7_0418000-2
1	Pf3D7_04_v3	797792	C	A	NON_SYNONYMOUS_CODING	MODERATE	MISSENSE	Cag/Aag	Q1257K	4891	conserved+Plasmodium+protein%2C+unknown+function		CODING	rna_PF3D7_0418000-1	exon_PF3D7_0418000-2
1	Pf3D7_04_v3	797885	A	AATAT	INTRON	MODIFIER				4891	conserved+Plasmodium+protein%2C+unknown+function		CODING	rna_PF3D7_0418000-1
1	Pf3D7_04_v3	798194	C	CAT	INTRON	MODIFIER				4891	conserved+Plasmodium+protein%2C+unknown+function		CODING	rna_PF3D7_0418000-1
1	Pf3D7_04_v3	798258	C	G	INTRON	MODIFIER				4891	conserved+Plasmodium+protein%2C+unknown+function		CODING	rna_PF3D7_0418000-1
1	Pf3D7_04_v3	800569	C	T	SYNONYMOUS_CODING	LOW	SILENT	taC/taT	Y1916	4891	conserved+Plasmodium+protein%2C+unknown+function		CODING	rna_PF3D7_0418000-1	exon_PF3D7_0418000-6
1	Pf3D7_04_v3	802277	T	A	NON_SYNONYMOUS_CODING	MODERATE	MISSENSE	gTa/gAa	V2433E	4891	conserved+Plasmodium+protein%2C+unknown+function		CODING	rna_PF3D7_0418000-1	exon_PF3D7_0418000-7
1	Pf3D7_04_v3	802695	C	T	SYNONYMOUS_CODING	LOW	SILENT	aaC/aaT	N2572	4891	conserved+Plasmodium+protein%2C+unknown+function		CODING	rna_PF3D7_0418000-1	exon_PF3D7_0418000-7
1	Pf3D7_04_v3	802705	G	A	NON_SYNONYMOUS_CODING	MODERATE	MISSENSE	Gaa/Aaa	E2576K	4891	conserved+Plasmodium+protein%2C+unknown+function		CODING	rna_PF3D7_0418000-1	exon_PF3D7_0418000-7
1	Pf3D7_04_v3	802895	T	A	NON_SYNONYMOUS_CODING	MODERATE	MISSENSE	aTt/aAt	I2639N	4891	conserved+Plasmodium+protein%2C+unknown+function		CODING	rna_PF3D7_0418000-1	exon_PF3D7_0418000-7
1	Pf3D7_04_v3	803121	A	G	SYNONYMOUS_CODING	LOW	SILENT	caA/caG	Q2714	4891	conserved+Plasmodium+protein%2C+unknown+function		CODING	rna_PF3D7_0418000-1	exon_PF3D7_0418000-7
1	Pf3D7_04_v3	803721	A	T	SYNONYMOUS_CODING	LOW	SILENT	tcA/tcT	S2914	4891	conserved+Plasmodium+protein%2C+unknown+function		CODING	rna_PF3D7_0418000-1	exon_PF3D7_0418000-7
1	Pf3D7_04_v3	803782	C	T	SYNONYMOUS_CODING	LOW	SILENT	Cta/Tta	L2935	4891	conserved+Plasmodium+protein%2C+unknown+function		CODING	rna_PF3D7_0418000-1	exon_PF3D7_0418000-7
1	Pf3D7_04_v3	806664	C	T	NON_SYNONYMOUS_CODING	MODERATE	MISSENSE	aCa/aTa	T3829I	4891	conserved+Plasmodium+protein%2C+unknown+function		CODING	rna_PF3D7_0418000-1	exon_PF3D7_0418000-8
1	Pf3D7_04_v3	809579	G	A	NON_SYNONYMOUS_CODING	MODERATE	MISSENSE	Gtg/Atg	V4801M	4891	conserved+Plasmodium+protein%2C+unknown+function		CODING	rna_PF3D7_0418000-1	exon_PF3D7_0418000-8
1	Pf3D7_04_v3	811622	GTCATCA	G	CODON_CHANGE_PLUS_CODON_DELETION	MODERATE		gatgatgac/gac	DDD1005D	1215	conserved+Plasmodium+protein%2C+unknown+function		CODING	rna_PF3D7_0418100-1	exon_PF3D7_0418100-1
1	Pf3D7_04_v3	812520	C	CTATTAT	CODON_INSERTION	MODERATE		-/ATAATA	-708II	1215	conserved+Plasmodium+protein%2C+unknown+function		CODING	rna_PF3D7_0418100-1	exon_PF3D7_0418100-1
1	Pf3D7_04_v3	812818	C	T	NON_SYNONYMOUS_CODING	MODERATE	MISSENSE	Gat/Aat	D609N	1215	conserved+Plasmodium+protein%2C+unknown+function		CODING	rna_PF3D7_0418100-1	exon_PF3D7_0418100-1
1	Pf3D7_04_v3	812994	A	G	NON_SYNONYMOUS_CODING	MODERATE	MISSENSE	tTt/tCt	F550S	1215	conserved+Plasmodium+protein%2C+unknown+function		CODING	rna_PF3D7_0418100-1	exon_PF3D7_0418100-1
1	Pf3D7_04_v3	813156	A	ATATTAT	CODON_INSERTION	MODERATE		-/ATAATA	-496II	1215	conserved+Plasmodium+protein%2C+unknown+function		CODING	rna_PF3D7_0418100-1	exon_PF3D7_0418100-1
1	Pf3D7_04_v3	819473	T	C	SYNONYMOUS_CODING	LOW	SILENT	aaA/aaG	K956	992	conserved+Plasmodium+protein%2C+unknown+function		CODING	rna_PF3D7_0418300-1	exon_PF3D7_0418300-1
1	Pf3D7_04_v3	819579	ATAT	A	CODON_CHANGE_PLUS_CODON_DELETION	MODERATE		aatatt/att	NI920I	992	conserved+Plasmodium+protein%2C+unknown+function		CODING	rna_PF3D7_0418300-1	exon_PF3D7_0418300-1
1	Pf3D7_04_v3	821054	C	T	SYNONYMOUS_CODING	LOW	SILENT	aaG/aaA	K429	992	conserved+Plasmodium+protein%2C+unknown+function		CODING	rna_PF3D7_0418300-1	exon_PF3D7_0418300-1
1	Pf3D7_04_v3	822556	AAT	A	INTERGENIC	MODIFIER
1	Pf3D7_04_v3	822773	G	GAATA	INTERGENIC	MODIFIER
1	Pf3D7_04_v3	825652	AAT	A	INTERGENIC	MODIFIER
1	Pf3D7_04_v3	827733	A	AAT	INTERGENIC	MODIFIER
1	Pf3D7_04_v3	829058	T	TTA	INTERGENIC	MODIFIER
1	Pf3D7_04_v3	831449	A	T	INTRON	MODIFIER				187	Bet3+transport+protein%2C+putative+%28BET3p%29		CODING	rna_PF3D7_0418500-1
1	Pf3D7_04_v3	835973	T	TTAATAA	CODON_INSERTION	MODERATE		att/atTAATAAt	I527INN	2011	regulator+of+chromosome+condensation%2C+putative		CODING	rna_PF3D7_0418600-1	exon_PF3D7_0418600-1
1	Pf3D7_04_v3	838398	A	AAATAAT	CODON_INSERTION	MODERATE		-/AATAAT	-1336NN	2011	regulator+of+chromosome+condensation%2C+putative		CODING	rna_PF3D7_0418600-1	exon_PF3D7_0418600-1
1	Pf3D7_04_v3	839310	A	G	SYNONYMOUS_CODING	LOW	SILENT	aaA/aaG	K1639	2011	regulator+of+chromosome+condensation%2C+putative		CODING	rna_PF3D7_0418600-1	exon_PF3D7_0418600-1
1	Pf3D7_04_v3	840150	T	A	NON_SYNONYMOUS_CODING	MODERATE	MISSENSE	ttT/ttA	F1919L	2011	regulator+of+chromosome+condensation%2C+putative		CODING	rna_PF3D7_0418600-1	exon_PF3D7_0418600-1
1	Pf3D7_04_v3	840445	GATATAT	G	INTERGENIC	MODIFIER
1	Pf3D7_04_v3	842969	A	AATAT	INTERGENIC	MODIFIER
1	Pf3D7_04_v3	845237	T	TC	INTERGENIC	MODIFIER
1	Pf3D7_04_v3	846549	TTATA	T	INTERGENIC	MODIFIER
1	Pf3D7_04_v3	850272	T	A	NON_SYNONYMOUS_CODING	MODERATE	MISSENSE	caT/caA	H89Q	440	conserved+Plasmodium+protein%2C+unknown+function		CODING	rna_PF3D7_0419000-1	exon_PF3D7_0419000-3
1	Pf3D7_04_v3	850542	CAT	C	INTRON	MODIFIER				440	conserved+Plasmodium+protein%2C+unknown+function		CODING	rna_PF3D7_0419000-1
1	Pf3D7_04_v3	857377	AAT	A	INTERGENIC	MODIFIER
1	Pf3D7_04_v3	857841	AAT	A	INTERGENIC	MODIFIER
1	Pf3D7_04_v3	862152	AAAT	A	CODON_DELETION	MODERATE		aat/-	N1386-	2472	conserved+Plasmodium+protein%2C+unknown+function		CODING	rna_PF3D7_0419400-1	exon_PF3D7_0419400-1
1	Pf3D7_04_v3	863561	C	T	NON_SYNONYMOUS_CODING	MODERATE	MISSENSE	tCt/tTt	S1855F	2472	conserved+Plasmodium+protein%2C+unknown+function		CODING	rna_PF3D7_0419400-1	exon_PF3D7_0419400-1
1	Pf3D7_04_v3	865342	T	G	NON_SYNONYMOUS_CODING	MODERATE	MISSENSE	aaT/aaG	N2342K	2472	conserved+Plasmodium+protein%2C+unknown+function		CODING	rna_PF3D7_0419400-1	exon_PF3D7_0419400-3
1	Pf3D7_04_v3	865491	T	TATAA	INTRON	MODIFIER				2472	conserved+Plasmodium+protein%2C+unknown+function		CODING	rna_PF3D7_0419400-1
1	Pf3D7_04_v3	868108	C	T	NON_SYNONYMOUS_CODING	MODERATE	MISSENSE	Gtt/Att	V2I	536	conserved+Plasmodium+membrane+protein%2C+unknown+function		CODING	rna_PF3D7_0419500-1	exon_PF3D7_0419500-1
1	Pf3D7_04_v3	869246	A	T	INTERGENIC	MODIFIER
1	Pf3D7_04_v3	872377	AATAT	A	INTERGENIC	MODIFIER
1	Pf3D7_04_v3	872877	AAT	A	INTERGENIC	MODIFIER
1	Pf3D7_04_v3	879896	G	C	NON_SYNONYMOUS_CODING	MODERATE	MISSENSE	tGc/tCc	C523S	5035	phosphatidylinositol+4-kinase%2C+putative		CODING	rna_PF3D7_0419900-1	exon_PF3D7_0419900-3
1	Pf3D7_04_v3	880364	GTAA	G	CODON_DELETION	MODERATE		tgtaat/tgt	CN679C	5035	phosphatidylinositol+4-kinase%2C+putative		CODING	rna_PF3D7_0419900-1	exon_PF3D7_0419900-3
1	Pf3D7_04_v3	880848	A	G	SYNONYMOUS_CODING	LOW	SILENT	aaA/aaG	K840	5035	phosphatidylinositol+4-kinase%2C+putative		CODING	rna_PF3D7_0419900-1	exon_PF3D7_0419900-3
1	Pf3D7_04_v3	880954	A	G	NON_SYNONYMOUS_CODING	MODERATE	MISSENSE	Ata/Gta	I876V	5035	phosphatidylinositol+4-kinase%2C+putative		CODING	rna_PF3D7_0419900-1	exon_PF3D7_0419900-3
1	Pf3D7_04_v3	880975	T	C	NON_SYNONYMOUS_CODING	MODERATE	MISSENSE	Tac/Cac	Y883H	5035	phosphatidylinositol+4-kinase%2C+putative		CODING	rna_PF3D7_0419900-1	exon_PF3D7_0419900-3
[truncated: 10,571 more rows]

## Sheet: 3D7_Genz669178_#1_clone3
This flask had two copies of wild-type PfDHODH. In addition, it had the cytochrome c oxidase I239V mutation, which was also present in 3D7: E182D and 3D7 E182D: D182E.
I think that SNP may just be present in my initial 3D7 stock.
3D7_Genz-669178_1_clone_3	Chromosome	Position	Reference	Variant(s)	Effect	Impact	Type	Codon	Amino Acid Change	Coverage Depth	Protein Name	Biotype	Coding	Transcript ID	Exon ID	Effect	Impact	Type	Codon	Amino Acid Change	Coverage Depth	Protein Name	Biotype	Coding	Transcript ID	Exon ID	Effect	Impact	Type	Codon	Amino Acid Change	Coverage Depth	Protein Name	Biotype	Coding	Transcript ID	Exon ID	Effect	Impact	Type	Codon	Amino Acid Change	Coverage Depth	Protein Name	Biotype	Coding	Transcript ID	Exon ID
1	M76611	772	T	C	NON_SYNONYMOUS_CODING	MODERATE	MISSENSE	Atc/Gtc	I239V	250	cytochrome+c+oxidase+subunit+3+%28cox3%29		CODING	rna_mal_mito_1-1	exon_mal_mito_1-1
1	M76611	4952	C	T	INTERGENIC	MODIFIER
1	PFC10_API_IRAB	9004	T	C	SYNONYMOUS_CODING	LOW	SILENT	tcT/tcC	S658	1024	RNA+polymerase+B+%28rpoB%29		CODING	rna_PFC10_API0015-1	exon_PFC10_API0015-1
1	PFC10_API_IRAB	17915	G	A	SYNONYMOUS_CODING	LOW	SILENT	Cta/Tta	L195	766	molecular+chaperone+%28Clp+%28C%3F%29%29		CODING	rna_PFC10_API0060-1	exon_PFC10_API0060-1
1	PFC10_API_IRAB	18694	G	A	SYNONYMOUS_CODING	LOW	SILENT	gaC/gaT	D59	129	probably+protein%2C+unknown+function+%28ORF129%29		CODING	rna_PFC10_API0022-1	exon_PFC10_API0022-1
1	PFC10_API_IRAB	18860	G	A	NON_SYNONYMOUS_CODING	MODERATE	MISSENSE	tCa/tTa	S4L	129	probably+protein%2C+unknown+function+%28ORF129%29		CODING	rna_PFC10_API0022-1	exon_PFC10_API0022-1
1	PFC10_API_IRAB	22669	C	T	NON_SYNONYMOUS_CODING	MODERATE	MISSENSE	aGa/aAa	R118K	239	apicoplast+ribosomal+protein+S5+%28rps5%29		CODING	rna_PFC10_API0033-1	exon_PFC10_API0033-1
1	PFC10_API_IRAB	23796	T	C	NON_SYNONYMOUS_CODING	MODERATE	MISSENSE	Att/Gtt	I46V	128	apicoplast+ribosomal+protein+S8+%28rps8%29		CODING	rna_PFC10_API0035-1	exon_PFC10_API0035-1
1	PFC10_API_IRAB	23943	A	AT	INTERGENIC	MODIFIER
1	PFC10_API_IRAB	23947	A	AT	FRAME_SHIFT	HIGH				114	apicoplast+ribosomal+protein+L14+%28rpl14%29		CODING	rna_PFC10_API0036-1	exon_PFC10_API0036-1
1	PFC10_API_IRAB	25587	CT	C	INTERGENIC	MODIFIER
1	PFC10_API_IRAB	25869	A	AT	INTERGENIC	MODIFIER
1	PFC10_API_IRAB	27761	TA	T	EXON	MODIFIER				24	unspecified+product		NON_CODING	rna_PFC10_API0047:tRNA-1
1	PFC10_API_IRAB	28008	AT	A	EXON	MODIFIER				28	unspecified+product		NON_CODING	rna_PFC10_API0050:tRNA-1
1	PFC10_API_IRAB	28127	G	GA	INTERGENIC	MODIFIER
1	PFC10_API_IRAB	29000	C	T	NON_SYNONYMOUS_CODING	MODERATE	MISSENSE	tGt/tAt	C31Y	208	apicoplast+ribosomal+protein+S4+%28rps4%29		CODING	rna_PFC10_API0055-1	exon_PFC10_API0055-1
1	PFC10_API_IRAB	29019	C	T	NON_SYNONYMOUS_CODING	MODERATE	MISSENSE	Ggt/Agt	G25S	208	apicoplast+ribosomal+protein+S4+%28rps4%29		CODING	rna_PFC10_API0055-1	exon_PFC10_API0055-1
1	Pf3D7_01_v3	74424	T	TA	INTERGENIC	MODIFIER
1	Pf3D7_01_v3	122494	AAT	A	INTERGENIC	MODIFIER
1	Pf3D7_01_v3	190317	CATAATA	C	CODON_DELETION	MODERATE		cataataat/cat	HNN17H	3499	ubiquitin+carboxyl-terminal+hydrolase%2C+putative		CODING	rna_PF3D7_0104300-1	exon_PF3D7_0104300-1
1	Pf3D7_01_v3	287205	T	TTATATA	INTRON	MODIFIER				214	Rab+GTPase+5c+%28RAB5c%29		CODING	rna_PF3D7_0106800-1
1	Pf3D7_01_v3	288090	TAA	T	INTRON	MODIFIER				214	Rab+GTPase+5c+%28RAB5c%29		CODING	rna_PF3D7_0106800-1
1	Pf3D7_01_v3	318038	A	C	NON_SYNONYMOUS_CODING	MODERATE	MISSENSE	Aat/Cat	N1141H	1595	serine%2Fthreonine+protein+kinase%2C+putative		CODING	rna_PF3D7_0107600-1	exon_PF3D7_0107600-1
1	Pf3D7_01_v3	319523	AATATAT	A	INTERGENIC	MODIFIER
1	Pf3D7_01_v3	320629	CAATAAT	C	CODON_DELETION	MODERATE		aataat/-	NN155-	446	conserved+Plasmodium+membrane+protein%2C+unknown+function		CODING	rna_PF3D7_0107700-1	exon_PF3D7_0107700-1
1	Pf3D7_01_v3	332798	A	AAAAT	INTERGENIC	MODIFIER
1	Pf3D7_01_v3	333937	A	AATAT	INTERGENIC	MODIFIER
1	Pf3D7_01_v3	357976	C	CATAT	INTRON	MODIFIER				360	conserved+Plasmodium+protein%2C+unknown+function		CODING	rna_PF3D7_0108800-1
1	Pf3D7_01_v3	440423	CAT	C	INTRON	MODIFIER				371	UMP-CMP+kinase%2C+putative		CODING	rna_PF3D7_0111500-1
1	Pf3D7_01_v3	444895	T	TTA	INTERGENIC	MODIFIER
1	Pf3D7_01_v3	572399	A	AT	FRAME_SHIFT	HIGH				211	Plasmodium+exported+protein%2C+unknown+function%2C+pseudogene		CODING	rna_PF3D7_0114900-1	exon_PF3D7_0114900-3
1	Pf3D7_02_v3	674686	T	TTTTA	INTERGENIC	MODIFIER
1	Pf3D7_02_v3	676139	G	GATA	CODON_INSERTION	MODERATE		gat/gATAat	D237DN	722	vacuolar+protein-sorting+protein+VPS45%2C+putative		CODING	rna_PF3D7_0216400-1	exon_PF3D7_0216400-1
1	Pf3D7_03_v3	74267	CATAT	C	INTERGENIC	MODIFIER
1	Pf3D7_03_v3	100628	CAT	C	INTERGENIC	MODIFIER
1	Pf3D7_03_v3	111749	AAT	A	INTERGENIC	MODIFIER
1	Pf3D7_03_v3	250784	A	ATTATATT	INTERGENIC	MODIFIER
1	Pf3D7_03_v3	527747	CAT	C	INTERGENIC	MODIFIER
1	Pf3D7_03_v3	697432	G	GTA	INTERGENIC	MODIFIER
1	Pf3D7_03_v3	711223	AAT	A	INTERGENIC	MODIFIER
1	Pf3D7_03_v3	976063	AAT	A	INTERGENIC	MODIFIER
1	Pf3D7_03_v3	996702	AATATAT	A	INTERGENIC	MODIFIER
1	Pf3D7_04_v3	204564	CAT	C	INTERGENIC	MODIFIER
1	Pf3D7_04_v3	250092	CATAATA	C	CODON_DELETION	MODERATE		cataataat/cat	HNN788H	4138	conserved+Plasmodium+membrane+protein%2C+unknown+function		CODING	rna_PF3D7_0404600-1	exon_PF3D7_0404600-1
1	Pf3D7_04_v3	250394	AACCACC	A	CODON_DELETION	MODERATE		accacc/-	TT889-	4138	conserved+Plasmodium+membrane+protein%2C+unknown+function		CODING	rna_PF3D7_0404600-1	exon_PF3D7_0404600-1
1	Pf3D7_04_v3	369999	TTATA	T	INTRON	MODIFIER				380	mitochondrial+carrier+protein%2C+putative		CODING	rna_PF3D7_0407500-1
1	Pf3D7_04_v3	717153	A	AT	INTERGENIC	MODIFIER
1	Pf3D7_04_v3	877564	AAT	A	INTERGENIC	MODIFIER
1	Pf3D7_04_v3	914052	AAT	A	INTERGENIC	MODIFIER
1	Pf3D7_04_v3	1019914	TA	T	INTERGENIC	MODIFIER
1	Pf3D7_05_v3	312253	A	T	INTERGENIC	MODIFIER
1	Pf3D7_05_v3	803968	A	T	SYNONYMOUS_CODING	LOW	SILENT	atT/atA	I1720	2488	carbon+catabolite+repressor+protein+4%2C+putative+%28CCR4%29		CODING	rna_PF3D7_0519500-1	exon_PF3D7_0519500-1
1	Pf3D7_07_v3	136886	T	TAAC	CODON_INSERTION	MODERATE		-/AAC	-428N	2299	erythrocyte+membrane-associated+antigen		CODING	rna_PF3D7_0703500-1	exon_PF3D7_0703500-1
1	Pf3D7_07_v3	839236	C	CATAT	INTRON	MODIFIER				179	conserved+Plasmodium+protein%2C+unknown+function		CODING	rna_PF3D7_0719100-1
1	Pf3D7_08_v3	701497	C	CAATAAT	CODON_INSERTION	MODERATE		-/AATAAT	-375NN	758	conserved+Plasmodium+protein%2C+unknown+function		CODING	rna_PF3D7_0814500-1	exon_PF3D7_0814500-1
1	Pf3D7_08_v3	785496	GTATTAT	G	CODON_CHANGE_PLUS_CODON_DELETION	MODERATE		aataatact/act	NNT1372T	2235	asparagine-rich+antigen		CODING	rna_PF3D7_0817300-1	exon_PF3D7_0817300-1
1	Pf3D7_08_v3	950013	A	AT	INTRON	MODIFIER				514	conserved+Plasmodium+protein%2C+unknown+function		CODING	rna_PF3D7_0821000-1
1	Pf3D7_08_v3	1350111	A	AAT	INTERGENIC	MODIFIER
1	Pf3D7_08_v3	1384271	TTATATA	T	INTRON	MODIFIER				303	stevor		CODING	rna_PF3D7_0832000-1
1	Pf3D7_09_v3	1391912	AAT	A	INTERGENIC	MODIFIER
1	Pf3D7_12_v3	2040264	AAT	A	INTERGENIC	MODIFIER
1	Pf3D7_13_v3	421903	AAT	A	INTERGENIC	MODIFIER
1	Pf3D7_13_v3	548174	A	AATAT	INTERGENIC	MODIFIER
1	Pf3D7_13_v3	1831238	ATATAT	A	INTERGENIC	MODIFIER
1	Pf3D7_13_v3	1906162	AAT	A	INTERGENIC	MODIFIER
1	Pf3D7_14_v3	572810	A	AAT	INTERGENIC	MODIFIER
1	Pf3D7_14_v3	573037	CTA	C	INTERGENIC	MODIFIER
1	Pf3D7_14_v3	968560	C	G	NON_SYNONYMOUS_CODING	MODERATE	MISSENSE	tCt/tGt	S333C	1468	conserved+Plasmodium+protein%2C+unknown+function		CODING	rna_PF3D7_1423800-1	exon_PF3D7_1423800-1
1	Pf3D7_14_v3	1339030	AAT	A	INTERGENIC	MODIFIER
1	Pf3D7_14_v3	2029232	A	AT	INTERGENIC	MODIFIER
1	Pf3D7_14_v3	3062021	G	GTATTT	INTRON	MODIFIER				394	conserved+Plasmodium+membrane+protein%2C+unknown+function		CODING	rna_PF3D7_1474600-1
1	Pf3D7_14_v3	3074279	TTATA	T	INTERGENIC	MODIFIER

## Sheet: 3D7_E182D_IDI6273_#2_clone3
3D7: E182D parasites selected with IDI-6273 gave rise to an almost wild-type revertant (3D7 E182D: D182E, alternate glutamate codon).
# SnpEff version SnpEff 3.0a (build 2012-07-08), by Pablo Cingolani
# Command line: SnpEff -c /idi/sabeti-data/software/snpEff/snpEff_3_0a/snpEff.config -o txt Pf3D7v90 -treatAllAsProteinCoding false -ud 0 -noStats
# Chromo	Position	Reference	Change	Change_type	Homozygous	Quality	Coverage	Warnings	Gene_ID	Gene_name	Bio_type	Trancript_ID	Exon_ID	Exon_Rank	Effect	old_AA/new_AA	Old_codon/New_codon	Codon_Num(CDS)	Codon_Degeneracy	CDS_size	Codons_around	AAs_around	Custom_interval_ID
M76611	772	T	C	SNP	Hom	9334.01	250		mal_mito_1	cytochrome+c+oxidase+subunit+3+%28cox3%29	coding	rna_mal_mito_1-1	exon_mal_mito_1-1	1	NON_SYNONYMOUS_CODING	I/V	Atc/Gtc	239	0	753
M76611	4952	C	T	SNP	Hom	9437.01	250								INTERGENIC
PFC10_API_IRAB	9004	T	C	SNP	Hom	3731.01	107		PFC10_API0015	RNA+polymerase+B+%28rpoB%29	coding	rna_PFC10_API0015-1	exon_PFC10_API0015-1	1	SYNONYMOUS_CODING	S/S	tcT/tcC	658	3	3075
PFC10_API_IRAB	15406	*	#NAME?	DEL	Hom	6812	74		PFC10_API0018	apicoplast+ribosomal+protein+S2+%28rps2%29	coding	rna_PFC10_API0018-1	exon_PFC10_API0018-1	1	FRAME_SHIFT: rna_PFC10_API0018-1					684
PFC10_API_IRAB	17267	*	#NAME?	INS	Hom	2701.96	66		PFC10_API0060	molecular+chaperone+%28Clp+%28C%3F%29%29	coding	rna_PFC10_API0060-1	exon_PFC10_API0060-1	1	CODON_INSERTION	-/I	-/ATA	411		2301
PFC10_API_IRAB	17915	G	A	SNP	Hom	2205	68		PFC10_API0060	molecular+chaperone+%28Clp+%28C%3F%29%29	coding	rna_PFC10_API0060-1	exon_PFC10_API0060-1	1	SYNONYMOUS_CODING	L/L	Cta/Tta	195	1	2301
PFC10_API_IRAB	18694	G	A	SNP	Hom	3170	89		PFC10_API0022	probably+protein%2C+unknown+function+%28ORF129%29	coding	rna_PFC10_API0022-1	exon_PFC10_API0022-1	1	SYNONYMOUS_CODING	D/D	gaC/gaT	59	1	390
PFC10_API_IRAB	18828	G	T	SNP	Hom	3071	87		PFC10_API0022	probably+protein%2C+unknown+function+%28ORF129%29	coding	rna_PFC10_API0022-1	exon_PFC10_API0022-1	1	NON_SYNONYMOUS_CODING	Q/K	Caa/Aaa	15	0	390
PFC10_API_IRAB	18860	G	A	SNP	Hom	3421.01	92		PFC10_API0022	probably+protein%2C+unknown+function+%28ORF129%29	coding	rna_PFC10_API0022-1	exon_PFC10_API0022-1	1	NON_SYNONYMOUS_CODING	S/L	tCa/tTa	4	0	390
PFC10_API_IRAB	22669	C	T	SNP	Hom	2400	69		PFC10_API0033	apicoplast+ribosomal+protein+S5+%28rps5%29	coding	rna_PFC10_API0033-1	exon_PFC10_API0033-1	1	NON_SYNONYMOUS_CODING	R/K	aGa/aAa	118	0	720
PFC10_API_IRAB	23796	T	C	SNP	Hom	2294	71		PFC10_API0035	apicoplast+ribosomal+protein+S8+%28rps8%29	coding	rna_PFC10_API0035-1	exon_PFC10_API0035-1	1	NON_SYNONYMOUS_CODING	I/V	Att/Gtt	46	0	387
PFC10_API_IRAB	23944	*	TRUE	INS	Hom	1991.96	54								INTERGENIC
PFC10_API_IRAB	23948	*	TRUE	INS	Hom	2150.96	59		PFC10_API0036	apicoplast+ribosomal+protein+L14+%28rpl14%29	coding	rna_PFC10_API0036-1	exon_PFC10_API0036-1	1	FRAME_SHIFT: rna_PFC10_API0036-1					345
PFC10_API_IRAB	25588	*	-1	DEL	Hom	2057.96	74								INTERGENIC
PFC10_API_IRAB	25870	*	TRUE	INS	Hom	1008.49	83								INTERGENIC
PFC10_API_IRAB	27762	*	#NAME?	DEL	Hom	3976	100		PFC10_API0047:tRNA	unspecified+product	non-coding	rna_PFC10_API0047:tRNA-1			EXON: exon_PFC10_API0047:tRNA-1					76
PFC10_API_IRAB	28009	*	-1	DEL	Hom	5345	135		PFC10_API0050:tRNA	unspecified+product	non-coding	rna_PFC10_API0050:tRNA-1			EXON: exon_PFC10_API0050:tRNA-1					88
PFC10_API_IRAB	28128	*	#NAME?	INS	Hom	4334	99								INTERGENIC
PFC10_API_IRAB	29000	C	T	SNP	Hom	3300.01	93		PFC10_API0055	apicoplast+ribosomal+protein+S4+%28rps4%29	coding	rna_PFC10_API0055-1	exon_PFC10_API0055-1	1	NON_SYNONYMOUS_CODING	C/Y	tGt/tAt	31	0	627
PFC10_API_IRAB	29019	C	T	SNP	Hom	3210.99	90		PFC10_API0055	apicoplast+ribosomal+protein+S4+%28rps4%29	coding	rna_PFC10_API0055-1	exon_PFC10_API0055-1	1	NON_SYNONYMOUS_CODING	G/S	Ggt/Agt	25	0	627
Pf3D7_01_v3	57405	A	C	SNP	Hom	89.51	9								INTERGENIC
Pf3D7_01_v3	108580	*	#NAME?	INS	Hom	805.96	23								INTERGENIC
Pf3D7_01_v3	153507	G	A	SNP	Hom	107.51	10								INTERGENIC
Pf3D7_01_v3	153536	G	A	SNP	Hom	131.26	8								INTERGENIC
Pf3D7_01_v3	160654	A	T	SNP	Hom	188.13	6								INTERGENIC
Pf3D7_01_v3	160658	G	T	SNP	Hom	223.06	7								INTERGENIC
Pf3D7_01_v3	160662	G	T	SNP	Hom	258.03	9								INTERGENIC
Pf3D7_01_v3	190318	*	#NAME?	DEL	Hom	1453.96	35		PF3D7_0104300	ubiquitin+carboxyl-terminal+hydrolase%2C+putative	coding	rna_PF3D7_0104300-1	exon_PF3D7_0104300-1	1	CODON_DELETION	HNN/H	cataataat/cat	17		10500
Pf3D7_01_v3	228041	A	G	SNP	Hom	282.01	15								INTERGENIC
Pf3D7_01_v3	270240	*	#NAME?	INS	Hom	1367.96	30								INTERGENIC
Pf3D7_01_v3	272429	*	#NAME?	INS	Hom	161.98	31								INTERGENIC
Pf3D7_01_v3	287206	*	#NAME?	INS	Hom	935.97	25		PF3D7_0106800	Rab+GTPase+5c+%28RAB5c%29	coding	rna_PF3D7_0106800-1			INTRON					645
Pf3D7_01_v3	288304	*	#NAME?	DEL	Hom	3366	43		PF3D7_0106800	Rab+GTPase+5c+%28RAB5c%29	coding	rna_PF3D7_0106800-1			INTRON					645
Pf3D7_01_v3	289079	*	#NAME?	INS	Hom	1972.96	21								INTERGENIC
Pf3D7_01_v3	289307	*	#NAME?	DEL	Hom	476.23	23								INTERGENIC
Pf3D7_01_v3	289467	*	#NAME?	INS	Hom	578.97	14								INTERGENIC
Pf3D7_01_v3	293470	*	#NAME?	INS	Hom	875.97	31								INTERGENIC
Pf3D7_01_v3	293767	*	#NAME?	DEL	Hom	3443	39		PF3D7_0107000	centrin-1+%28CEN1%29	coding	rna_PF3D7_0107000-1			INTRON					507
Pf3D7_01_v3	293767	*	#NAME?	DEL	Hom	3443	39		PF3D7_0107000	centrin-1+%28CEN1%29	coding	rna_PF3D7_0107000-1			SPLICE_SITE_DONOR
Pf3D7_01_v3	293830	*	#NAME?	DEL	Hom	1816.96	42		PF3D7_0107000	centrin-1+%28CEN1%29	coding	rna_PF3D7_0107000-1			INTRON					507
Pf3D7_01_v3	313141	*	#NAME?	INS	Hom	260.98	19								INTERGENIC
Pf3D7_01_v3	314519	C	T	SNP	Hom	1052	31								INTERGENIC
Pf3D7_01_v3	319524	*	#NAME?	DEL	Hom	1049.48	23								INTERGENIC
Pf3D7_01_v3	320630	*	#NAME?	DEL	Hom	1954.96	42		PF3D7_0107700	conserved+Plasmodium+membrane+protein%2C+unknown+function	coding	rna_PF3D7_0107700-1	exon_PF3D7_0107700-1	1	CODON_DELETION	NN/-	aataat/-	155		1341
Pf3D7_01_v3	332821	*	#NAME?	INS	Hom	920.96	26								INTERGENIC
Pf3D7_01_v3	333938	*	#NAME?	INS	Hom	1079.75	34								INTERGENIC
Pf3D7_01_v3	417149	A	T	SNP	Hom	349	13								INTERGENIC
Pf3D7_01_v3	417156	G	T	SNP	Hom	181.06	10								INTERGENIC
Pf3D7_01_v3	417162	G	T	SNP	Hom	188.06	10								INTERGENIC
Pf3D7_01_v3	572400	*	TRUE	INS	Hom	159.99	43		PF3D7_0114900	Plasmodium+exported+protein%2C+unknown+function%2C+pseudogene	coding	rna_PF3D7_0114900-1	exon_PF3D7_0114900-3	3	FRAME_SHIFT: rna_PF3D7_0114900-1					636
Pf3D7_02_v3	211	C	T	SNP	Hom	214.03	15								INTERGENIC
Pf3D7_02_v3	220	*	#NAME?	DEL	Hom	287.98	18								INTERGENIC
Pf3D7_02_v3	31884	A	C	SNP	Hom	101.51	7								INTERGENIC
Pf3D7_02_v3	483153	C	T	SNP	Hom	257.97	18								INTERGENIC
Pf3D7_02_v3	483158	C	T	SNP	Hom	249.54	18								INTERGENIC
Pf3D7_02_v3	631342	*	#NAME?	INS	Hom	1757.96	27								INTERGENIC
Pf3D7_02_v3	674687	*	#NAME?	INS	Hom	1501.96	28								INTERGENIC
Pf3D7_02_v3	719281	C	A	SNP	Hom	247	19								INTERGENIC
Pf3D7_03_v3	2364	T	C	SNP	Hom	162.06	17								INTERGENIC
Pf3D7_03_v3	210875	*	#NAME?	INS	Hom	78	30								INTERGENIC
Pf3D7_03_v3	250785	*	#NAME?	INS	Hom	1992.96	31								INTERGENIC
Pf3D7_03_v3	352725	T	A	SNP	Hom	722	22								INTERGENIC
Pf3D7_03_v3	352751	C	T	SNP	Hom	388	14								INTERGENIC
Pf3D7_03_v3	352757	C	T	SNP	Hom	307.01	13								INTERGENIC
Pf3D7_03_v3	486436	*	#NAME?	DEL	Hom	926.96	39								INTERGENIC
Pf3D7_03_v3	527748	*	#NAME?	DEL	Hom	339.96	18								INTERGENIC
Pf3D7_03_v3	532855	*	#NAME?	INS	Hom	882.96	22								INTERGENIC
Pf3D7_03_v3	572632	*	#NAME?	INS	Hom	128.98	35								INTERGENIC
Pf3D7_03_v3	614336	C	A	SNP	Hom	918	31								INTERGENIC
Pf3D7_03_v3	630530	*	#NAME?	DEL	Hom	1177.96	34								INTERGENIC
Pf3D7_03_v3	697433	*	#NAME?	INS	Hom	712.96	27								INTERGENIC
Pf3D7_03_v3	710548	*	#NAME?	DEL	Hom	261.98	14								INTERGENIC
Pf3D7_03_v3	710605	*	#NAME?	INS	Hom	187.98	13								INTERGENIC
Pf3D7_03_v3	715546	*	TRUE	INS	Hom	133.73	17								INTERGENIC
Pf3D7_03_v3	723187	*	#NAME?	INS	Hom	789.96	35								INTERGENIC
Pf3D7_03_v3	763103	*	#NAME?	INS	Hom	475.93	32		PF3D7_0318400	conserved+Plasmodium+protein%2C+unknown+function	coding	rna_PF3D7_0318400-1			INTRON					1776
Pf3D7_03_v3	996703	*	#NAME?	DEL	Hom	672.98	22								INTERGENIC
Pf3D7_03_v3	1067929	C	T	SNP	Hom	101.51	7								INTERGENIC
Pf3D7_03_v3	1067938	T	G	SNP	Hom	67.97	4								INTERGENIC
Pf3D7_03_v3	1067943	C	T	SNP	Hom	67.97	4								INTERGENIC
Pf3D7_03_v3	1067965	A	G	SNP	Hom	67.97	4								INTERGENIC
Pf3D7_04_v3	116936	*	#NAME?	DEL	Hom	367.09	25								INTERGENIC
Pf3D7_04_v3	203656	*	#NAME?	DEL	Hom	181.1	22								INTERGENIC
Pf3D7_04_v3	204565	*	#NAME?	DEL	Hom	332.96	26								INTERGENIC
Pf3D7_04_v3	242884	*	#NAME?	DEL	Hom	864.09	25								INTERGENIC
Pf3D7_04_v3	249736	*	#NAME?	DEL	Hom	5392	62		PF3D7_0404600	conserved+Plasmodium+membrane+protein%2C+unknown+function	coding	rna_PF3D7_0404600-1	exon_PF3D7_0404600-1	1	CODON_DELETION	DMNTHMITH/D	gatatgaatacacatatgatcacacat/gat	669		12417
Pf3D7_04_v3	250093	*	#NAME?	DEL	Hom	2789.96	47		PF3D7_0404600	conserved+Plasmodium+membrane+protein%2C+unknown+function	coding	rna_PF3D7_0404600-1	exon_PF3D7_0404600-1	1	CODON_DELETION	HNN/H	cataataat/cat	788		12417
Pf3D7_04_v3	278559	*	#NAME?	INS	Hom	379.23	20								INTERGENIC
Pf3D7_04_v3	313650	*	#NAME?	DEL	Hom	1775.96	23								INTERGENIC
Pf3D7_04_v3	313856	*	#NAME?	DEL	Hom	1813.96	25								INTERGENIC
Pf3D7_04_v3	320256	*	#NAME?	INS	Hom	450.96	15								INTERGENIC
Pf3D7_04_v3	330981	*	#NAME?	DEL	Hom	2204.96	36								INTERGENIC
Pf3D7_04_v3	332409	*	#NAME?	DEL	Hom	257.99	18		PF3D7_0406400	cytosolic+glyoxalase+II+%28cGloII%29	coding	rna_PF3D7_0406400-1			INTRON					792
Pf3D7_04_v3	351079	*	#NAME?	INS	Hom	837.96	35		PF3D7_0406700	conserved+Plasmodium+protein%2C+unknown+function	coding	rna_PF3D7_0406700-1			INTRON					2544
Pf3D7_04_v3	355718	*	#NAME?	INS	Hom	1858.96	51		PF3D7_0406900	conserved+Plasmodium+protein%2C+unknown+function	coding	rna_PF3D7_0406900-1	exon_PF3D7_0406900-5	5	CODON_INSERTION	-/KKM	-/AAAAAAATG	1179		5256
Pf3D7_04_v3	367453	*	#NAME?	INS	Hom	1659.96	28								INTERGENIC
Pf3D7_04_v3	370000	*	#NAME?	DEL	Hom	1625.96	38		PF3D7_0407500	mitochondrial+carrier+protein%2C+putative	coding	rna_PF3D7_0407500-1			INTRON					1143
Pf3D7_04_v3	372512	*	#NAME?	INS	Hom	713.03	14								INTERGENIC
Pf3D7_04_v3	375142	G	A	SNP	Hom	362	12		PF3D7_0407600	conserved+Plasmodium+protein%2C+unknown+function	coding	rna_PF3D7_0407600-1	exon_PF3D7_0407600-1	1	NON_SYNONYMOUS_CODING	D/N	Gat/Aat	702	0	3639
Pf3D7_04_v3	375145	*	#NAME?	DEL	Hom	523.96	12		PF3D7_0407600	conserved+Plasmodium+protein%2C+unknown+function	coding	rna_PF3D7_0407600-1	exon_PF3D7_0407600-1	1	CODON_DELETION	E/-	gaa/-	703	0	3639
Pf3D7_04_v3	375155	A	G	SNP	Hom	98.51	4		PF3D7_0407600	conserved+Plasmodium+protein%2C+unknown+function	coding	rna_PF3D7_0407600-1	exon_PF3D7_0407600-1	1	NON_SYNONYMOUS_CODING	E/G	gAa/gGa	706	0	3639
Pf3D7_04_v3	375156	A	T	SNP	Hom	66.97	4		PF3D7_0407600	conserved+Plasmodium+protein%2C+unknown+function	coding	rna_PF3D7_0407600-1	exon_PF3D7_0407600-1	1	NON_SYNONYMOUS_CODING	E/D	gaA/gaT	706	1	3639
Pf3D7_04_v3	375160	G	T	SNP	Hom	98.51	4		PF3D7_0407600	conserved+Plasmodium+protein%2C+unknown+function	coding	rna_PF3D7_0407600-1	exon_PF3D7_0407600-1	1	NON_SYNONYMOUS_CODING	D/Y	Gat/Tat	708	0	3639
Pf3D7_04_v3	375163	G	A	SNP	Hom	100.51	4		PF3D7_0407600	conserved+Plasmodium+protein%2C+unknown+function	coding	rna_PF3D7_0407600-1	exon_PF3D7_0407600-1	1	NON_SYNONYMOUS_CODING	E/K	Gaa/Aaa	709	0	3639
Pf3D7_04_v3	375165	A	T	SNP	Hom	101.51	4		PF3D7_0407600	conserved+Plasmodium+protein%2C+unknown+function	coding	rna_PF3D7_0407600-1	exon_PF3D7_0407600-1	1	NON_SYNONYMOUS_CODING	E/D	gaA/gaT	709	1	3639
Pf3D7_04_v3	375169	G	A	SNP	Hom	101.51	4		PF3D7_0407600	conserved+Plasmodium+protein%2C+unknown+function	coding	rna_PF3D7_0407600-1	exon_PF3D7_0407600-1	1	NON_SYNONYMOUS_CODING	D/N	Gat/Aat	711	0	3639
Pf3D7_04_v3	375179	A	T	SNP	Hom	400	13		PF3D7_0407600	conserved+Plasmodium+protein%2C+unknown+function	coding	rna_PF3D7_0407600-1	exon_PF3D7_0407600-1	1	NON_SYNONYMOUS_CODING	D/V	gAt/gTt	714	0	3639
Pf3D7_04_v3	375182	*	#NAME?	DEL	Hom	217.96	13		PF3D7_0407600	conserved+Plasmodium+protein%2C+unknown+function	coding	rna_PF3D7_0407600-1	exon_PF3D7_0407600-1	1	CODON_CHANGE_PLUS_CODON_DELETION	EN/D	gaaaat/gat	715		3639
Pf3D7_04_v3	375187	G	A	SNP	Hom	471	15		PF3D7_0407600	conserved+Plasmodium+protein%2C+unknown+function	coding	rna_PF3D7_0407600-1	exon_PF3D7_0407600-1	1	NON_SYNONYMOUS_CODING	D/N	Gat/Aat	717	0	3639
Pf3D7_04_v3	382955	*	#NAME?	DEL	Hom	1552.98	26		PF3D7_0407700	conserved+Plasmodium+protein%2C+unknown+function	coding	rna_PF3D7_0407700-1			INTRON					4890
Pf3D7_04_v3	383326	*	#NAME?	DEL	Hom	563.03	18								INTERGENIC
Pf3D7_04_v3	406745	*	#NAME?	INS	Hom	1793.96	35		PF3D7_0408400	conserved+Plasmodium+protein%2C+unknown+function	coding	rna_PF3D7_0408400-1			INTRON					1416
Pf3D7_04_v3	468221	C	T	SNP	Hom	67.51	7								INTERGENIC
Pf3D7_04_v3	724961	*	#NAME?	INS	Hom	356.98	19								INTERGENIC
Pf3D7_04_v3	840721	A	T	SNP	Hom	222.03	13								INTERGENIC
Pf3D7_04_v3	877565	*	#NAME?	DEL	Hom	583.37	27								INTERGENIC
Pf3D7_04_v3	914053	*	#NAME?	DEL	Hom	1099.23	38								INTERGENIC
Pf3D7_04_v3	1084344	*	#NAME?	INS	Hom	103.23	21								INTERGENIC
Pf3D7_04_v3	1084876	*	#NAME?	INS	Hom	62.05	25								INTERGENIC
Pf3D7_04_v3	1182160	A	G	SNP	Hom	190.13	19								INTERGENIC
Pf3D7_05_v3	311087	G	T	SNP	Hom	278.64	23								INTERGENIC
Pf3D7_05_v3	431452	T	A	SNP	Hom	112.51	6								INTERGENIC
Pf3D7_05_v3	431454	T	A	SNP	Hom	111.51	7								INTERGENIC
Pf3D7_05_v3	469231	*	#NAME?	INS	Hom	68.05	27								INTERGENIC
Pf3D7_05_v3	614994	T	A	SNP	Hom	118.26	13								INTERGENIC
Pf3D7_05_v3	614997	T	A	SNP	Hom	119.26	14								INTERGENIC
Pf3D7_05_v3	800593	C	A	SNP	Hom	65.97	8								INTERGENIC
Pf3D7_05_v3	955882	*	#NAME?	INS	Hom	415.96	23								INTERGENIC
Pf3D7_05_v3	1032928	*	#NAME?	INS	Hom	74.93	15								INTERGENIC
Pf3D7_05_v3	1034057	A	T	SNP	Hom	135.13	11								INTERGENIC
Pf3D7_05_v3	1034062	A	T	SNP	Hom	135.13	11								INTERGENIC
Pf3D7_05_v3	1083232	G	A	SNP	Hom	409	22		PF3D7_0526200.1	ADP-ribosylation+factor+GTPase-activating+protein%2C+putative	coding	rna_PF3D7_0526200.1-1			INTRON					1521
Pf3D7_05_v3	1083232	G	A	SNP	Hom	409	22		PF3D7_0526200.2	ADP-ribosylation+factor+GTPase-activating+protein%2C+putative	coding	rna_PF3D7_0526200.2-1			INTRON					1518
Pf3D7_05_v3	1116495	T	A	SNP	Hom	62.97	9								INTERGENIC
Pf3D7_05_v3	1116497	T	A	SNP	Hom	62.97	9								INTERGENIC
Pf3D7_05_v3	1116499	T	A	SNP	Hom	62.97	8								INTERGENIC
Pf3D7_05_v3	1116502	T	A	SNP	Hom	99.51	9								INTERGENIC
Pf3D7_06_v3	383	*	#NAME?	DEL	Hom	199.42	22								INTERGENIC
Pf3D7_06_v3	57425	C	A	SNP	Hom	1107	66								INTERGENIC
Pf3D7_06_v3	59728	G	T	SNP	Hom	90.26	91								INTERGENIC
Pf3D7_06_v3	59731	A	C	SNP	Hom	90.26	89								INTERGENIC
Pf3D7_06_v3	59830	G	T	SNP	Hom	479	39								INTERGENIC
Pf3D7_06_v3	59833	A	C	SNP	Hom	522	39								INTERGENIC
Pf3D7_06_v3	131493	T	C	SNP	Hom	1693	49		PF3D7_0603300	dihydroorotate+dehydrogenase%2C+mitochondrial+precursor+%28DHODH%29	coding	rna_PF3D7_0603300-1	exon_PF3D7_0603300-1	1	SYNONYMOUS_CODING	E/E	gaA/gaG	182	1	1710
Pf3D7_06_v3	288212	T	A	SNP	Hom	101.51	5								INTERGENIC
Pf3D7_06_v3	288214	G	A	SNP	Hom	134.26	6								INTERGENIC
Pf3D7_06_v3	288218	C	A	SNP	Hom	101.51	6								INTERGENIC
Pf3D7_06_v3	1094658	C	T	SNP	Hom	100.51	8								INTERGENIC
Pf3D7_06_v3	1094661	A	T	SNP	Hom	104.51	8								INTERGENIC
Pf3D7_06_v3	1094669	A	T	SNP	Hom	70.97	8								INTERGENIC
Pf3D7_06_v3	1094672	*	#NAME?	DEL	Hom	319.03	8								INTERGENIC
Pf3D7_06_v3	1313228	A	T	SNP	Hom	69.97	44								INTERGENIC
Pf3D7_06_v3	1365477	A	G	SNP	Hom	932	33		PF3D7_0632500	erythrocyte+membrane+protein+1%2C+PfEMP1+%28VAR%29	coding	rna_PF3D7_0632500-1	exon_PF3D7_0632500-1	1	SYNONYMOUS_CODING	D/D	gaT/gaC	318	1	11865
Pf3D7_06_v3	1365513	T	C	SNP	Hom	592	24		PF3D7_0632500	erythrocyte+membrane+protein+1%2C+PfEMP1+%28VAR%29	coding	rna_PF3D7_0632500-1	exon_PF3D7_0632500-1	1	SYNONYMOUS_CODING	P/P	ccA/ccG	306	3	11865
Pf3D7_06_v3	1365519	A	G	SNP	Hom	487	22		PF3D7_0632500	erythrocyte+membrane+protein+1%2C+PfEMP1+%28VAR%29	coding	rna_PF3D7_0632500-1	exon_PF3D7_0632500-1	1	SYNONYMOUS_CODING	Y/Y	taT/taC	304	1	11865
Pf3D7_06_v3	1365540	C	T	SNP	Hom	391	18		PF3D7_0632500	erythrocyte+membrane+protein+1%2C+PfEMP1+%28VAR%29	coding	rna_PF3D7_0632500-1	exon_PF3D7_0632500-1	1	SYNONYMOUS_CODING	Q/Q	caG/caA	297	1	11865
Pf3D7_06_v3	1365548	*	#NAME?	INS	Hom	313.97	12		PF3D7_0632500	erythrocyte+membrane+protein+1%2C+PfEMP1+%28VAR%29	coding	rna_PF3D7_0632500-1	exon_PF3D7_0632500-1	1	FRAME_SHIFT: rna_PF3D7_0632500-1					11865
Pf3D7_06_v3	1365553	*	#NAME?	INS	Hom	552.99	9		PF3D7_0632500	erythrocyte+membrane+protein+1%2C+PfEMP1+%28VAR%29	coding	rna_PF3D7_0632500-1	exon_PF3D7_0632500-1	1	FRAME_SHIFT: rna_PF3D7_0632500-1					11865
Pf3D7_06_v3	1365554	G	T	SNP	Hom	189.06	9		PF3D7_0632500	erythrocyte+membrane+protein+1%2C+PfEMP1+%28VAR%29	coding	rna_PF3D7_0632500-1	exon_PF3D7_0632500-1	1	NON_SYNONYMOUS_CODING	H/N	Cat/Aat	293	0	11865
Pf3D7_06_v3	1365557	C	T	SNP	Hom	534	23		PF3D7_0632500	erythrocyte+membrane+protein+1%2C+PfEMP1+%28VAR%29	coding	rna_PF3D7_0632500-1	exon_PF3D7_0632500-1	1	NON_SYNONYMOUS_CODING	E/K	Gaa/Aaa	292	0	11865
Pf3D7_06_v3	1365561	C	G	SNP	Hom	717	27		PF3D7_0632500	erythrocyte+membrane+protein+1%2C+PfEMP1+%28VAR%29	coding	rna_PF3D7_0632500-1	exon_PF3D7_0632500-1	1	NON_SYNONYMOUS_CODING	K/N	aaG/aaC	290	1	11865
Pf3D7_06_v3	1365879	G	A	SNP	Hom	271.03	9		PF3D7_0632500	erythrocyte+membrane+protein+1%2C+PfEMP1+%28VAR%29	coding	rna_PF3D7_0632500-1	exon_PF3D7_0632500-1	1	SYNONYMOUS_CODING	F/F	ttC/ttT	184	1	11865
Pf3D7_06_v3	1365903	C	T	SNP	Hom	75.97	4		PF3D7_0632500	erythrocyte+membrane+protein+1%2C+PfEMP1+%28VAR%29	coding	rna_PF3D7_0632500-1	exon_PF3D7_0632500-1	1	NON_SYNONYMOUS_CODING	M/I	atG/atA	176	0	11865
Pf3D7_06_v3	1365908	T	G	SNP	Hom	96.51	4		PF3D7_0632500	erythrocyte+membrane+protein+1%2C+PfEMP1+%28VAR%29	coding	rna_PF3D7_0632500-1	exon_PF3D7_0632500-1	1	NON_SYNONYMOUS_CODING	K/Q	Aaa/Caa	175	0	11865
Pf3D7_06_v3	1416617	*	#NAME?	DEL	Hom	211.98	43								INTERGENIC
Pf3D7_06_v3	1416620	*	-C	DEL	Hom	171.03	40								INTERGENIC
Pf3D7_06_v3	1417497	T	G	SNP	Hom	87.26	15								INTERGENIC
Pf3D7_06_v3	1417592	*	-C	DEL	Hom	149.23	14								INTERGENIC
Pf3D7_06_v3	1417739	C	G	SNP	Hom	99.26	14								INTERGENIC
Pf3D7_07_v3	1062	G	A	SNP	Hom	351.17	25								INTERGENIC
Pf3D7_07_v3	1072	*	+C	INS	Hom	601	30								INTERGENIC
Pf3D7_07_v3	87261	*	#NAME?	DEL	Hom	671.17	31								INTERGENIC
Pf3D7_07_v3	148567	*	#NAME?	DEL	Hom	973.96	17								INTERGENIC
Pf3D7_07_v3	190948	*	#NAME?	DEL	Hom	499.96	25								INTERGENIC
Pf3D7_07_v3	204498	T	A	SNP	Hom	299.54	14								INTERGENIC
Pf3D7_07_v3	251445	T	A	SNP	Hom	266.01	12								INTERGENIC
Pf3D7_07_v3	251447	T	A	SNP	Hom	231.03	12								INTERGENIC
Pf3D7_07_v3	251449	T	A	SNP	Hom	233.03	12								INTERGENIC
Pf3D7_07_v3	251451	T	A	SNP	Hom	256.01	13								INTERGENIC
Pf3D7_07_v3	251453	T	A	SNP	Hom	270.01	13								INTERGENIC
Pf3D7_07_v3	251455	T	A	SNP	Hom	274.01	15								INTERGENIC
Pf3D7_07_v3	839237	*	#NAME?	INS	Hom	1377.96	43		PF3D7_0719100	conserved+Plasmodium+protein%2C+unknown+function	coding	rna_PF3D7_0719100-1			INTRON					540
Pf3D7_07_v3	1265751	*	#NAME?	INS	Hom	71.37	22								INTERGENIC
Pf3D7_07_v3	1293101	*	TRUE	INS	Hom	75.99	40								INTERGENIC
Pf3D7_07_v3	1297225	C	A	SNP	Hom	491	20								INTERGENIC
Pf3D7_07_v3	1416898	G	T	SNP	Hom	81.51	6								INTERGENIC
Pf3D7_07_v3	1416901	A	T	SNP	Hom	79.51	6								INTERGENIC
Pf3D7_08_v3	73315	G	T	SNP	Hom	480.13	24								INTERGENIC
Pf3D7_08_v3	73317	G	T	SNP	Hom	493	22								INTERGENIC
Pf3D7_08_v3	118633	T	A	SNP	Hom	912	25								INTERGENIC
Pf3D7_08_v3	123520	G	T	SNP	Hom	266.01	12								INTERGENIC
Pf3D7_08_v3	123522	C	T	SNP	Hom	297	11								INTERGENIC
Pf3D7_08_v3	348471	T	A	SNP	Hom	67.97	11								INTERGENIC
Pf3D7_08_v3	348474	G	A	SNP	Hom	67.97	11								INTERGENIC
Pf3D7_08_v3	348488	C	A	SNP	Hom	115.26	11								INTERGENIC
Pf3D7_08_v3	348526	T	A	SNP	Hom	132.26	7								INTERGENIC
Pf3D7_08_v3	348528	T	A	SNP	Hom	134.26	7								INTERGENIC
Pf3D7_08_v3	348530	T	A	SNP	Hom	134.26	7								INTERGENIC
Pf3D7_08_v3	377006	T	A	SNP	Hom	214.03	25								INTERGENIC
Pf3D7_08_v3	395347	A	T	SNP	Hom	254.03	11								INTERGENIC
Pf3D7_08_v3	604719	C	A	SNP	Hom	714	26								INTERGENIC
Pf3D7_08_v3	604721	C	A	SNP	Hom	616	26								INTERGENIC
Pf3D7_08_v3	630835	C	A	SNP	Hom	644	27								INTERGENIC
Pf3D7_08_v3	630841	T	A	SNP	Hom	684	26								INTERGENIC
Pf3D7_08_v3	630843	T	A	SNP	Hom	611	26								INTERGENIC
Pf3D7_08_v3	701498	*	#NAME?	INS	Hom	1375.96	32		PF3D7_0814500	conserved+Plasmodium+protein%2C+unknown+function	coding	rna_PF3D7_0814500-1	exon_PF3D7_0814500-1	1	CODON_INSERTION	-/NN	-/AATAAT	375		2277
Pf3D7_08_v3	732643	T	A	SNP	Hom	364	16								INTERGENIC
Pf3D7_08_v3	732656	T	A	SNP	Hom	367	18								INTERGENIC
Pf3D7_08_v3	785497	*	#NAME?	DEL	Hom	1601.96	46		PF3D7_0817300	asparagine-rich+antigen	coding	rna_PF3D7_0817300-1	exon_PF3D7_0817300-1	1	CODON_CHANGE_PLUS_CODON_DELETION	NNT/T	aataatact/act	1372		6708
Pf3D7_08_v3	816645	C	A	SNP	Hom	109.51	11								INTERGENIC
Pf3D7_08_v3	841731	*	#NAME?	DEL	Hom	355.01	17								INTERGENIC
Pf3D7_08_v3	841901	*	#NAME?	INS	Hom	252.09	9								INTERGENIC
Pf3D7_08_v3	857209	G	T	SNP	Hom	229.06	9								INTERGENIC
Pf3D7_08_v3	857214	A	T	SNP	Hom	265.03	10								INTERGENIC
Pf3D7_08_v3	886767	C	A	SNP	Hom	676	21								INTERGENIC
Pf3D7_08_v3	886769	C	A	SNP	Hom	614	19								INTERGENIC
Pf3D7_08_v3	886772	G	T	SNP	Hom	612	19								INTERGENIC
Pf3D7_08_v3	886774	A	T	SNP	Hom	607	19								INTERGENIC
Pf3D7_08_v3	886780	G	T	SNP	Hom	541	17								INTERGENIC
Pf3D7_08_v3	886788	T	A	SNP	Hom	491	16								INTERGENIC
Pf3D7_08_v3	886794	G	A	SNP	Hom	529	17								INTERGENIC
Pf3D7_08_v3	886797	*	#NAME?	DEL	Hom	542.96	17								INTERGENIC
Pf3D7_08_v3	886803	T	A	SNP	Hom	495	17								INTERGENIC
Pf3D7_08_v3	886806	T	A	SNP	Hom	417	16								INTERGENIC
Pf3D7_08_v3	917060	C	A	SNP	Hom	360	11								INTERGENIC
Pf3D7_08_v3	950014	*	#NAME?	INS	Hom	525.96	20		PF3D7_0821000	conserved+Plasmodium+protein%2C+unknown+function	coding	rna_PF3D7_0821000-1			INTRON					1545
Pf3D7_08_v3	1025741	*	#NAME?	INS	Hom	136.07	23								INTERGENIC
Pf3D7_08_v3	1062184	T	A	SNP	Hom	467	18								INTERGENIC
Pf3D7_08_v3	1062186	C	A	SNP	Hom	467	18								INTERGENIC
Pf3D7_08_v3	1384272	*	#NAME?	DEL	Hom	2426.96	49		PF3D7_0832000	stevor	coding	rna_PF3D7_0832000-1			INTRON					912
Pf3D7_08_v3	1425966	C	A	SNP	Hom	257.01	13								INTERGENIC
Pf3D7_09_v3	28620	T	A	SNP	Hom	69.51	12								INTERGENIC
Pf3D7_09_v3	47452	C	A	SNP	Hom	154.26	13								INTERGENIC
Pf3D7_09_v3	236032	*	#NAME?	INS	Hom	923.96	29								INTERGENIC
Pf3D7_09_v3	236871	*	#NAME?	INS	Hom	1189.96	25		PF3D7_0905100	nucleoporin+NUP100%2FNSP100%2C+putative+%28NUP100%29	coding	rna_PF3D7_0905100-1			INTRON					6339
Pf3D7_09_v3	833617	G	A	SNP	Hom	127.26	18								INTERGENIC
Pf3D7_09_v3	1082895	G	T	SNP	Hom	349	24								INTERGENIC
Pf3D7_09_v3	1082912	A	T	SNP	Hom	202.54	24								INTERGENIC
Pf3D7_09_v3	1178532	G	T	SNP	Hom	194.03	19		PF3D7_0929400	high+molecular+weight+rhoptry+protein+2+%28RhopH2%29	coding	rna_PF3D7_0929400-1			INTRON					4137
Pf3D7_09_v3	1178538	A	T	SNP	Hom	108.26	18		PF3D7_0929400	high+molecular+weight+rhoptry+protein+2+%28RhopH2%29	coding	rna_PF3D7_0929400-1			INTRON					4137
Pf3D7_10_v3	26462	G	A	SNP	Hom	142.13	14								INTERGENIC
Pf3D7_10_v3	108482	*	#NAME?	DEL	Hom	1758.96	28		PF3D7_1002100	PF70+protein+%28PF70%29	coding	rna_PF3D7_1002100-1			INTRON					1896
Pf3D7_10_v3	454895	*	#NAME?	DEL	Hom	738.98	21								INTERGENIC
Pf3D7_10_v3	917076	*	#NAME?	INS	Hom	211.96	20								INTERGENIC
Pf3D7_10_v3	917170	*	#NAME?	DEL	Hom	170.99	18								INTERGENIC
Pf3D7_10_v3	1179206	*	#NAME?	DEL	Hom	674.98	20								INTERGENIC
Pf3D7_10_v3	1333885	T	G	SNP	Hom	227.03	10								INTERGENIC
Pf3D7_10_v3	1333893	*	#NAME?	DEL	Hom	282.99	10								INTERGENIC
Pf3D7_10_v3	1333898	C	A	SNP	Hom	201.06	10								INTERGENIC
Pf3D7_10_v3	1333900	T	C	SNP	Hom	231.03	10								INTERGENIC
Pf3D7_10_v3	1413048	*	#NAME?	DEL	Hom	1445.96	35								INTERGENIC
Pf3D7_10_v3	1436997	C	A	SNP	Hom	172.19	27		PF3D7_1036400	liver+stage+antigen+1+%28LSA1%29	coding	rna_PF3D7_1036400-1	exon_PF3D7_1036400-1	1	NON_SYNONYMOUS_CODING	Q/K	Caa/Aaa	228	0	3489
Pf3D7_10_v3	1437050	T	A	SNP	Hom	252.01	19		PF3D7_1036400	liver+stage+antigen+1+%28LSA1%29	coding	rna_PF3D7_1036400-1	exon_PF3D7_1036400-1	1	NON_SYNONYMOUS_CODING	H/Q	caT/caA	245	1	3489
Pf3D7_10_v3	1584549	G	A	SNP	Hom	203.13	7								INTERGENIC
Pf3D7_11_v3	1086645	C	T	SNP	Hom	109.26	7								INTERGENIC
Pf3D7_11_v3	1189700	A	T	SNP	Hom	146.26	7								INTERGENIC
Pf3D7_12_v3	207477	*	#NAME?	INS	Hom	248.97	38								INTERGENIC
Pf3D7_12_v3	241169	T	A	SNP	Hom	69.97	4								INTERGENIC
Pf3D7_12_v3	620228	A	T	SNP	Hom	261.03	13								INTERGENIC
Pf3D7_12_v3	620230	C	T	SNP	Hom	311.01	12								INTERGENIC
Pf3D7_12_v3	656628	A	T	SNP	Hom	213.03	10								INTERGENIC
Pf3D7_12_v3	656638	G	T	SNP	Hom	223.03	10								INTERGENIC
Pf3D7_12_v3	656639	A	C	SNP	Hom	229.03	10								INTERGENIC
Pf3D7_12_v3	656641	A	C	SNP	Hom	224.03	10								INTERGENIC
Pf3D7_12_v3	656645	A	T	SNP	Hom	268.01	11								INTERGENIC
Pf3D7_12_v3	674288	A	T	SNP	Hom	762	31								INTERGENIC
Pf3D7_12_v3	674291	A	T	SNP	Hom	800	31								INTERGENIC
Pf3D7_12_v3	674304	A	T	SNP	Hom	589	33								INTERGENIC
Pf3D7_12_v3	693711	*	#NAME?	INS	Hom	64.01	22		PF3D7_1217500	conserved+Plasmodium+protein%2C+unknown+function	coding	rna_PF3D7_1217500-1	exon_PF3D7_1217500-1	1	FRAME_SHIFT: rna_PF3D7_1217500-1					645
Pf3D7_12_v3	723790	G	T	SNP	Hom	365	19								INTERGENIC
Pf3D7_12_v3	725104	*	#NAME?	INS	Hom	1131.96	30								INTERGENIC
Pf3D7_12_v3	725207	A	T	SNP	Hom	297	11								INTERGENIC
Pf3D7_12_v3	725210	C	T	SNP	Hom	292	10								INTERGENIC
Pf3D7_12_v3	725218	T	A	SNP	Hom	268.01	9								INTERGENIC
Pf3D7_12_v3	725232	C	T	SNP	Hom	123.26	5								INTERGENIC
Pf3D7_12_v3	725234	T	A	SNP	Hom	101.51	5								INTERGENIC
Pf3D7_12_v3	1030743	A	T	SNP	Hom	67.97	4		PF3D7_1225300	conserved+Plasmodium+protein%2C+unknown+function	coding	rna_PF3D7_1225300-1			INTRON					1041
Pf3D7_12_v3	1062870	C	T	SNP	Hom	171.13	11								INTERGENIC
Pf3D7_12_v3	1062890	C	T	SNP	Hom	99.51	9								INTERGENIC
Pf3D7_12_v3	1062891	C	T	SNP	Hom	111.51	10								INTERGENIC
Pf3D7_12_v3	1123748	A	T	SNP	Hom	299.01	15								INTERGENIC
Pf3D7_12_v3	1299487	*	#NAME?	INS	Hom	175.48	28								INTERGENIC
Pf3D7_12_v3	1411270	*	#NAME?	INS	Hom	79.98	24								INTERGENIC
Pf3D7_12_v3	1450633	A	T	SNP	Hom	298	15								INTERGENIC
Pf3D7_12_v3	1483142	A	T	SNP	Hom	142.26	8								INTERGENIC
Pf3D7_12_v3	1483190	A	T	SNP	Hom	210.06	11								INTERGENIC
Pf3D7_12_v3	1519721	G	T	SNP	Hom	91.51	7								INTERGENIC
Pf3D7_12_v3	1519725	G	A	SNP	Hom	156.13	9								INTERGENIC
Pf3D7_12_v3	1624978	C	T	SNP	Hom	339	21								INTERGENIC
Pf3D7_12_v3	1624980	C	T	SNP	Hom	396	20								INTERGENIC
Pf3D7_12_v3	1629950	G	A	SNP	Hom	433.97	17								INTERGENIC
Pf3D7_12_v3	1836676	T	A	SNP	Hom	128.26	8		PF3D7_1243900	double+C2-like+domain-containing+protein	coding	rna_PF3D7_1243900-1			INTRON					5541
Pf3D7_12_v3	1836678	T	A	SNP	Hom	126.26	8		PF3D7_1243900	double+C2-like+domain-containing+protein	coding	rna_PF3D7_1243900-1			INTRON					5541
Pf3D7_12_v3	1836712	T	A	SNP	Hom	101.51	8		PF3D7_1243900	double+C2-like+domain-containing+protein	coding	rna_PF3D7_1243900-1			INTRON					5541
Pf3D7_12_v3	1908146	A	T	SNP	Hom	96.51	7								INTERGENIC
Pf3D7_12_v3	1908160	A	T	SNP	Hom	122.26	5		PF3D7_1245800	clathrin+coat+assembly+protein+AP180%2C+putative	coding	rna_PF3D7_1245800-1	exon_PF3D7_1245800-1	1	NON_SYNONYMOUS_CODING	L/F	ttA/ttT	4	1	1296
Pf3D7_12_v3	1908166	G	A	SNP	Hom	121.26	5		PF3D7_1245800	clathrin+coat+assembly+protein+AP180%2C+putative	coding	rna_PF3D7_1245800-1	exon_PF3D7_1245800-1	1	SYNONYMOUS_CODING	K/K	aaG/aaA	6	1	1296
Pf3D7_12_v3	1908195	T	A	SNP	Hom	89.51	4		PF3D7_1245800	clathrin+coat+assembly+protein+AP180%2C+putative	coding	rna_PF3D7_1245800-1	exon_PF3D7_1245800-1	1	NON_SYNONYMOUS_CODING	I/N	aTt/aAt	16	0	1296
Pf3D7_12_v3	1908217	C	A	SNP	Hom	131.26	5		PF3D7_1245800	clathrin+coat+assembly+protein+AP180%2C+putative	coding	rna_PF3D7_1245800-1			INTRON					1296
Pf3D7_12_v3	1908260	A	T	SNP	Hom	162.13	7		PF3D7_1245800	clathrin+coat+assembly+protein+AP180%2C+putative	coding	rna_PF3D7_1245800-1			INTRON					1296
Pf3D7_12_v3	1922178	*	#NAME?	DEL	Hom	398.29	15								INTERGENIC
Pf3D7_12_v3	1931578	T	A	SNP	Hom	169.13	14								INTERGENIC
Pf3D7_12_v3	1933694	*	#NAME?	INS	Hom	66.17	15								INTERGENIC
Pf3D7_12_v3	1971390	C	T	SNP	Hom	175.13	10								INTERGENIC
Pf3D7_12_v3	2012425	G	T	SNP	Hom	486	16								INTERGENIC
Pf3D7_12_v3	2074577	G	A	SNP	Hom	241.06	9								INTERGENIC
Pf3D7_12_v3	2250763	A	T	SNP	Hom	224.12	16								INTERGENIC
Pf3D7_12_v3	2250768	A	T	SNP	Hom	210.06	14								INTERGENIC
Pf3D7_12_v3	2271484	C	A	SNP	Hom	137.26	7								INTERGENIC
Pf3D7_13_v3	873860	G	T	SNP	Hom	149.26	15								INTERGENIC
Pf3D7_13_v3	1251683	T	A	SNP	Hom	75.97	4								INTERGENIC
Pf3D7_13_v3	1522022	G	T	SNP	Hom	170.13	7								INTERGENIC
Pf3D7_13_v3	1691705	A	T	SNP	Hom	1975	59		PF3D7_1342900	transcription+factor+with+AP2+domain%28s%29+%28ApiAP2%29	coding	rna_PF3D7_1342900-1	exon_PF3D7_1342900-1	1	STOP_GAINED	Y/*	taT/taA	755	1	11577
Pf3D7_13_v3	1906163	*	#NAME?	DEL	Hom	296.97	23								INTERGENIC
Pf3D7_13_v3	2211517	*	#NAME?	INS	Hom	346.96	11								INTERGENIC
Pf3D7_13_v3	2211521	A	C	SNP	Hom	134.26	5								INTERGENIC
Pf3D7_13_v3	2211526	A	T	SNP	Hom	101.51	5								INTERGENIC
Pf3D7_13_v3	2211527	G	A	SNP	Hom	101.51	5								INTERGENIC
Pf3D7_13_v3	2211531	G	A	SNP	Hom	134.26	5								INTERGENIC
Pf3D7_13_v3	2211536	A	T	SNP	Hom	134.26	5								INTERGENIC
Pf3D7_13_v3	2444808	T	A	SNP	Hom	318.01	16								INTERGENIC
Pf3D7_13_v3	2444812	T	A	SNP	Hom	389.97	19								INTERGENIC
Pf3D7_13_v3	2444814	T	A	SNP	Hom	418	18								INTERGENIC
Pf3D7_13_v3	2508810	T	A	SNP	Hom	67.97	3								INTERGENIC
Pf3D7_13_v3	2508812	T	C	SNP	Hom	67.97	3								INTERGENIC
Pf3D7_13_v3	2508814	T	A	SNP	Hom	67.97	3								INTERGENIC
Pf3D7_13_v3	2508823	T	A	SNP	Hom	101.51	4								INTERGENIC
Pf3D7_13_v3	2508827	C	G	SNP	Hom	97.51	4								INTERGENIC
Pf3D7_13_v3	2508830	T	A	SNP	Hom	101.51	4								INTERGENIC
Pf3D7_13_v3	2508833	T	A	SNP	Hom	66.97	3								INTERGENIC
Pf3D7_13_v3	2508836	T	A	SNP	Hom	61.97	3								INTERGENIC
Pf3D7_13_v3	2561561	C	T	SNP	Hom	168.13	6								INTERGENIC
Pf3D7_13_v3	2561563	C	A	SNP	Hom	135.51	6								INTERGENIC
Pf3D7_13_v3	2561573	*	#NAME?	DEL	Hom	211.1	6								INTERGENIC
Pf3D7_13_v3	2672005	A	T	SNP	Hom	98.51	6								INTERGENIC
Pf3D7_13_v3	2672009	C	T	SNP	Hom	65.97	4								INTERGENIC
Pf3D7_13_v3	2672015	C	A	SNP	Hom	64.97	3								INTERGENIC
Pf3D7_13_v3	2672019	T	A	SNP	Hom	64.97	3								INTERGENIC
Pf3D7_13_v3	2672021	T	A	SNP	Hom	67.97	3								INTERGENIC
Pf3D7_13_v3	2672043	C	A	SNP	Hom	234.03	8								INTERGENIC
Pf3D7_13_v3	2672048	C	A	SNP	Hom	265.01	9								INTERGENIC
Pf3D7_13_v3	2672054	T	A	SNP	Hom	268.01	9								INTERGENIC
Pf3D7_13_v3	2672061	T	A	SNP	Hom	297	11								INTERGENIC
Pf3D7_13_v3	2672063	T	A	SNP	Hom	299	11								INTERGENIC
Pf3D7_13_v3	2672065	T	A	SNP	Hom	301	11								INTERGENIC
Pf3D7_13_v3	2672071	T	A	SNP	Hom	268.01	10								INTERGENIC
Pf3D7_13_v3	2672075	*	#NAME?	INS	Hom	318.98	11								INTERGENIC
Pf3D7_13_v3	2672077	*	#NAME?	DEL	Hom	264.03	10								INTERGENIC
Pf3D7_13_v3	2672081	G	T	SNP	Hom	201.06	9								INTERGENIC
Pf3D7_13_v3	2673503	T	A	SNP	Hom	145.13	11								INTERGENIC
Pf3D7_13_v3	2673505	*	#NAME?	DEL	Hom	119.05	11								INTERGENIC
Pf3D7_13_v3	2673510	*	#NAME?	INS	Hom	140	9								INTERGENIC
Pf3D7_13_v3	2673514	T	A	SNP	Hom	132.26	10								INTERGENIC
Pf3D7_13_v3	2673515	A	T	SNP	Hom	185.06	10								INTERGENIC
Pf3D7_13_v3	2673523	*	#NAME?	INS	Hom	135.1	9								INTERGENIC
Pf3D7_13_v3	2673528	A	T	SNP	Hom	191.06	9								INTERGENIC
Pf3D7_13_v3	2673531	T	A	SNP	Hom	191.06	9								INTERGENIC
Pf3D7_13_v3	2779198	*	#NAME?	INS	Hom	72.75	24								INTERGENIC
Pf3D7_13_v3	2922962	C	T	SNP	Hom	67.97	6								INTERGENIC
Pf3D7_13_v3	2923306	T	G	SNP	Hom	70.51	34								INTERGENIC
Pf3D7_13_v3	2924107	*	-C	DEL	Hom	280.99	13								INTERGENIC
Pf3D7_13_v3	2924225	T	G	SNP	Hom	351.41	39								INTERGENIC
Pf3D7_13_v3	2924534	*	#NAME?	DEL	Hom	319.99	21								INTERGENIC
Pf3D7_13_v3	2925059	A	G	SNP	Hom	97.51	11								INTERGENIC
Pf3D7_13_v3	2925078	C	T	SNP	Hom	63.97	19								INTERGENIC
Pf3D7_14_v3	109929	*	#NAME?	INS	Hom	70.5	19								INTERGENIC
Pf3D7_14_v3	623829	*	#NAME?	INS	Hom	275.42	22								INTERGENIC
Pf3D7_14_v3	965968	G	A	SNP	Hom	323	11								INTERGENIC
Pf3D7_14_v3	1154614	*	#NAME?	INS	Hom	144.5	29								INTERGENIC
Pf3D7_14_v3	1615961	*	#NAME?	INS	Hom	275.96	37								INTERGENIC
Pf3D7_14_v3	2029233	*	#NAME?	INS	Hom	350.96	20								INTERGENIC
Pf3D7_14_v3	2997116	*	#NAME?	INS	Hom	377.17	16								INTERGENIC
Pf3D7_14_v3	3018861	*	#NAME?	INS	Hom	72.99	21								INTERGENIC
Pf3D7_14_v3	3185581	*	#NAME?	INS	Hom	211.01	16								INTERGENIC
Pf3D7_14_v3	3278658	C	T	SNP	Hom	179.06	11								INTERGENIC

## Sheet: Dd2_F227I_IDI6273_#2_clone1
This clone had resistance without mutation in PfDHODH. This clone had 2 copies of wild-type PfDHODH. While there are many mutations (especially as this is a Dd2-based parasite aligned to a 3D7 scaffold),
there are no obvious candidates for potentially causal mutations.
Dd2-F227I_IDI-6273_2_clone_1	Chromosome	Position	Reference	Variant(s)	Effect	Impact	Type	Codon	Amino Acid Change	Coverage Depth	Protein Name	Biotype	Coding	Transcript ID	Exon ID	Effect	Impact	Type	Codon	Amino Acid Change	Coverage Depth	Protein Name	Biotype	Coding	Transcript ID	Exon ID	Effect	Impact	Type	Codon	Amino Acid Change	Coverage Depth	Protein Name	Biotype	Coding	Transcript ID	Exon ID	Effect	Impact	Type	Codon	Amino Acid Change	Coverage Depth	Protein Name	Biotype	Coding	Transcript ID	Exon ID
1	PFC10_API_IRAB	18860	G	A	NON_SYNONYMOUS_CODING	MODERATE	MISSENSE	tCa/tTa	S4L	129	probably+protein%2C+unknown+function+%28ORF129%29		CODING	rna_PFC10_API0022-1	exon_PFC10_API0022-1
1	PFC10_API_IRAB	27761	TA	T	EXON	MODIFIER				24	unspecified+product		NON_CODING	rna_PFC10_API0047:tRNA-1
1	PFC10_API_IRAB	28008	AT	A	EXON	MODIFIER				28	unspecified+product		NON_CODING	rna_PFC10_API0050:tRNA-1
1	PFC10_API_IRAB	29000	C	T	NON_SYNONYMOUS_CODING	MODERATE	MISSENSE	tGt/tAt	C31Y	208	apicoplast+ribosomal+protein+S4+%28rps4%29		CODING	rna_PFC10_API0055-1	exon_PFC10_API0055-1
1	Pf3D7_01_v3	5401	T	C	INTERGENIC	MODIFIER
1	Pf3D7_01_v3	15429	G	C	INTERGENIC	MODIFIER
1	Pf3D7_01_v3	95518	G	T	NON_SYNONYMOUS_CODING	MODERATE	MISSENSE	aGa/aTa	R156I	281	stevor%2C+pseudogene		CODING	rna_PF3D7_0102100-1	exon_PF3D7_0102100-3
1	Pf3D7_01_v3	97825	AT	A	INTERGENIC	MODIFIER
1	Pf3D7_01_v3	100330	A	G	NON_SYNONYMOUS_CODING	MODERATE	MISSENSE	Aaa/Gaa	K436E	1085	ring-infected+erythrocyte+surface+antigen+%28RESA%29		CODING	rna_PF3D7_0102200-1	exon_PF3D7_0102200-2
1	Pf3D7_01_v3	101269	G	T	NON_SYNONYMOUS_CODING	MODERATE	MISSENSE	Gta/Tta	V749L	1085	ring-infected+erythrocyte+surface+antigen+%28RESA%29		CODING	rna_PF3D7_0102200-1	exon_PF3D7_0102200-2
1	Pf3D7_01_v3	101648	A	C	NON_SYNONYMOUS_CODING	MODERATE	MISSENSE	aAa/aCa	K875T	1085	ring-infected+erythrocyte+surface+antigen+%28RESA%29		CODING	rna_PF3D7_0102200-1	exon_PF3D7_0102200-2
1	Pf3D7_01_v3	107519	T	C	NON_SYNONYMOUS_CODING	MODERATE	MISSENSE	gAt/gGt	D277G	383	lysophospholipase%2C+putative%2C+pseudogene		CODING	rna_PF3D7_0102400-1	exon_PF3D7_0102400-1
1	Pf3D7_01_v3	107756	T	G	STOP_LOST	HIGH	MISSENSE	tAa/tCa	*198S	383	lysophospholipase%2C+putative%2C+pseudogene		CODING	rna_PF3D7_0102400-1	exon_PF3D7_0102400-1
1	Pf3D7_01_v3	111503	C	T	NON_SYNONYMOUS_CODING	MODERATE	MISSENSE	Gat/Aat	D1433N	1567	erythrocyte+binding+antigen-181+%28EBA181%29		CODING	rna_PF3D7_0102500-1	exon_PF3D7_0102500-1
1	Pf3D7_01_v3	112038	G	A	SYNONYMOUS_CODING	LOW	SILENT	tcC/tcT	S1254	1567	erythrocyte+binding+antigen-181+%28EBA181%29		CODING	rna_PF3D7_0102500-1	exon_PF3D7_0102500-1
1	Pf3D7_01_v3	114559	T	A	NON_SYNONYMOUS_CODING	MODERATE	MISSENSE	aAt/aTt	N414I	1567	erythrocyte+binding+antigen-181+%28EBA181%29		CODING	rna_PF3D7_0102500-1	exon_PF3D7_0102500-1
1	Pf3D7_01_v3	115636	CTAT	C	CODON_CHANGE_PLUS_CODON_DELETION	MODERATE		aatagt/agt	NS54S	1567	erythrocyte+binding+antigen-181+%28EBA181%29		CODING	rna_PF3D7_0102500-1	exon_PF3D7_0102500-1
1	Pf3D7_01_v3	125303	C	T	NON_SYNONYMOUS_CODING	MODERATE	MISSENSE	aCa/aTa	T217I	276	merozoite-associated+tryptophan-rich+antigen%2C+putative		CODING	rna_PF3D7_0102700-1	exon_PF3D7_0102700-2
1	Pf3D7_01_v3	127256	A	AATT	CODON_CHANGE_PLUS_CODON_INSERTION	MODERATE		aat/aaAATt	N295KI	607	conserved+Plasmodium+protein%2C+unknown+function		CODING	rna_PF3D7_0102800-1	exon_PF3D7_0102800-1
1	Pf3D7_01_v3	128543	TTATATA	T	INTERGENIC	MODIFIER
1	Pf3D7_01_v3	128930	AT	A	INTERGENIC	MODIFIER
1	Pf3D7_01_v3	130339	C	T	NON_SYNONYMOUS_CODING	MODERATE	MISSENSE	Gca/Aca	A168T	626	aspartyl-tRNA+synthetase		CODING	rna_PF3D7_0102900-1	exon_PF3D7_0102900-1
1	Pf3D7_01_v3	131265	GTTTA	G	INTERGENIC	MODIFIER
1	Pf3D7_01_v3	132377	A	AAT	INTRON	MODIFIER				259	conserved+Plasmodium+protein%2C+unknown+function		CODING	rna_PF3D7_0103000-1
1	Pf3D7_01_v3	140820	A	C	NON_SYNONYMOUS_CODING	MODERATE	MISSENSE	Tct/Gct	S383A	434	nucleoside+transporter%2C+putative		CODING	rna_PF3D7_0103200-1	exon_PF3D7_0103200-2
1	Pf3D7_01_v3	143042	A	T	INTERGENIC	MODIFIER
1	Pf3D7_01_v3	144870	A	G	SYNONYMOUS_CODING	LOW	SILENT	gtT/gtC	V509	918	conserved+Plasmodium+protein%2C+unknown+function		CODING	rna_PF3D7_0103300-1	exon_PF3D7_0103300-1
1	Pf3D7_01_v3	144877	A	G	NON_SYNONYMOUS_CODING	MODERATE	MISSENSE	gTa/gCa	V507A	918	conserved+Plasmodium+protein%2C+unknown+function		CODING	rna_PF3D7_0103300-1	exon_PF3D7_0103300-1
1	Pf3D7_01_v3	145227	C	T	SYNONYMOUS_CODING	LOW	SILENT	aaG/aaA	K390	918	conserved+Plasmodium+protein%2C+unknown+function		CODING	rna_PF3D7_0103300-1	exon_PF3D7_0103300-1
1	Pf3D7_01_v3	145515	T	A	SYNONYMOUS_CODING	LOW	SILENT	atA/atT	I294	918	conserved+Plasmodium+protein%2C+unknown+function		CODING	rna_PF3D7_0103300-1	exon_PF3D7_0103300-1
1	Pf3D7_01_v3	145560	A	T	SYNONYMOUS_CODING	LOW	SILENT	tcT/tcA	S279	918	conserved+Plasmodium+protein%2C+unknown+function		CODING	rna_PF3D7_0103300-1	exon_PF3D7_0103300-1
1	Pf3D7_01_v3	153251	AATAT	A	INTERGENIC	MODIFIER
1	Pf3D7_01_v3	155303	C	T	SYNONYMOUS_CODING	LOW	SILENT	ttC/ttT	F376	1823	conserved+Plasmodium+protein%2C+unknown+function		CODING	rna_PF3D7_0103500-1	exon_PF3D7_0103500-1
1	Pf3D7_01_v3	155522	A	G	SYNONYMOUS_CODING	LOW	SILENT	ttA/ttG	L449	1823	conserved+Plasmodium+protein%2C+unknown+function		CODING	rna_PF3D7_0103500-1	exon_PF3D7_0103500-1
1	Pf3D7_01_v3	155811	A	C	NON_SYNONYMOUS_CODING	MODERATE	MISSENSE	Aat/Cat	N546H	1823	conserved+Plasmodium+protein%2C+unknown+function		CODING	rna_PF3D7_0103500-1	exon_PF3D7_0103500-1
1	Pf3D7_01_v3	155819	A	AAATAAT	CODON_INSERTION	MODERATE		-/AATAAT	-549NN	1823	conserved+Plasmodium+protein%2C+unknown+function		CODING	rna_PF3D7_0103500-1	exon_PF3D7_0103500-1
1	Pf3D7_01_v3	156910	A	G	NON_SYNONYMOUS_CODING	MODERATE	MISSENSE	Agt/Ggt	S867G	1823	conserved+Plasmodium+protein%2C+unknown+function		CODING	rna_PF3D7_0103500-1	exon_PF3D7_0103500-2
1	Pf3D7_01_v3	161439	C	CAATAAT	CODON_INSERTION	MODERATE		-/AATAAT	-104NN	1534	ATP-dependent+RNA+helicase%2C+putative		CODING	rna_PF3D7_0103600-1	exon_PF3D7_0103600-1
1	Pf3D7_01_v3	161480	G	A	NON_SYNONYMOUS_CODING	MODERATE	MISSENSE	tGt/tAt	C117Y	1534	ATP-dependent+RNA+helicase%2C+putative		CODING	rna_PF3D7_0103600-1	exon_PF3D7_0103600-1
1	Pf3D7_01_v3	162603	A	G	SYNONYMOUS_CODING	LOW	SILENT	tcA/tcG	S491	1534	ATP-dependent+RNA+helicase%2C+putative		CODING	rna_PF3D7_0103600-1	exon_PF3D7_0103600-1
1	Pf3D7_01_v3	164024	A	C	NON_SYNONYMOUS_CODING	MODERATE	MISSENSE	cAt/cCt	H965P	1534	ATP-dependent+RNA+helicase%2C+putative		CODING	rna_PF3D7_0103600-1	exon_PF3D7_0103600-1
1	Pf3D7_01_v3	171865	TTA	T	INTERGENIC	MODIFIER
1	Pf3D7_01_v3	173919	CAAT	C	CODON_DELETION	MODERATE		aat/-	N353-	575	parasite-infected+erythrocyte+surface+protein+%28PIEPS15%29		CODING	rna_PF3D7_0103900-1	exon_PF3D7_0103900-1
1	Pf3D7_01_v3	178726	G	A	NON_SYNONYMOUS_CODING	MODERATE	MISSENSE	Gtt/Att	V214I	791	conserved+Plasmodium+membrane+protein%2C+unknown+function		CODING	rna_PF3D7_0104100-1	exon_PF3D7_0104100-1
1	Pf3D7_01_v3	180170	A	C	NON_SYNONYMOUS_CODING	MODERATE	MISSENSE	Aaa/Caa	K586Q	791	conserved+Plasmodium+membrane+protein%2C+unknown+function		CODING	rna_PF3D7_0104100-1	exon_PF3D7_0104100-2
1	Pf3D7_01_v3	180183	C	A	NON_SYNONYMOUS_CODING	MODERATE	MISSENSE	cCt/cAt	P590H	791	conserved+Plasmodium+membrane+protein%2C+unknown+function		CODING	rna_PF3D7_0104100-1	exon_PF3D7_0104100-2
1	Pf3D7_01_v3	180186	A	G	NON_SYNONYMOUS_CODING	MODERATE	MISSENSE	gAa/gGa	E591G	791	conserved+Plasmodium+membrane+protein%2C+unknown+function		CODING	rna_PF3D7_0104100-1	exon_PF3D7_0104100-2
1	Pf3D7_01_v3	180379	T	A	NON_SYNONYMOUS_CODING	MODERATE	MISSENSE	aaT/aaA	N655K	791	conserved+Plasmodium+membrane+protein%2C+unknown+function		CODING	rna_PF3D7_0104100-1	exon_PF3D7_0104100-2
1	Pf3D7_01_v3	181405	CT	C	INTERGENIC	MODIFIER
1	Pf3D7_01_v3	181659	A	G	INTERGENIC	MODIFIER
1	Pf3D7_01_v3	181781	T	C	INTERGENIC	MODIFIER
1	Pf3D7_01_v3	181835	CATAT	C	INTERGENIC	MODIFIER
1	Pf3D7_01_v3	183839	T	TGCTTGA	CODON_CHANGE_PLUS_CODON_INSERTION	MODERATE		gca/gTCAAGCca	A128VKP	466	conserved+Plasmodium+protein%2C+unknown+function		CODING	rna_PF3D7_0104200-1	exon_PF3D7_0104200-1
1	Pf3D7_01_v3	183986	G	C	NON_SYNONYMOUS_CODING	MODERATE	MISSENSE	aaC/aaG	N79K	466	conserved+Plasmodium+protein%2C+unknown+function		CODING	rna_PF3D7_0104200-1	exon_PF3D7_0104200-1
1	Pf3D7_01_v3	190005	T	TTA	INTERGENIC	MODIFIER
1	Pf3D7_01_v3	190022	A	T	INTERGENIC	MODIFIER
1	Pf3D7_01_v3	190023	T	A	INTERGENIC	MODIFIER
1	Pf3D7_01_v3	190317	CATA	C	CODON_DELETION	MODERATE		cataat/cat	HN17H	3499	ubiquitin+carboxyl-terminal+hydrolase%2C+putative		CODING	rna_PF3D7_0104300-1	exon_PF3D7_0104300-1
1	Pf3D7_01_v3	190616	A	G	SYNONYMOUS_CODING	LOW	SILENT	acA/acG	T116	3499	ubiquitin+carboxyl-terminal+hydrolase%2C+putative		CODING	rna_PF3D7_0104300-1	exon_PF3D7_0104300-1
1	Pf3D7_01_v3	192111	T	C	NON_SYNONYMOUS_CODING	MODERATE	MISSENSE	Tat/Cat	Y615H	3499	ubiquitin+carboxyl-terminal+hydrolase%2C+putative		CODING	rna_PF3D7_0104300-1	exon_PF3D7_0104300-1
1	Pf3D7_01_v3	193299	G	A	NON_SYNONYMOUS_CODING	MODERATE	MISSENSE	Gaa/Aaa	E1011K	3499	ubiquitin+carboxyl-terminal+hydrolase%2C+putative		CODING	rna_PF3D7_0104300-1	exon_PF3D7_0104300-1
1	Pf3D7_01_v3	193667	G	C	NON_SYNONYMOUS_CODING	MODERATE	MISSENSE	agG/agC	R1133S	3499	ubiquitin+carboxyl-terminal+hydrolase%2C+putative		CODING	rna_PF3D7_0104300-1	exon_PF3D7_0104300-1
1	Pf3D7_01_v3	196010	A	C	NON_SYNONYMOUS_CODING	MODERATE	MISSENSE	aaA/aaC	K1914N	3499	ubiquitin+carboxyl-terminal+hydrolase%2C+putative		CODING	rna_PF3D7_0104300-1	exon_PF3D7_0104300-1
1	Pf3D7_01_v3	196011	G	A	NON_SYNONYMOUS_CODING	MODERATE	MISSENSE	Gaa/Aaa	E1915K	3499	ubiquitin+carboxyl-terminal+hydrolase%2C+putative		CODING	rna_PF3D7_0104300-1	exon_PF3D7_0104300-1
1	Pf3D7_01_v3	201720	CTA	C	INTERGENIC	MODIFIER
1	Pf3D7_01_v3	214423	C	CAT	INTERGENIC	MODIFIER
1	Pf3D7_01_v3	218481	AATAT	A	INTERGENIC	MODIFIER
1	Pf3D7_01_v3	218881	AAT	A	INTERGENIC	MODIFIER
1	Pf3D7_01_v3	221146	CATAT	C	INTERGENIC	MODIFIER
1	Pf3D7_01_v3	224806	T	TTA	INTERGENIC	MODIFIER
1	Pf3D7_01_v3	226913	C	T	INTRON	MODIFIER				133	conserved+Plasmodium+protein%2C+unknown+function		CODING	rna_PF3D7_0105400.2-1		INTRON	MODIFIER				140	conserved+Plasmodium+protein%2C+unknown+function		CODING	rna_PF3D7_0105400.1-1
1	Pf3D7_01_v3	226915	CAG	C	INTRON	MODIFIER				133	conserved+Plasmodium+protein%2C+unknown+function		CODING	rna_PF3D7_0105400.2-1		INTRON	MODIFIER				140	conserved+Plasmodium+protein%2C+unknown+function		CODING	rna_PF3D7_0105400.1-1
1	Pf3D7_01_v3	226924	G	A	INTRON	MODIFIER				133	conserved+Plasmodium+protein%2C+unknown+function		CODING	rna_PF3D7_0105400.2-1		INTRON	MODIFIER				140	conserved+Plasmodium+protein%2C+unknown+function		CODING	rna_PF3D7_0105400.1-1
1	Pf3D7_01_v3	230489	C	T	NON_SYNONYMOUS_CODING	MODERATE	MISSENSE	Gaa/Aaa	E1159K	1224	conserved+Plasmodium+protein%2C+unknown+function		CODING	rna_PF3D7_0105600-1	exon_PF3D7_0105600-3
1	Pf3D7_01_v3	233535	T	C	NON_SYNONYMOUS_CODING	MODERATE	MISSENSE	aAa/aGa	K226R	1224	conserved+Plasmodium+protein%2C+unknown+function		CODING	rna_PF3D7_0105600-1	exon_PF3D7_0105600-2
1	Pf3D7_01_v3	234175	T	TTC	INTRON	MODIFIER				1224	conserved+Plasmodium+protein%2C+unknown+function		CODING	rna_PF3D7_0105600-1
1	Pf3D7_01_v3	234181	A	T	INTRON	MODIFIER				1224	conserved+Plasmodium+protein%2C+unknown+function		CODING	rna_PF3D7_0105600-1
1	Pf3D7_01_v3	236223	CAT	C	INTERGENIC	MODIFIER
1	Pf3D7_01_v3	239511	G	C	NON_SYNONYMOUS_CODING	MODERATE	MISSENSE	aaG/aaC	K282N	3063	asparagine-rich+antigen+Pfa35-2		CODING	rna_PF3D7_0105700-1	exon_PF3D7_0105700-1
1	Pf3D7_01_v3	239972	G	A	NON_SYNONYMOUS_CODING	MODERATE	MISSENSE	aGt/aAt	S436N	3063	asparagine-rich+antigen+Pfa35-2		CODING	rna_PF3D7_0105700-1	exon_PF3D7_0105700-1
1	Pf3D7_01_v3	246384	CAAT	C	CODON_DELETION	MODERATE		aat/-	N2574-	3063	asparagine-rich+antigen+Pfa35-2		CODING	rna_PF3D7_0105700-1	exon_PF3D7_0105700-1
1	Pf3D7_01_v3	247302	C	T	SYNONYMOUS_CODING	LOW	SILENT	aaC/aaT	N2879	3063	asparagine-rich+antigen+Pfa35-2		CODING	rna_PF3D7_0105700-1	exon_PF3D7_0105700-1
1	Pf3D7_01_v3	247913	GATAT	G	INTERGENIC	MODIFIER
1	Pf3D7_01_v3	251519	T	A	NON_SYNONYMOUS_CODING	MODERATE	MISSENSE	aaA/aaT	K164N	832	conserved+Plasmodium+protein%2C+unknown+function		CODING	rna_PF3D7_0105800-1	exon_PF3D7_0105800-1
1	Pf3D7_01_v3	252834	A	AAT	INTERGENIC	MODIFIER
1	Pf3D7_01_v3	255747	G	C	INTERGENIC	MODIFIER
1	Pf3D7_01_v3	265941	C	T	SYNONYMOUS_CODING	LOW	SILENT	aaG/aaA	K1030	1228	calcium-transporting+ATPase+%28ATP6%29		CODING	rna_PF3D7_0106300-1	exon_PF3D7_0106300-2
1	Pf3D7_01_v3	266480	A	T	SYNONYMOUS_CODING	LOW	SILENT	atT/atA	I898	1228	calcium-transporting+ATPase+%28ATP6%29		CODING	rna_PF3D7_0106300-1	exon_PF3D7_0106300-1
1	Pf3D7_01_v3	271313	C	CTA	INTERGENIC	MODIFIER
1	Pf3D7_01_v3	274056	CATAT	C	INTERGENIC	MODIFIER
1	Pf3D7_01_v3	275206	C	G	NON_SYNONYMOUS_CODING	MODERATE	MISSENSE	Cat/Gat	H298D	1411	conserved+Plasmodium+protein%2C+unknown+function		CODING	rna_PF3D7_0106500-1	exon_PF3D7_0106500-1
1	Pf3D7_01_v3	276845	G	A	NON_SYNONYMOUS_CODING	MODERATE	MISSENSE	aGt/aAt	S844N	1411	conserved+Plasmodium+protein%2C+unknown+function		CODING	rna_PF3D7_0106500-1	exon_PF3D7_0106500-1
1	Pf3D7_01_v3	277709	C	T	NON_SYNONYMOUS_CODING	MODERATE	MISSENSE	cCt/cTt	P1132L	1411	conserved+Plasmodium+protein%2C+unknown+function		CODING	rna_PF3D7_0106500-1	exon_PF3D7_0106500-1
1	Pf3D7_01_v3	283406	TTGA	T	CODON_DELETION	MODERATE		attgat/att	ID751I	1434	small+ribosomal+subunit+assembling+AARP2+protein+%28AARP2%29		CODING	rna_PF3D7_0106700-1	exon_PF3D7_0106700-1
1	Pf3D7_01_v3	284175	A	G	SYNONYMOUS_CODING	LOW	SILENT	aaA/aaG	K1007	1434	small+ribosomal+subunit+assembling+AARP2+protein+%28AARP2%29		CODING	rna_PF3D7_0106700-1	exon_PF3D7_0106700-1
1	Pf3D7_01_v3	287205	T	TTATA	INTRON	MODIFIER				214	Rab+GTPase+5c+%28RAB5c%29		CODING	rna_PF3D7_0106800-1
1	Pf3D7_01_v3	287637	T	TA	INTRON	MODIFIER				214	Rab+GTPase+5c+%28RAB5c%29		CODING	rna_PF3D7_0106800-1
1	Pf3D7_01_v3	289306	GATATAT	G	INTERGENIC	MODIFIER
1	Pf3D7_01_v3	294071	C	CAT	INTRON	MODIFIER				168	centrin-1+%28CEN1%29		CODING	rna_PF3D7_0107000-1
1	Pf3D7_01_v3	297577	A	AAT	INTRON	MODIFIER				337	carbon+catabolite+repressor+protein+4%2C+putative		CODING	rna_PF3D7_0107200-1
1	Pf3D7_01_v3	297640	A	T	INTRON	MODIFIER				337	carbon+catabolite+repressor+protein+4%2C+putative		CODING	rna_PF3D7_0107200-1
1	Pf3D7_01_v3	299081	G	A	NON_SYNONYMOUS_CODING	MODERATE	MISSENSE	Gaa/Aaa	E280K	337	carbon+catabolite+repressor+protein+4%2C+putative		CODING	rna_PF3D7_0107200-1	exon_PF3D7_0107200-9
1	Pf3D7_01_v3	299243	AAT	A	INTRON	MODIFIER				337	carbon+catabolite+repressor+protein+4%2C+putative		CODING	rna_PF3D7_0107200-1
1	Pf3D7_01_v3	300169	AT	A	INTRON	MODIFIER				399	probable+protein%2C+unknown+function		CODING	rna_PF3D7_0107300-1
1	Pf3D7_01_v3	302307	GATAT	G	INTERGENIC	MODIFIER
1	Pf3D7_01_v3	304781	AT	A	INTRON	MODIFIER				1470	lipid%2Fsterol%3AH++symporter		CODING	rna_PF3D7_0107500-1
1	Pf3D7_01_v3	304783	AT	A	INTRON	MODIFIER				1470	lipid%2Fsterol%3AH++symporter		CODING	rna_PF3D7_0107500-1
1	Pf3D7_01_v3	308232	C	T	SYNONYMOUS_CODING	LOW	SILENT	aaG/aaA	K342	1470	lipid%2Fsterol%3AH++symporter		CODING	rna_PF3D7_0107500-1	exon_PF3D7_0107500-1
1	Pf3D7_01_v3	309584	CAT	C	INTERGENIC	MODIFIER
1	Pf3D7_01_v3	314491	CATAT	C	INTERGENIC	MODIFIER
1	Pf3D7_01_v3	315518	TATAATA	T	CODON_DELETION	MODERATE		tataataat/tat	YNN301Y	1595	serine%2Fthreonine+protein+kinase%2C+putative		CODING	rna_PF3D7_0107600-1	exon_PF3D7_0107600-1
1	Pf3D7_01_v3	323034	G	A	NON_SYNONYMOUS_CODING	MODERATE	MISSENSE	Gaa/Aaa	E222K	1233	DNA+repair+exonuclease+Mre11%2C+putative		CODING	rna_PF3D7_0107800-1	exon_PF3D7_0107800-1
1	Pf3D7_01_v3	323333	TGAA	T	CODON_DELETION	MODERATE		gaa/-	E322-	1233	DNA+repair+exonuclease+Mre11%2C+putative		CODING	rna_PF3D7_0107800-1	exon_PF3D7_0107800-1
1	Pf3D7_01_v3	324213	GATA	G	CODON_DELETION	MODERATE		gataat/gat	DN615D	1233	DNA+repair+exonuclease+Mre11%2C+putative		CODING	rna_PF3D7_0107800-1	exon_PF3D7_0107800-1
1	Pf3D7_01_v3	326352	CTATA	C	INTERGENIC	MODIFIER
1	Pf3D7_01_v3	328099	A	T	INTERGENIC	MODIFIER
1	Pf3D7_01_v3	334528	TTA	T	INTERGENIC	MODIFIER
1	Pf3D7_01_v3	335390	ATT	A	EXON	MODIFIER				482	unspecified+product		NON_CODING	rna_PF3D7_0108200-1
1	Pf3D7_01_v3	338598	C	CAATAAT	CODON_INSERTION	MODERATE		-/AATAAT	-478NN	2221	conserved+Plasmodium+protein%2C+unknown+function		CODING	rna_PF3D7_0108300-1	exon_PF3D7_0108300-1
1	Pf3D7_01_v3	339436	A	G	NON_SYNONYMOUS_CODING	MODERATE	MISSENSE	Att/Gtt	I757V	2221	conserved+Plasmodium+protein%2C+unknown+function		CODING	rna_PF3D7_0108300-1	exon_PF3D7_0108300-1
1	Pf3D7_01_v3	339504	A	C	SYNONYMOUS_CODING	LOW	SILENT	acA/acC	T779	2221	conserved+Plasmodium+protein%2C+unknown+function		CODING	rna_PF3D7_0108300-1	exon_PF3D7_0108300-1
1	Pf3D7_01_v3	340099	CATA	C	CODON_DELETION	MODERATE		cataat/cat	HN978H	2221	conserved+Plasmodium+protein%2C+unknown+function		CODING	rna_PF3D7_0108300-1	exon_PF3D7_0108300-1
1	Pf3D7_01_v3	340501	AATAATAATAATATTC	A	CODON_DELETION	MODERATE		aataataataatattcat/aat	NNNNIH1112N	2221	conserved+Plasmodium+protein%2C+unknown+function		CODING	rna_PF3D7_0108300-1	exon_PF3D7_0108300-1
1	Pf3D7_01_v3	342450	CAAT	C	CODON_DELETION	MODERATE		aat/-	N1762-	2221	conserved+Plasmodium+protein%2C+unknown+function		CODING	rna_PF3D7_0108300-1	exon_PF3D7_0108300-1
1	Pf3D7_01_v3	349247	C	T	SYNONYMOUS_CODING	LOW	SILENT	gaC/gaT	D26	179	conserved+Plasmodium+protein%2C+unknown+function		CODING	rna_PF3D7_0108500-1	exon_PF3D7_0108500-1
1	Pf3D7_01_v3	353959	T	A	NON_SYNONYMOUS_CODING	MODERATE	MISSENSE	gaA/gaT	E751D	1152	secreted+ookinete+protein%2C+putative+%28PSOP24%29		CODING	rna_PF3D7_0108700-1	exon_PF3D7_0108700-1
1	Pf3D7_01_v3	364678	A	AATATAT	INTERGENIC	MODIFIER
1	Pf3D7_01_v3	369420	AAT	A	INTERGENIC	MODIFIER
1	Pf3D7_01_v3	371088	TTATA	T	INTERGENIC	MODIFIER
1	Pf3D7_01_v3	372784	T	TTATA	INTRON	MODIFIER				322	fatty+acid+elongation+protein%2C+GNS1%2FSUR4+family%2C+putative		CODING	rna_PF3D7_0109300-1
1	Pf3D7_01_v3	373780	GTA	G	INTERGENIC	MODIFIER
1	Pf3D7_01_v3	376742	AAT	A	INTRON	MODIFIER				155	N-acetyltransferase%2C+putative		CODING	rna_PF3D7_0109500-1
1	Pf3D7_01_v3	379600	AAT	A	INTRON	MODIFIER				183	conserved+protein%2C+unknown+function		CODING	rna_PF3D7_0109700-1
1	Pf3D7_01_v3	384825	AATAT	A	INTRON	MODIFIER				694	phosphatidate+cytidylyltransferase%2C+putative		CODING	rna_PF3D7_0109900.2-1		INTRON	MODIFIER				761	phosphatidate+cytidylyltransferase%2C+putative		CODING	rna_PF3D7_0109900.1-1
1	Pf3D7_01_v3	385863	TA	T	INTRON	MODIFIER				694	phosphatidate+cytidylyltransferase%2C+putative		CODING	rna_PF3D7_0109900.2-1		INTRON	MODIFIER				761	phosphatidate+cytidylyltransferase%2C+putative		CODING	rna_PF3D7_0109900.1-1
1	Pf3D7_01_v3	387168	AATAT	A	INTRON	MODIFIER				694	phosphatidate+cytidylyltransferase%2C+putative		CODING	rna_PF3D7_0109900.2-1		INTRON	MODIFIER				761	phosphatidate+cytidylyltransferase%2C+putative		CODING	rna_PF3D7_0109900.1-1
1	Pf3D7_01_v3	388752	C	A	NON_SYNONYMOUS_CODING	MODERATE	MISSENSE	gaC/gaA	D127E	234	conserved+Plasmodium+protein%2C+unknown+function		CODING	rna_PF3D7_0110000-1	exon_PF3D7_0110000-1
1	Pf3D7_01_v3	389145	TAA	T	INTERGENIC	MODIFIER
1	Pf3D7_01_v3	391062	C	T	NON_SYNONYMOUS_CODING	MODERATE	MISSENSE	aGt/aAt	S335N	934	selenocysteine-specific+elongation+factor+selB+homologue%2C+putative		CODING	rna_PF3D7_0110100-1	exon_PF3D7_0110100-1
1	Pf3D7_01_v3	391999	G	A	SYNONYMOUS_CODING	LOW	SILENT	Ctg/Ttg	L23	934	selenocysteine-specific+elongation+factor+selB+homologue%2C+putative		CODING	rna_PF3D7_0110100-1	exon_PF3D7_0110100-1
1	Pf3D7_01_v3	392435	AATAAAT	A	INTERGENIC	MODIFIER
1	Pf3D7_01_v3	392762	G	C	SYNONYMOUS_CODING	LOW	SILENT	acG/acC	T53	143	human+hepatopoietin-like+protein%2C+putative		CODING	rna_PF3D7_0110200-1	exon_PF3D7_0110200-1
1	Pf3D7_01_v3	392877	C	A	NON_SYNONYMOUS_CODING	MODERATE	MISSENSE	Cat/Aat	H92N	143	human+hepatopoietin-like+protein%2C+putative		CODING	rna_PF3D7_0110200-1	exon_PF3D7_0110200-1
1	Pf3D7_01_v3	397023	A	C	NON_SYNONYMOUS_CODING	MODERATE	MISSENSE	Aaa/Caa	K145Q	2285	bromodomain+protein%2C+putative		CODING	rna_PF3D7_0110500-1	exon_PF3D7_0110500-1
1	Pf3D7_01_v3	397083	G	A	NON_SYNONYMOUS_CODING	MODERATE	MISSENSE	Gaa/Aaa	E165K	2285	bromodomain+protein%2C+putative		CODING	rna_PF3D7_0110500-1	exon_PF3D7_0110500-1
1	Pf3D7_01_v3	397100	C	T	SYNONYMOUS_CODING	LOW	SILENT	ggC/ggT	G170	2285	bromodomain+protein%2C+putative		CODING	rna_PF3D7_0110500-1	exon_PF3D7_0110500-1
1	Pf3D7_01_v3	399362	TAAAACAAATAATACAAAC	T	CODON_DELETION	MODERATE		aaaacaaataatacaaac/-	KTNNTN925-	2285	bromodomain+protein%2C+putative		CODING	rna_PF3D7_0110500-1	exon_PF3D7_0110500-1
1	Pf3D7_01_v3	402203	G	T	NON_SYNONYMOUS_CODING	MODERATE	MISSENSE	aaG/aaT	K1871N	2285	bromodomain+protein%2C+putative		CODING	rna_PF3D7_0110500-1	exon_PF3D7_0110500-1
1	Pf3D7_01_v3	402224	G	A	NON_SYNONYMOUS_CODING	MODERATE	MISSENSE	atG/atA	M1878I	2285	bromodomain+protein%2C+putative		CODING	rna_PF3D7_0110500-1	exon_PF3D7_0110500-1
1	Pf3D7_01_v3	402651	T	A	NON_SYNONYMOUS_CODING	MODERATE	MISSENSE	Tat/Aat	Y2021N	2285	bromodomain+protein%2C+putative		CODING	rna_PF3D7_0110500-1	exon_PF3D7_0110500-1
1	Pf3D7_01_v3	402658	A	G	NON_SYNONYMOUS_CODING	MODERATE	MISSENSE	gAt/gGt	D2023G	2285	bromodomain+protein%2C+putative		CODING	rna_PF3D7_0110500-1	exon_PF3D7_0110500-1
1	Pf3D7_01_v3	402687	T	A	NON_SYNONYMOUS_CODING	MODERATE	MISSENSE	Tat/Aat	Y2033N	2285	bromodomain+protein%2C+putative		CODING	rna_PF3D7_0110500-1	exon_PF3D7_0110500-1
1	Pf3D7_01_v3	406699	A	G	NON_SYNONYMOUS_CODING	MODERATE	MISSENSE	Acg/Gcg	T321A	1710	phosphatidylinositol-4-phosphate+5-kinase+%28PIP5K%29		CODING	rna_PF3D7_0110600-1	exon_PF3D7_0110600-1
1	Pf3D7_01_v3	411659	G	A	INTRON	MODIFIER				1710	phosphatidylinositol-4-phosphate+5-kinase+%28PIP5K%29		CODING	rna_PF3D7_0110600-1
1	Pf3D7_01_v3	415810	TTA	T	INTERGENIC	MODIFIER
1	Pf3D7_01_v3	418202	A	AAT	INTRON	MODIFIER				367	transcription+initiation+factor+TFIIB%2C+putative		CODING	rna_PF3D7_0110800-1
1	Pf3D7_01_v3	420228	AAT	A	INTERGENIC	MODIFIER
1	Pf3D7_01_v3	421990	C	T	INTRON	MODIFIER				1664	kinesin%2C+putative		CODING	rna_PF3D7_0111000-1
1	Pf3D7_01_v3	423383	C	CTAT	CODON_INSERTION	MODERATE		-/ATA	-1398I	1664	kinesin%2C+putative		CODING	rna_PF3D7_0111000-1	exon_PF3D7_0111000-1
1	Pf3D7_01_v3	425779	C	A	NON_SYNONYMOUS_CODING	MODERATE	MISSENSE	aaG/aaT	K599N	1664	kinesin%2C+putative		CODING	rna_PF3D7_0111000-1	exon_PF3D7_0111000-1
1	Pf3D7_01_v3	425821	A	G	SYNONYMOUS_CODING	LOW	SILENT	gaT/gaC	D585	1664	kinesin%2C+putative		CODING	rna_PF3D7_0111000-1	exon_PF3D7_0111000-1
1	Pf3D7_01_v3	434855	C	T	NON_SYNONYMOUS_CODING	MODERATE	MISSENSE	aGt/aAt	S63N	1167	replication+factor+c+protein%2C+putative		CODING	rna_PF3D7_0111300-1	exon_PF3D7_0111300-1
1	Pf3D7_01_v3	439608	GA	G	INTERGENIC	MODIFIER
1	Pf3D7_01_v3	441367	T	A	NON_SYNONYMOUS_CODING	MODERATE	MISSENSE	Aat/Tat	N18Y	371	UMP-CMP+kinase%2C+putative		CODING	rna_PF3D7_0111500-1	exon_PF3D7_0111500-1
1	Pf3D7_01_v3	443938	TTA	T	INTERGENIC	MODIFIER
1	Pf3D7_01_v3	444095	GTA	G	INTERGENIC	MODIFIER
1	Pf3D7_01_v3	445781	C	T	INTERGENIC	MODIFIER
1	Pf3D7_01_v3	445786	T	C	INTERGENIC	MODIFIER
1	Pf3D7_01_v3	445812	A	ATT	INTERGENIC	MODIFIER
1	Pf3D7_01_v3	446589	C	CAAT	CODON_INSERTION	MODERATE		-/AAT	-189N	620	conserved+Plasmodium+protein%2C+unknown+function		CODING	rna_PF3D7_0111800-1	exon_PF3D7_0111800-1
1	Pf3D7_01_v3	447068	AAT	A	INTRON	MODIFIER				620	conserved+Plasmodium+protein%2C+unknown+function		CODING	rna_PF3D7_0111800-1
1	Pf3D7_01_v3	447750	AAT	A	INTRON	MODIFIER				620	conserved+Plasmodium+protein%2C+unknown+function		CODING	rna_PF3D7_0111800-1
1	Pf3D7_01_v3	450234	AATAT	A	INTRON	MODIFIER				81	conserved+Plasmodium+protein%2C+unknown+function		CODING	rna_PF3D7_0111900-1
1	Pf3D7_01_v3	452532	GATAA	G	INTRON	MODIFIER				447	TatD-like+deoxyribonuclease%2C+putative		CODING	rna_PF3D7_0112000-1
1	Pf3D7_01_v3	465296	C	T	NON_SYNONYMOUS_CODING	MODERATE	MISSENSE	Cat/Tat	H191Y	1822	multidrug+resistance-associated+protein+1+%28MRP1%29		CODING	rna_PF3D7_0112200-1	exon_PF3D7_0112200-1
1	Pf3D7_01_v3	466034	T	G	NON_SYNONYMOUS_CODING	MODERATE	MISSENSE	Tca/Gca	S437A	1822	multidrug+resistance-associated+protein+1+%28MRP1%29		CODING	rna_PF3D7_0112200-1	exon_PF3D7_0112200-1
1	Pf3D7_01_v3	467351	A	G	NON_SYNONYMOUS_CODING	MODERATE	MISSENSE	Ata/Gta	I876V	1822	multidrug+resistance-associated+protein+1+%28MRP1%29		CODING	rna_PF3D7_0112200-1	exon_PF3D7_0112200-1
1	Pf3D7_01_v3	468893	T	A	NON_SYNONYMOUS_CODING	MODERATE	MISSENSE	Ttt/Att	F1390I	1822	multidrug+resistance-associated+protein+1+%28MRP1%29		CODING	rna_PF3D7_0112200-1	exon_PF3D7_0112200-1
1	Pf3D7_01_v3	471522	TTATATA	T	INTERGENIC	MODIFIER
1	Pf3D7_01_v3	472576	A	T	INTERGENIC	MODIFIER
1	Pf3D7_01_v3	472583	A	G	INTERGENIC	MODIFIER
1	Pf3D7_01_v3	476238	TA	T	EXON	MODIFIER				130	unspecified+product		NON_CODING	rna_PF3D7_0112400-1
1	Pf3D7_01_v3	478408	A	AAT	EXON	MODIFIER				1367	28S+ribosomal+RNA		NON_CODING	rna_PF3D7_0112700-1
1	Pf3D7_01_v3	478417	A	G	EXON	MODIFIER				1367	28S+ribosomal+RNA		NON_CODING	rna_PF3D7_0112700-1
1	Pf3D7_01_v3	478423	C	T	EXON	MODIFIER				1367	28S+ribosomal+RNA		NON_CODING	rna_PF3D7_0112700-1
1	Pf3D7_01_v3	478424	C	G	EXON	MODIFIER				1367	28S+ribosomal+RNA		NON_CODING	rna_PF3D7_0112700-1
1	Pf3D7_01_v3	481093	T	TA	EXON	MODIFIER				1367	28S+ribosomal+RNA		NON_CODING	rna_PF3D7_0112700-1
1	Pf3D7_01_v3	481414	AATAT	A	INTERGENIC	MODIFIER
1	Pf3D7_01_v3	486675	A	AAT	INTRON	MODIFIER				188	Plasmodium+exported+protein%2C+unknown+function		CODING	rna_PF3D7_0112900-1
1	Pf3D7_01_v3	487057	C	T	SYNONYMOUS_CODING	LOW	SILENT	caC/caT	H146	188	Plasmodium+exported+protein%2C+unknown+function		CODING	rna_PF3D7_0112900-1	exon_PF3D7_0112900-2
1	Pf3D7_01_v3	489421	C	T	NON_SYNONYMOUS_CODING	MODERATE	MISSENSE	Gaa/Aaa	E165K	673	glutamic+acid-rich+protein+%28GARP%29		CODING	rna_PF3D7_0113000-1	exon_PF3D7_0113000-2
1	Pf3D7_01_v3	489886	A	AAT	INTRON	MODIFIER				673	glutamic+acid-rich+protein+%28GARP%29		CODING	rna_PF3D7_0113000-1
1	Pf3D7_01_v3	492579	TA	T	INTERGENIC	MODIFIER
1	Pf3D7_01_v3	492892	G	A	INTERGENIC	MODIFIER
1	Pf3D7_01_v3	493982	A	AT	INTERGENIC	MODIFIER
1	Pf3D7_01_v3	495385	A	G	NON_SYNONYMOUS_CODING	MODERATE	MISSENSE	Aat/Gat	N48D	1555	surface-associated+interspersed+gene+1.1+%28SURFIN+1.1%29+%28SURF1.1%29		CODING	rna_PF3D7_0113100-1	exon_PF3D7_0113100-1
1	Pf3D7_01_v3	495388	A	G	NON_SYNONYMOUS_CODING	MODERATE	MISSENSE	Ata/Gta	I49V	1555	surface-associated+interspersed+gene+1.1+%28SURFIN+1.1%29+%28SURF1.1%29		CODING	rna_PF3D7_0113100-1	exon_PF3D7_0113100-1
1	Pf3D7_01_v3	495465	A	T	NON_SYNONYMOUS_CODING	MODERATE	MISSENSE	aaA/aaT	K74N	1555	surface-associated+interspersed+gene+1.1+%28SURFIN+1.1%29+%28SURF1.1%29		CODING	rna_PF3D7_0113100-1	exon_PF3D7_0113100-1
1	Pf3D7_01_v3	495698	A	C	NON_SYNONYMOUS_CODING	MODERATE	MISSENSE	aAa/aCa	K152T	1555	surface-associated+interspersed+gene+1.1+%28SURFIN+1.1%29+%28SURF1.1%29		CODING	rna_PF3D7_0113100-1	exon_PF3D7_0113100-1
1	Pf3D7_01_v3	495778	A	T	NON_SYNONYMOUS_CODING	MODERATE	MISSENSE	Ata/Tta	I179L	1555	surface-associated+interspersed+gene+1.1+%28SURFIN+1.1%29+%28SURF1.1%29		CODING	rna_PF3D7_0113100-1	exon_PF3D7_0113100-1
1	Pf3D7_01_v3	495843	A	T	NON_SYNONYMOUS_CODING	MODERATE	MISSENSE	gaA/gaT	E200D	1555	surface-associated+interspersed+gene+1.1+%28SURFIN+1.1%29+%28SURF1.1%29		CODING	rna_PF3D7_0113100-1	exon_PF3D7_0113100-1
1	Pf3D7_01_v3	495850	G	C	NON_SYNONYMOUS_CODING	MODERATE	MISSENSE	Gat/Cat	D203H	1555	surface-associated+interspersed+gene+1.1+%28SURFIN+1.1%29+%28SURF1.1%29		CODING	rna_PF3D7_0113100-1	exon_PF3D7_0113100-1
1	Pf3D7_01_v3	495851	A	T	NON_SYNONYMOUS_CODING	MODERATE	MISSENSE	gAt/gTt	D203V	1555	surface-associated+interspersed+gene+1.1+%28SURFIN+1.1%29+%28SURF1.1%29		CODING	rna_PF3D7_0113100-1	exon_PF3D7_0113100-1
1	Pf3D7_01_v3	495927	A	C	NON_SYNONYMOUS_CODING	MODERATE	MISSENSE	gaA/gaC	E228D	1555	surface-associated+interspersed+gene+1.1+%28SURFIN+1.1%29+%28SURF1.1%29		CODING	rna_PF3D7_0113100-1	exon_PF3D7_0113100-1
1	Pf3D7_01_v3	495946	C	T	NON_SYNONYMOUS_CODING	MODERATE	MISSENSE	Cca/Tca	P235S	1555	surface-associated+interspersed+gene+1.1+%28SURFIN+1.1%29+%28SURF1.1%29		CODING	rna_PF3D7_0113100-1	exon_PF3D7_0113100-1
1	Pf3D7_01_v3	495994	G	C	NON_SYNONYMOUS_CODING	MODERATE	MISSENSE	Gaa/Caa	E251Q	1555	surface-associated+interspersed+gene+1.1+%28SURFIN+1.1%29+%28SURF1.1%29		CODING	rna_PF3D7_0113100-1	exon_PF3D7_0113100-1
1	Pf3D7_01_v3	495999	T	C	SYNONYMOUS_CODING	LOW	SILENT	atT/atC	I252	1555	surface-associated+interspersed+gene+1.1+%28SURFIN+1.1%29+%28SURF1.1%29		CODING	rna_PF3D7_0113100-1	exon_PF3D7_0113100-1
1	Pf3D7_01_v3	496106	C	T	NON_SYNONYMOUS_CODING	MODERATE	MISSENSE	tCt/tTt	S288F	1555	surface-associated+interspersed+gene+1.1+%28SURFIN+1.1%29+%28SURF1.1%29		CODING	rna_PF3D7_0113100-1	exon_PF3D7_0113100-1
1	Pf3D7_01_v3	496614	G	T	NON_SYNONYMOUS_CODING	MODERATE	MISSENSE	gaG/gaT	E402D	1555	surface-associated+interspersed+gene+1.1+%28SURFIN+1.1%29+%28SURF1.1%29		CODING	rna_PF3D7_0113100-1	exon_PF3D7_0113100-2
1	Pf3D7_01_v3	496881	T	A	SYNONYMOUS_CODING	LOW	SILENT	acT/acA	T491	1555	surface-associated+interspersed+gene+1.1+%28SURFIN+1.1%29+%28SURF1.1%29		CODING	rna_PF3D7_0113100-1	exon_PF3D7_0113100-2
1	Pf3D7_01_v3	496885	T	A	NON_SYNONYMOUS_CODING	MODERATE	MISSENSE	Tac/Aac	Y493N	1555	surface-associated+interspersed+gene+1.1+%28SURFIN+1.1%29+%28SURF1.1%29		CODING	rna_PF3D7_0113100-1	exon_PF3D7_0113100-2
1	Pf3D7_01_v3	496887	C	T	SYNONYMOUS_CODING	LOW	SILENT	taC/taT	Y493	1555	surface-associated+interspersed+gene+1.1+%28SURFIN+1.1%29+%28SURF1.1%29		CODING	rna_PF3D7_0113100-1	exon_PF3D7_0113100-2
1	Pf3D7_01_v3	497589	T	A	NON_SYNONYMOUS_CODING	MODERATE	MISSENSE	aaT/aaA	N727K	1555	surface-associated+interspersed+gene+1.1+%28SURFIN+1.1%29+%28SURF1.1%29		CODING	rna_PF3D7_0113100-1	exon_PF3D7_0113100-2
1	Pf3D7_01_v3	497620	C	T	NON_SYNONYMOUS_CODING	MODERATE	MISSENSE	Cat/Tat	H738Y	1555	surface-associated+interspersed+gene+1.1+%28SURFIN+1.1%29+%28SURF1.1%29		CODING	rna_PF3D7_0113100-1	exon_PF3D7_0113100-2
1	Pf3D7_01_v3	497883	A	G	SYNONYMOUS_CODING	LOW	SILENT	ttA/ttG	L825	1555	surface-associated+interspersed+gene+1.1+%28SURFIN+1.1%29+%28SURF1.1%29		CODING	rna_PF3D7_0113100-1	exon_PF3D7_0113100-2
1	Pf3D7_01_v3	498090	A	C	SYNONYMOUS_CODING	LOW	SILENT	tcA/tcC	S894	1555	surface-associated+interspersed+gene+1.1+%28SURFIN+1.1%29+%28SURF1.1%29		CODING	rna_PF3D7_0113100-1	exon_PF3D7_0113100-2
1	Pf3D7_01_v3	498964	G	A	NON_SYNONYMOUS_CODING	MODERATE	MISSENSE	Gaa/Aaa	E1186K	1555	surface-associated+interspersed+gene+1.1+%28SURFIN+1.1%29+%28SURF1.1%29		CODING	rna_PF3D7_0113100-1	exon_PF3D7_0113100-2
1	Pf3D7_01_v3	499214	C	A	NON_SYNONYMOUS_CODING	MODERATE	MISSENSE	aCg/aAg	T1269K	1555	surface-associated+interspersed+gene+1.1+%28SURFIN+1.1%29+%28SURF1.1%29		CODING	rna_PF3D7_0113100-1	exon_PF3D7_0113100-2
1	Pf3D7_01_v3	501176	G	T	NON_SYNONYMOUS_CODING	MODERATE	MISSENSE	gCa/gAa	A521E	592	Plasmodium+exported+protein%2C+unknown+function		CODING	rna_PF3D7_0113200-1	exon_PF3D7_0113200-2
1	Pf3D7_01_v3	501625	T	TTCA	CODON_CHANGE_PLUS_CODON_INSERTION	MODERATE		gaa/gTGAaa	E371VK	592	Plasmodium+exported+protein%2C+unknown+function		CODING	rna_PF3D7_0113200-1	exon_PF3D7_0113200-2
1	Pf3D7_01_v3	501815	G	T	NON_SYNONYMOUS_CODING	MODERATE	MISSENSE	aCt/aAt	T308N	592	Plasmodium+exported+protein%2C+unknown+function		CODING	rna_PF3D7_0113200-1	exon_PF3D7_0113200-2
1	Pf3D7_01_v3	501831	G	A	NON_SYNONYMOUS_CODING	MODERATE	MISSENSE	Cat/Tat	H303Y	592	Plasmodium+exported+protein%2C+unknown+function		CODING	rna_PF3D7_0113200-1	exon_PF3D7_0113200-2
1	Pf3D7_01_v3	501833	T	C	NON_SYNONYMOUS_CODING	MODERATE	MISSENSE	aAt/aGt	N302S	592	Plasmodium+exported+protein%2C+unknown+function		CODING	rna_PF3D7_0113200-1	exon_PF3D7_0113200-2
1	Pf3D7_01_v3	502556	GTA	G	INTRON	MODIFIER				592	Plasmodium+exported+protein%2C+unknown+function		CODING	rna_PF3D7_0113200-1
1	Pf3D7_01_v3	504854	AAT	A	INTERGENIC	MODIFIER
1	Pf3D7_01_v3	505527	T	C	NON_SYNONYMOUS_CODING	MODERATE	MISSENSE	aAa/aGa	K389R	584	Plasmodium+exported+protein+%28hyp1%29%2C+unknown+function		CODING	rna_PF3D7_0113300-1	exon_PF3D7_0113300-2
1	Pf3D7_01_v3	507349	AG	A	INTERGENIC	MODIFIER
1	Pf3D7_01_v3	508136	T	TA	INTERGENIC	MODIFIER
1	Pf3D7_01_v3	510824	C	CAT	INTERGENIC	MODIFIER
1	Pf3D7_01_v3	512119	A	G	NON_SYNONYMOUS_CODING	MODERATE	MISSENSE	Aaa/Gaa	K12E	1893	surface-associated+interspersed+gene+%28SURFIN%29%2C+pseudogene+%28SURF1.2%29		CODING	rna_PF3D7_0113600-1	exon_PF3D7_0113600-1
1	Pf3D7_01_v3	512205	T	G	NON_SYNONYMOUS_CODING	MODERATE	MISSENSE	aaT/aaG	N40K	1893	surface-associated+interspersed+gene+%28SURFIN%29%2C+pseudogene+%28SURF1.2%29		CODING	rna_PF3D7_0113600-1	exon_PF3D7_0113600-1
1	Pf3D7_01_v3	512243	A	G	NON_SYNONYMOUS_CODING	MODERATE	MISSENSE	cAt/cGt	H53R	1893	surface-associated+interspersed+gene+%28SURFIN%29%2C+pseudogene+%28SURF1.2%29		CODING	rna_PF3D7_0113600-1	exon_PF3D7_0113600-1
1	Pf3D7_01_v3	512306	C	T	NON_SYNONYMOUS_CODING	MODERATE	MISSENSE	cCt/cTt	P74L	1893	surface-associated+interspersed+gene+%28SURFIN%29%2C+pseudogene+%28SURF1.2%29		CODING	rna_PF3D7_0113600-1	exon_PF3D7_0113600-1
1	Pf3D7_01_v3	512490	T	G	SYNONYMOUS_CODING	LOW	SILENT	acT/acG	T135	1893	surface-associated+interspersed+gene+%28SURFIN%29%2C+pseudogene+%28SURF1.2%29		CODING	rna_PF3D7_0113600-1	exon_PF3D7_0113600-1
1	Pf3D7_01_v3	513301	A	C	NON_SYNONYMOUS_CODING	MODERATE	MISSENSE	Act/Cct	T406P	1893	surface-associated+interspersed+gene+%28SURFIN%29%2C+pseudogene+%28SURF1.2%29		CODING	rna_PF3D7_0113600-1	exon_PF3D7_0113600-1
1	Pf3D7_01_v3	513404	A	G	NON_SYNONYMOUS_CODING	MODERATE	MISSENSE	gAa/gGa	E440G	1893	surface-associated+interspersed+gene+%28SURFIN%29%2C+pseudogene+%28SURF1.2%29		CODING	rna_PF3D7_0113600-1	exon_PF3D7_0113600-1
1	Pf3D7_01_v3	513406	T	C	NON_SYNONYMOUS_CODING	MODERATE	MISSENSE	Tat/Cat	Y441H	1893	surface-associated+interspersed+gene+%28SURFIN%29%2C+pseudogene+%28SURF1.2%29		CODING	rna_PF3D7_0113600-1	exon_PF3D7_0113600-1
1	Pf3D7_01_v3	513409	C	T	NON_SYNONYMOUS_CODING	MODERATE	MISSENSE	Cct/Tct	P442S	1893	surface-associated+interspersed+gene+%28SURFIN%29%2C+pseudogene+%28SURF1.2%29		CODING	rna_PF3D7_0113600-1	exon_PF3D7_0113600-1
1	Pf3D7_01_v3	513470	G	T	NON_SYNONYMOUS_CODING	MODERATE	MISSENSE	gGa/gTa	G462V	1893	surface-associated+interspersed+gene+%28SURFIN%29%2C+pseudogene+%28SURF1.2%29		CODING	rna_PF3D7_0113600-1	exon_PF3D7_0113600-1
1	Pf3D7_01_v3	513487	C	T	NON_SYNONYMOUS_CODING	MODERATE	MISSENSE	Ctt/Ttt	L468F	1893	surface-associated+interspersed+gene+%28SURFIN%29%2C+pseudogene+%28SURF1.2%29		CODING	rna_PF3D7_0113600-1	exon_PF3D7_0113600-1
1	Pf3D7_01_v3	513544	C	T	NON_SYNONYMOUS_CODING	MODERATE	MISSENSE	Cca/Tca	P487S	1893	surface-associated+interspersed+gene+%28SURFIN%29%2C+pseudogene+%28SURF1.2%29		CODING	rna_PF3D7_0113600-1	exon_PF3D7_0113600-1
1	Pf3D7_01_v3	513566	G	A	NON_SYNONYMOUS_CODING	MODERATE	MISSENSE	gGt/gAt	G494D	1893	surface-associated+interspersed+gene+%28SURFIN%29%2C+pseudogene+%28SURF1.2%29		CODING	rna_PF3D7_0113600-1	exon_PF3D7_0113600-1
1	Pf3D7_01_v3	513695	G	A	NON_SYNONYMOUS_CODING	MODERATE	MISSENSE	gGt/gAt	G537D	1893	surface-associated+interspersed+gene+%28SURFIN%29%2C+pseudogene+%28SURF1.2%29		CODING	rna_PF3D7_0113600-1	exon_PF3D7_0113600-1
1	Pf3D7_01_v3	515215	T	A	NON_SYNONYMOUS_CODING	MODERATE	MISSENSE	Tat/Aat	Y1015N	1893	surface-associated+interspersed+gene+%28SURFIN%29%2C+pseudogene+%28SURF1.2%29		CODING	rna_PF3D7_0113600-1	exon_PF3D7_0113600-2
1	Pf3D7_01_v3	515274	A	C	NON_SYNONYMOUS_CODING	MODERATE	MISSENSE	agA/agC	R1034S	1893	surface-associated+interspersed+gene+%28SURFIN%29%2C+pseudogene+%28SURF1.2%29		CODING	rna_PF3D7_0113600-1	exon_PF3D7_0113600-2
1	Pf3D7_01_v3	515301	G	A	SYNONYMOUS_CODING	LOW	SILENT	aaG/aaA	K1043	1893	surface-associated+interspersed+gene+%28SURFIN%29%2C+pseudogene+%28SURF1.2%29		CODING	rna_PF3D7_0113600-1	exon_PF3D7_0113600-2
1	Pf3D7_01_v3	515330	C	T	NON_SYNONYMOUS_CODING	MODERATE	MISSENSE	gCt/gTt	A1053V	1893	surface-associated+interspersed+gene+%28SURFIN%29%2C+pseudogene+%28SURF1.2%29		CODING	rna_PF3D7_0113600-1	exon_PF3D7_0113600-2
1	Pf3D7_01_v3	515379	C	T	SYNONYMOUS_CODING	LOW	SILENT	gaC/gaT	D1069	1893	surface-associated+interspersed+gene+%28SURFIN%29%2C+pseudogene+%28SURF1.2%29		CODING	rna_PF3D7_0113600-1	exon_PF3D7_0113600-2
1	Pf3D7_01_v3	515415	C	T	SYNONYMOUS_CODING	LOW	SILENT	gaC/gaT	D1081	1893	surface-associated+interspersed+gene+%28SURFIN%29%2C+pseudogene+%28SURF1.2%29		CODING	rna_PF3D7_0113600-1	exon_PF3D7_0113600-2
1	Pf3D7_01_v3	515905	T	C	NON_SYNONYMOUS_CODING	MODERATE	MISSENSE	Tat/Cat	Y1245H	1893	surface-associated+interspersed+gene+%28SURFIN%29%2C+pseudogene+%28SURF1.2%29		CODING	rna_PF3D7_0113600-1	exon_PF3D7_0113600-2
1	Pf3D7_01_v3	515952	G	A	SYNONYMOUS_CODING	LOW	SILENT	gaG/gaA	E1260	1893	surface-associated+interspersed+gene+%28SURFIN%29%2C+pseudogene+%28SURF1.2%29		CODING	rna_PF3D7_0113600-1	exon_PF3D7_0113600-2
1	Pf3D7_01_v3	516289	C	G	NON_SYNONYMOUS_CODING	MODERATE	MISSENSE	Caa/Gaa	Q1373E	1893	surface-associated+interspersed+gene+%28SURFIN%29%2C+pseudogene+%28SURF1.2%29		CODING	rna_PF3D7_0113600-1	exon_PF3D7_0113600-2
1	Pf3D7_01_v3	516312	A	T	NON_SYNONYMOUS_CODING	MODERATE	MISSENSE	aaA/aaT	K1380N	1893	surface-associated+interspersed+gene+%28SURFIN%29%2C+pseudogene+%28SURF1.2%29		CODING	rna_PF3D7_0113600-1	exon_PF3D7_0113600-2
1	Pf3D7_01_v3	517759	A	T	SYNONYMOUS_CODING	LOW	SILENT	ccA/ccT	P1862	1893	surface-associated+interspersed+gene+%28SURFIN%29%2C+pseudogene+%28SURF1.2%29		CODING	rna_PF3D7_0113600-1	exon_PF3D7_0113600-3
1	Pf3D7_01_v3	518611	T	TTATA	INTERGENIC	MODIFIER
1	Pf3D7_01_v3	525247	ATT	A	INTERGENIC	MODIFIER
1	Pf3D7_01_v3	525253	T	A	INTERGENIC	MODIFIER
1	Pf3D7_01_v3	526784	TTTA	T	INTERGENIC	MODIFIER
1	Pf3D7_01_v3	527425	A	G	NON_SYNONYMOUS_CODING	MODERATE	MISSENSE	Agt/Ggt	S107G	2900	DBL+containing+protein%2C+unknown+function		CODING	rna_PF3D7_0113800-1	exon_PF3D7_0113800-1
1	Pf3D7_01_v3	528041	C	A	NON_SYNONYMOUS_CODING	MODERATE	MISSENSE	cCt/cAt	P312H	2900	DBL+containing+protein%2C+unknown+function		CODING	rna_PF3D7_0113800-1	exon_PF3D7_0113800-1
1	Pf3D7_01_v3	528069	A	T	NON_SYNONYMOUS_CODING	MODERATE	MISSENSE	aaA/aaT	K321N	2900	DBL+containing+protein%2C+unknown+function		CODING	rna_PF3D7_0113800-1	exon_PF3D7_0113800-1
1	Pf3D7_01_v3	528238	G	A	NON_SYNONYMOUS_CODING	MODERATE	MISSENSE	Gaa/Aaa	E378K	2900	DBL+containing+protein%2C+unknown+function		CODING	rna_PF3D7_0113800-1	exon_PF3D7_0113800-1
1	Pf3D7_01_v3	528934	C	G	NON_SYNONYMOUS_CODING	MODERATE	MISSENSE	Cat/Gat	H610D	2900	DBL+containing+protein%2C+unknown+function		CODING	rna_PF3D7_0113800-1	exon_PF3D7_0113800-1
1	Pf3D7_01_v3	529279	C	G	NON_SYNONYMOUS_CODING	MODERATE	MISSENSE	Cag/Gag	Q725E	2900	DBL+containing+protein%2C+unknown+function		CODING	rna_PF3D7_0113800-1	exon_PF3D7_0113800-1
1	Pf3D7_01_v3	529297	A	G	NON_SYNONYMOUS_CODING	MODERATE	MISSENSE	Aat/Gat	N731D	2900	DBL+containing+protein%2C+unknown+function		CODING	rna_PF3D7_0113800-1	exon_PF3D7_0113800-1
1	Pf3D7_01_v3	529446	A	G	SYNONYMOUS_CODING	LOW	SILENT	gaA/gaG	E780	2900	DBL+containing+protein%2C+unknown+function		CODING	rna_PF3D7_0113800-1	exon_PF3D7_0113800-1
1	Pf3D7_01_v3	529621	G	A	NON_SYNONYMOUS_CODING	MODERATE	MISSENSE	Gaa/Aaa	E839K	2900	DBL+containing+protein%2C+unknown+function		CODING	rna_PF3D7_0113800-1	exon_PF3D7_0113800-1
1	Pf3D7_01_v3	529812	T	TTATAAA	CODON_INSERTION	MODERATE		-/TATAAA	-903YK	2900	DBL+containing+protein%2C+unknown+function		CODING	rna_PF3D7_0113800-1	exon_PF3D7_0113800-1
1	Pf3D7_01_v3	531935	C	T	NON_SYNONYMOUS_CODING	MODERATE	MISSENSE	tCa/tTa	S1521L	2900	DBL+containing+protein%2C+unknown+function		CODING	rna_PF3D7_0113800-1	exon_PF3D7_0113800-3
1	Pf3D7_01_v3	531943	T	G	NON_SYNONYMOUS_CODING	MODERATE	MISSENSE	Tat/Gat	Y1524D	2900	DBL+containing+protein%2C+unknown+function		CODING	rna_PF3D7_0113800-1	exon_PF3D7_0113800-3
1	Pf3D7_01_v3	531963	G	A	NON_SYNONYMOUS_CODING	MODERATE	MISSENSE	atG/atA	M1530I	2900	DBL+containing+protein%2C+unknown+function		CODING	rna_PF3D7_0113800-1	exon_PF3D7_0113800-3
1	Pf3D7_01_v3	532209	T	G	NON_SYNONYMOUS_CODING	MODERATE	MISSENSE	gaT/gaG	D1612E	2900	DBL+containing+protein%2C+unknown+function		CODING	rna_PF3D7_0113800-1	exon_PF3D7_0113800-3
1	Pf3D7_01_v3	532260	C	T	SYNONYMOUS_CODING	LOW	SILENT	taC/taT	Y1629	2900	DBL+containing+protein%2C+unknown+function		CODING	rna_PF3D7_0113800-1	exon_PF3D7_0113800-3
1	Pf3D7_01_v3	532656	G	A	SYNONYMOUS_CODING	LOW	SILENT	ttG/ttA	L1761	2900	DBL+containing+protein%2C+unknown+function		CODING	rna_PF3D7_0113800-1	exon_PF3D7_0113800-3
1	Pf3D7_01_v3	532989	G	A	SYNONYMOUS_CODING	LOW	SILENT	aaG/aaA	K1872	2900	DBL+containing+protein%2C+unknown+function		CODING	rna_PF3D7_0113800-1	exon_PF3D7_0113800-3
1	Pf3D7_01_v3	532995	C	T	SYNONYMOUS_CODING	LOW	SILENT	ctC/ctT	L1874	2900	DBL+containing+protein%2C+unknown+function		CODING	rna_PF3D7_0113800-1	exon_PF3D7_0113800-3
1	Pf3D7_01_v3	533003	C	T	NON_SYNONYMOUS_CODING	MODERATE	MISSENSE	aCc/aTc	T1877I	2900	DBL+containing+protein%2C+unknown+function		CODING	rna_PF3D7_0113800-1	exon_PF3D7_0113800-3
1	Pf3D7_01_v3	534181	A	C	NON_SYNONYMOUS_CODING	MODERATE	MISSENSE	Att/Ctt	I2270L	2900	DBL+containing+protein%2C+unknown+function		CODING	rna_PF3D7_0113800-1	exon_PF3D7_0113800-3
1	Pf3D7_01_v3	534236	A	C	NON_SYNONYMOUS_CODING	MODERATE	MISSENSE	aAc/aCc	N2288T	2900	DBL+containing+protein%2C+unknown+function		CODING	rna_PF3D7_0113800-1	exon_PF3D7_0113800-3
1	Pf3D7_01_v3	534237	C	T	SYNONYMOUS_CODING	LOW	SILENT	aaC/aaT	N2288	2900	DBL+containing+protein%2C+unknown+function		CODING	rna_PF3D7_0113800-1	exon_PF3D7_0113800-3
1	Pf3D7_01_v3	534312	A	G	SYNONYMOUS_CODING	LOW	SILENT	gaA/gaG	E2313	2900	DBL+containing+protein%2C+unknown+function		CODING	rna_PF3D7_0113800-1	exon_PF3D7_0113800-3
1	Pf3D7_01_v3	534444	T	C	SYNONYMOUS_CODING	LOW	SILENT	ttT/ttC	F2357	2900	DBL+containing+protein%2C+unknown+function		CODING	rna_PF3D7_0113800-1	exon_PF3D7_0113800-3
1	Pf3D7_01_v3	536003	T	C	SYNONYMOUS_CODING	LOW	SILENT	ttT/ttC	F2785	2900	DBL+containing+protein%2C+unknown+function		CODING	rna_PF3D7_0113800-1	exon_PF3D7_0113800-4
1	Pf3D7_01_v3	536106	G	A	NON_SYNONYMOUS_CODING	MODERATE	MISSENSE	Gtt/Att	V2820I	2900	DBL+containing+protein%2C+unknown+function		CODING	rna_PF3D7_0113800-1	exon_PF3D7_0113800-4
1	Pf3D7_01_v3	536113	G	A	NON_SYNONYMOUS_CODING	MODERATE	MISSENSE	gGa/gAa	G2822E	2900	DBL+containing+protein%2C+unknown+function		CODING	rna_PF3D7_0113800-1	exon_PF3D7_0113800-4
1	Pf3D7_01_v3	536358	GA	G	INTERGENIC	MODIFIER
1	Pf3D7_01_v3	537322	G	A	SYNONYMOUS_CODING	LOW	SILENT	tcC/tcT	S173	243	Plasmodium+exported+protein+%28hyp8%29%2C+unknown+function+%28GEXP10%29		CODING	rna_PF3D7_0113900-1	exon_PF3D7_0113900-2
1	Pf3D7_01_v3	541617	A	AT	INTERGENIC	MODIFIER
1	Pf3D7_01_v3	541819	TTATATA	T	INTERGENIC	MODIFIER
1	Pf3D7_01_v3	542875	A	T	NON_SYNONYMOUS_CODING	MODERATE	MISSENSE	gAa/gTa	E95V	1463	RESA-like+protein+with+DnaJ+domain%2C+putative+%28GEXP06%29		CODING	rna_PF3D7_0114000-1	exon_PF3D7_0114000-2
1	Pf3D7_01_v3	544338	A	G	NON_SYNONYMOUS_CODING	MODERATE	MISSENSE	Aaa/Gaa	K583E	1463	RESA-like+protein+with+DnaJ+domain%2C+putative+%28GEXP06%29		CODING	rna_PF3D7_0114000-1	exon_PF3D7_0114000-2
1	Pf3D7_01_v3	545008	C	A	NON_SYNONYMOUS_CODING	MODERATE	MISSENSE	tCt/tAt	S806Y	1463	RESA-like+protein+with+DnaJ+domain%2C+putative+%28GEXP06%29		CODING	rna_PF3D7_0114000-1	exon_PF3D7_0114000-2
1	Pf3D7_01_v3	545016	G	T	NON_SYNONYMOUS_CODING	MODERATE	MISSENSE	Gta/Tta	V809L	1463	RESA-like+protein+with+DnaJ+domain%2C+putative+%28GEXP06%29		CODING	rna_PF3D7_0114000-1	exon_PF3D7_0114000-2
1	Pf3D7_01_v3	549955	C	CAT	INTERGENIC	MODIFIER
1	Pf3D7_01_v3	551570	A	AAT	INTRON	MODIFIER				347	Plasmodium+exported+protein+%28hyp4%29%2C+unknown+function		CODING	rna_PF3D7_0114200-1
1	Pf3D7_01_v3	556775	TA	T	INTERGENIC	MODIFIER
1	Pf3D7_01_v3	560404	C	T	INTERGENIC	MODIFIER
1	Pf3D7_01_v3	561226	TCGTTG	T	FRAME_SHIFT	HIGH				312	stevor%2C+pseudogene		CODING	rna_PF3D7_0114600-1	exon_PF3D7_0114600-2
1	Pf3D7_01_v3	563801	G	T	NON_SYNONYMOUS_CODING	MODERATE	MISSENSE	Cgt/Agt	R292S	323	rifin		CODING	rna_PF3D7_0114700-1	exon_PF3D7_0114700-2
1	Pf3D7_01_v3	565204	AT	A	INTERGENIC	MODIFIER
1	Pf3D7_01_v3	566765	G	A	INTERGENIC	MODIFIER
1	Pf3D7_01_v3	566854	A	AT	INTERGENIC	MODIFIER
1	Pf3D7_01_v3	571563	A	ATAT	INTERGENIC	MODIFIER
1	Pf3D7_01_v3	579298	T	A	SYNONYMOUS_CODING	LOW	SILENT	acT/acA	T429	1925	surface-associated+interspersed+protein+1.3+%28SURFIN+1.3%29+%28SURF1.3%29		CODING	rna_PF3D7_0115000-1	exon_PF3D7_0115000-3
1	Pf3D7_01_v3	579315	A	T	NON_SYNONYMOUS_CODING	MODERATE	MISSENSE	aAg/aTg	K435M	1925	surface-associated+interspersed+protein+1.3+%28SURFIN+1.3%29+%28SURF1.3%29		CODING	rna_PF3D7_0115000-1	exon_PF3D7_0115000-3
1	Pf3D7_01_v3	580237	A	G	SYNONYMOUS_CODING	LOW	SILENT	gaA/gaG	E742	1925	surface-associated+interspersed+protein+1.3+%28SURFIN+1.3%29+%28SURF1.3%29		CODING	rna_PF3D7_0115000-1	exon_PF3D7_0115000-3
1	Pf3D7_01_v3	584693	G	T	INTERGENIC	MODIFIER
1	Pf3D7_01_v3	587161	AAT	A	INTERGENIC	MODIFIER
1	Pf3D7_01_v3	589329	A	AATATAT	INTERGENIC	MODIFIER
1	Pf3D7_01_v3	590651	AATATAT	A	INTERGENIC	MODIFIER
1	Pf3D7_01_v3	608117	A	G	NON_SYNONYMOUS_CODING	MODERATE	MISSENSE	aTg/aCg	M1962T	2203	erythrocyte+membrane+protein+1%2C+PfEMP1+%28VAR%29		CODING	rna_PF3D7_0115700-1	exon_PF3D7_0115700-2
1	Pf3D7_01_v3	616383	A	C	INTERGENIC	MODIFIER
1	Pf3D7_01_v3	616391	T	C	INTERGENIC	MODIFIER
1	Pf3D7_01_v3	634249	C	T	INTERGENIC	MODIFIER
1	Pf3D7_01_v3	634385	G	A	INTERGENIC	MODIFIER
1	Pf3D7_02_v3	33976	GTATA	G	INTRON	MODIFIER				334	rifin+%28RIF%29		CODING	rna_PF3D7_0200200-1
1	Pf3D7_02_v3	38156	T	A	INTERGENIC	MODIFIER
1	Pf3D7_02_v3	38161	A	T	INTERGENIC	MODIFIER
1	Pf3D7_02_v3	38198	T	TA	INTERGENIC	MODIFIER
1	Pf3D7_02_v3	38468	A	T	NON_SYNONYMOUS_CODING	MODERATE	MISSENSE	gTt/gAt	V245D	304	stevor		CODING	rna_PF3D7_0200400-1	exon_PF3D7_0200400-2
1	Pf3D7_02_v3	56033	T	A	INTERGENIC	MODIFIER
1	Pf3D7_02_v3	56045	C	T	INTERGENIC	MODIFIER
1	Pf3D7_02_v3	105639	T	TTA	INTRON	MODIFIER				654	knob-associated+histidine-rich+protein+%28KAHRP%29		CODING	rna_PF3D7_0202000-1
1	Pf3D7_02_v3	109764	G	T	NON_SYNONYMOUS_CODING	MODERATE	MISSENSE	Cat/Aat	H237N	302	Plasmodium+exported+protein+%28PHISTc%29%2C+unknown+function		CODING	rna_PF3D7_0202100-1	exon_PF3D7_0202100-2
1	Pf3D7_02_v3	109931	T	G	NON_SYNONYMOUS_CODING	MODERATE	MISSENSE	aAa/aCa	K181T	302	Plasmodium+exported+protein+%28PHISTc%29%2C+unknown+function		CODING	rna_PF3D7_0202100-1	exon_PF3D7_0202100-2
1	Pf3D7_02_v3	110045	G	T	NON_SYNONYMOUS_CODING	MODERATE	MISSENSE	gCa/gAa	A143E	302	Plasmodium+exported+protein+%28PHISTc%29%2C+unknown+function		CODING	rna_PF3D7_0202100-1	exon_PF3D7_0202100-2
1	Pf3D7_02_v3	112480	A	AAT	INTERGENIC	MODIFIER
1	Pf3D7_02_v3	115416	CTA	C	INTERGENIC	MODIFIER
1	Pf3D7_02_v3	123281	G	T	STOP_GAINED	HIGH	NONSENSE	Gaa/Taa	E920*	1192	conserved+Plasmodium+protein%2C+unknown+function		CODING	rna_PF3D7_0202400-1	exon_PF3D7_0202400-1
1	Pf3D7_02_v3	124898	TTA	T	INTERGENIC	MODIFIER
1	Pf3D7_02_v3	134122	C	CATAT	INTERGENIC	MODIFIER
1	Pf3D7_02_v3	136245	A	G	SYNONYMOUS_CODING	LOW	SILENT	tcA/tcG	S241	538	octaprenyl+pyrophosphate+synthase+%28OPP%29		CODING	rna_PF3D7_0202700-1	exon_PF3D7_0202700-1
1	Pf3D7_02_v3	137159	C	CATAT	INTERGENIC	MODIFIER
1	Pf3D7_02_v3	150938	C	T	NON_SYNONYMOUS_CODING	MODERATE	MISSENSE	gGa/gAa	G2015E	2485	protein+kinase%2C+putative		CODING	rna_PF3D7_0203100-1	exon_PF3D7_0203100-1
1	Pf3D7_02_v3	155243	A	ATAT	CODON_INSERTION	MODERATE		-/ATA	-580I	2485	protein+kinase%2C+putative		CODING	rna_PF3D7_0203100-1	exon_PF3D7_0203100-1
1	Pf3D7_02_v3	158568	C	T	NON_SYNONYMOUS_CODING	MODERATE	MISSENSE	Gat/Aat	D365N	507	conserved+Plasmodium+protein%2C+unknown+function		CODING	rna_PF3D7_0203200-1	exon_PF3D7_0203200-1
1	Pf3D7_02_v3	159052	T	A	SYNONYMOUS_CODING	LOW	SILENT	tcA/tcT	S203	507	conserved+Plasmodium+protein%2C+unknown+function		CODING	rna_PF3D7_0203200-1	exon_PF3D7_0203200-1
1	Pf3D7_02_v3	162656	T	A	INTRON	MODIFIER				91	conserved+Plasmodium+protein%2C+unknown+function		CODING	rna_PF3D7_0203400-1
1	Pf3D7_02_v3	167317	A	G	NON_SYNONYMOUS_CODING	MODERATE	MISSENSE	Att/Gtt	I392V	635	conserved+Plasmodium+protein%2C+unknown+function		CODING	rna_PF3D7_0203600-1	exon_PF3D7_0203600-1
1	Pf3D7_02_v3	169136	TCAC	T	CODON_CHANGE_PLUS_CODON_DELETION	MODERATE		ggtgat/gat	GD333D	439	nucleolar+preribosomal+assembly+protein%2C+putative		CODING	rna_PF3D7_0203700-1	exon_PF3D7_0203700-1
1	Pf3D7_02_v3	172016	AAT	A	INTRON	MODIFIER				542	conserved+Plasmodium+protein%2C+unknown+function		CODING	rna_PF3D7_0203800-1
1	Pf3D7_02_v3	173736	TTA	T	INTRON	MODIFIER				542	conserved+Plasmodium+protein%2C+unknown+function		CODING	rna_PF3D7_0203800-1
1	Pf3D7_02_v3	174321	A	AATAT	INTRON	MODIFIER				542	conserved+Plasmodium+protein%2C+unknown+function		CODING	rna_PF3D7_0203800-1
1	Pf3D7_02_v3	176105	C	CAT	INTERGENIC	MODIFIER
1	Pf3D7_02_v3	181036	CAT	C	INTRON	MODIFIER				797	conserved+Plasmodium+protein%2C+unknown+function		CODING	rna_PF3D7_0204000-1
1	Pf3D7_02_v3	185169	C	G	NON_SYNONYMOUS_CODING	MODERATE	MISSENSE	cGa/cCa	R1316P	2295	conserved+Plasmodium+protein%2C+unknown+function		CODING	rna_PF3D7_0204100-1	exon_PF3D7_0204100-1
1	Pf3D7_02_v3	185343	T	A	NON_SYNONYMOUS_CODING	MODERATE	MISSENSE	aAt/aTt	N1258I	2295	conserved+Plasmodium+protein%2C+unknown+function		CODING	rna_PF3D7_0204100-1	exon_PF3D7_0204100-1
1	Pf3D7_02_v3	189008	G	A	SYNONYMOUS_CODING	LOW	SILENT	gaC/gaT	D36	2295	conserved+Plasmodium+protein%2C+unknown+function		CODING	rna_PF3D7_0204100-1	exon_PF3D7_0204100-1
1	Pf3D7_02_v3	192458	AAT	A	INTERGENIC	MODIFIER
1	Pf3D7_02_v3	193727	AATAT	A	INTRON	MODIFIER				276	conserved+Plasmodium+protein%2C+unknown+function		CODING	rna_PF3D7_0204200-1
1	Pf3D7_02_v3	194835	A	G	SYNONYMOUS_CODING	LOW	SILENT	aaT/aaC	N694	696	conserved+Plasmodium+protein%2C+unknown+function		CODING	rna_PF3D7_0204300-1	exon_PF3D7_0204300-1
1	Pf3D7_02_v3	199252	T	A	NON_SYNONYMOUS_CODING	MODERATE	MISSENSE	Act/Tct	T107S	405	aspartate+aminotransferase%2Caspartate+transaminase+%28AspAT%29		CODING	rna_PF3D7_0204500-1	exon_PF3D7_0204500-1
1	Pf3D7_02_v3	201764	A	G	NON_SYNONYMOUS_CODING	MODERATE	MISSENSE	gTt/gCt	V762A	1188	conserved+Plasmodium+protein%2C+unknown+function		CODING	rna_PF3D7_0204600-1	exon_PF3D7_0204600-1
1	Pf3D7_02_v3	206291	A	G	SYNONYMOUS_CODING	LOW	SILENT	gcT/gcC	A371	504	hexose+transporter+%28HT%29		CODING	rna_PF3D7_0204700-1	exon_PF3D7_0204700-1
1	Pf3D7_02_v3	206630	T	C	SYNONYMOUS_CODING	LOW	SILENT	gtA/gtG	V258	504	hexose+transporter+%28HT%29		CODING	rna_PF3D7_0204700-1	exon_PF3D7_0204700-1
1	Pf3D7_02_v3	207266	C	T	SYNONYMOUS_CODING	LOW	SILENT	gtG/gtA	V46	504	hexose+transporter+%28HT%29		CODING	rna_PF3D7_0204700-1	exon_PF3D7_0204700-1
1	Pf3D7_02_v3	208965	T	TTA	INTERGENIC	MODIFIER
1	Pf3D7_02_v3	210015	G	A	SYNONYMOUS_CODING	LOW	SILENT	aaC/aaT	N273	416	3%27-5%27+exonuclease%2C+putative		CODING	rna_PF3D7_0204800-1	exon_PF3D7_0204800-1
1	Pf3D7_02_v3	210089	G	C	NON_SYNONYMOUS_CODING	MODERATE	MISSENSE	Cag/Gag	Q249E	416	3%27-5%27+exonuclease%2C+putative		CODING	rna_PF3D7_0204800-1	exon_PF3D7_0204800-1
1	Pf3D7_02_v3	218132	C	CAT	INTRON	MODIFIER				196	conserved+Plasmodium+protein%2C+unknown+function		CODING	rna_PF3D7_0205200-1
1	Pf3D7_02_v3	220404	T	G	NON_SYNONYMOUS_CODING	MODERATE	MISSENSE	Tat/Gat	Y239D	616	conserved+Plasmodium+protein%2C+unknown+function		CODING	rna_PF3D7_0205300-1	exon_PF3D7_0205300-1
1	Pf3D7_02_v3	222054	AAT	A	INTRON	MODIFIER				616	conserved+Plasmodium+protein%2C+unknown+function		CODING	rna_PF3D7_0205300-1
1	Pf3D7_02_v3	223389	TTTTTC	T	INTERGENIC	MODIFIER
1	Pf3D7_02_v3	224845	A	T	SYNONYMOUS_CODING	LOW	SILENT	ccA/ccT	P456	457	conserved+Plasmodium+protein%2C+unknown+function		CODING	rna_PF3D7_0205400-1	exon_PF3D7_0205400-1
1	Pf3D7_02_v3	225470	CAT	C	INTERGENIC	MODIFIER
1	Pf3D7_02_v3	225512	A	T	INTERGENIC	MODIFIER
1	Pf3D7_02_v3	225538	T	C	INTERGENIC	MODIFIER
1	Pf3D7_02_v3	230192	TTA	T	INTERGENIC	MODIFIER
1	Pf3D7_02_v3	234967	CAT	C	INTERGENIC	MODIFIER
1	Pf3D7_02_v3	238356	AATAT	A	INTRON	MODIFIER				966	proteasome+26S+regulatory+subunit%2C+putative		CODING	rna_PF3D7_0205900-1
1	Pf3D7_02_v3	241417	T	G	NON_SYNONYMOUS_CODING	MODERATE	MISSENSE	Aat/Cat	N794H	1516	DNA+repair+endonuclease%2C+putative		CODING	rna_PF3D7_0206000-1	exon_PF3D7_0206000-1
1	Pf3D7_02_v3	242618	A	G	SYNONYMOUS_CODING	LOW	SILENT	atT/atC	I393	1516	DNA+repair+endonuclease%2C+putative		CODING	rna_PF3D7_0206000-1	exon_PF3D7_0206000-1
1	Pf3D7_02_v3	245785	AAT	A	INTRON	MODIFIER				249	iron-sulfur+assembly+protein%2C+putative+%28SufE%29		CODING	rna_PF3D7_0206100-1
1	Pf3D7_02_v3	249611	G	A	SYNONYMOUS_CODING	LOW	SILENT	ttG/ttA	L194	565	metabolite%2Fdrug+transporter%2C+putative		CODING	rna_PF3D7_0206200-1	exon_PF3D7_0206200-1
1	Pf3D7_02_v3	252662	T	TTA	INTRON	MODIFIER				525	conserved+Plasmodium+protein%2C+unknown+function		CODING	rna_PF3D7_0206300-1
1	Pf3D7_02_v3	257350	G	GATA	CODON_INSERTION	MODERATE		gat/gATAat	D843DN	2539	conserved+Plasmodium+protein%2C+unknown+function		CODING	rna_PF3D7_0206400-1	exon_PF3D7_0206400-1
1	Pf3D7_02_v3	259507	GATAATA	G	CODON_DELETION	MODERATE		gataataat/gat	DNN1562D	2539	conserved+Plasmodium+protein%2C+unknown+function		CODING	rna_PF3D7_0206400-1	exon_PF3D7_0206400-1
1	Pf3D7_02_v3	259954	G	A	NON_SYNONYMOUS_CODING	MODERATE	MISSENSE	Gaa/Aaa	E1711K	2539	conserved+Plasmodium+protein%2C+unknown+function		CODING	rna_PF3D7_0206400-1	exon_PF3D7_0206400-1
1	Pf3D7_02_v3	259957	G	A	NON_SYNONYMOUS_CODING	MODERATE	MISSENSE	Gaa/Aaa	E1712K	2539	conserved+Plasmodium+protein%2C+unknown+function		CODING	rna_PF3D7_0206400-1	exon_PF3D7_0206400-1
1	Pf3D7_02_v3	260682	C	T	SYNONYMOUS_CODING	LOW	SILENT	agC/agT	S1953	2539	conserved+Plasmodium+protein%2C+unknown+function		CODING	rna_PF3D7_0206400-1	exon_PF3D7_0206400-1
1	Pf3D7_02_v3	262059	C	T	SYNONYMOUS_CODING	LOW	SILENT	aaC/aaT	N2412	2539	conserved+Plasmodium+protein%2C+unknown+function		CODING	rna_PF3D7_0206400-1	exon_PF3D7_0206400-1
1	Pf3D7_02_v3	262559	G	A	INTERGENIC	MODIFIER
1	Pf3D7_02_v3	262619	TAAAA	T	INTERGENIC	MODIFIER
1	Pf3D7_02_v3	266319	G	A	SYNONYMOUS_CODING	LOW	SILENT	agC/agT	S343	1436	conserved+Plasmodium+protein%2C+unknown+function		CODING	rna_PF3D7_0206500-1	exon_PF3D7_0206500-1
1	Pf3D7_02_v3	266520	C	T	NON_SYNONYMOUS_CODING	MODERATE	MISSENSE	atG/atA	M276I	1436	conserved+Plasmodium+protein%2C+unknown+function		CODING	rna_PF3D7_0206500-1	exon_PF3D7_0206500-1
1	Pf3D7_02_v3	267431	TATAA	T	INTERGENIC	MODIFIER
1	Pf3D7_02_v3	269971	AAAAAAT	A	INTERGENIC	MODIFIER
1	Pf3D7_02_v3	270234	AAT	A	INTRON	MODIFIER				106	transcription+factor%2C+putative		CODING	rna_PF3D7_0206600-1
1	Pf3D7_02_v3	272601	G	A	SYNONYMOUS_CODING	LOW	SILENT	ttG/ttA	L336	471	adenylosuccinate+lyase+%28ASL%29		CODING	rna_PF3D7_0206700-1	exon_PF3D7_0206700-1
1	Pf3D7_02_v3	273028	A	AATATAT	INTERGENIC	MODIFIER
1	Pf3D7_02_v3	273615	C	CATAT	INTERGENIC	MODIFIER
1	Pf3D7_02_v3	277675	C	T	NON_SYNONYMOUS_CODING	MODERATE	MISSENSE	gGt/gAt	G213D	272	merozoite+surface+protein+4+%28MSP4%29		CODING	rna_PF3D7_0207000-1	exon_PF3D7_0207000-2
1	Pf3D7_02_v3	277744	T	A	NON_SYNONYMOUS_CODING	MODERATE	MISSENSE	gAc/gTc	D190V	272	merozoite+surface+protein+4+%28MSP4%29		CODING	rna_PF3D7_0207000-1	exon_PF3D7_0207000-2
1	Pf3D7_02_v3	278191	TCTC	T	CODON_CHANGE_PLUS_CODON_DELETION	MODERATE		ggagaa/gaa	GE88E	272	merozoite+surface+protein+4+%28MSP4%29		CODING	rna_PF3D7_0207000-1	exon_PF3D7_0207000-1
1	Pf3D7_02_v3	278285	T	C	NON_SYNONYMOUS_CODING	MODERATE	MISSENSE	Aat/Gat	N58D	272	merozoite+surface+protein+4+%28MSP4%29		CODING	rna_PF3D7_0207000-1	exon_PF3D7_0207000-1
1	Pf3D7_02_v3	278320	T	C	NON_SYNONYMOUS_CODING	MODERATE	MISSENSE	gAa/gGa	E46G	272	merozoite+surface+protein+4+%28MSP4%29		CODING	rna_PF3D7_0207000-1	exon_PF3D7_0207000-1
1	Pf3D7_02_v3	278864	C	A	INTERGENIC	MODIFIER
1	Pf3D7_02_v3	288152	ATT	A	INTERGENIC	MODIFIER
1	Pf3D7_02_v3	290368	G	GAT	INTRON	MODIFIER				679	serine+repeat+antigen+8+%28SERA8%29		CODING	rna_PF3D7_0207300-1
1	Pf3D7_02_v3	290569	T	A	NON_SYNONYMOUS_CODING	MODERATE	MISSENSE	aaA/aaT	K578N	679	serine+repeat+antigen+8+%28SERA8%29		CODING	rna_PF3D7_0207300-1	exon_PF3D7_0207300-4
1	Pf3D7_02_v3	290572	T	A	NON_SYNONYMOUS_CODING	MODERATE	MISSENSE	gaA/gaT	E577D	679	serine+repeat+antigen+8+%28SERA8%29		CODING	rna_PF3D7_0207300-1	exon_PF3D7_0207300-4
1	Pf3D7_02_v3	290574	C	T	NON_SYNONYMOUS_CODING	MODERATE	MISSENSE	Gaa/Aaa	E577K	679	serine+repeat+antigen+8+%28SERA8%29		CODING	rna_PF3D7_0207300-1	exon_PF3D7_0207300-4
1	Pf3D7_02_v3	290673	T	A	NON_SYNONYMOUS_CODING	MODERATE	MISSENSE	Aat/Tat	N544Y	679	serine+repeat+antigen+8+%28SERA8%29		CODING	rna_PF3D7_0207300-1	exon_PF3D7_0207300-4
1	Pf3D7_02_v3	291565	AATAT	A	INTRON	MODIFIER				679	serine+repeat+antigen+8+%28SERA8%29		CODING	rna_PF3D7_0207300-1
1	Pf3D7_02_v3	292241	CATAT	C	INTRON	MODIFIER				679	serine+repeat+antigen+8+%28SERA8%29		CODING	rna_PF3D7_0207300-1
1	Pf3D7_02_v3	294544	G	T	NON_SYNONYMOUS_CODING	MODERATE	MISSENSE	gCa/gAa	A857E	946	serine+repeat+antigen+7+%28SERA7%29		CODING	rna_PF3D7_0207400-1	exon_PF3D7_0207400-4
1	Pf3D7_02_v3	296352	T	TAA	INTRON	MODIFIER				946	serine+repeat+antigen+7+%28SERA7%29		CODING	rna_PF3D7_0207400-1
1	Pf3D7_02_v3	296617	A	AATATAT	INTRON	MODIFIER				946	serine+repeat+antigen+7+%28SERA7%29		CODING	rna_PF3D7_0207400-1
1	Pf3D7_02_v3	297868	ATATT	A	INTERGENIC	MODIFIER
1	Pf3D7_02_v3	298211	T	G	INTERGENIC	MODIFIER
1	Pf3D7_02_v3	306406	T	C	NON_SYNONYMOUS_CODING	MODERATE	MISSENSE	Aaa/Gaa	K159E	997	serine+repeat+antigen+5+%28SERA5%29		CODING	rna_PF3D7_0207600-1	exon_PF3D7_0207600-2
1	Pf3D7_02_v3	306968	T	TTTTCC	INTRON	MODIFIER				997	serine+repeat+antigen+5+%28SERA5%29		CODING	rna_PF3D7_0207600-1
1	Pf3D7_02_v3	309319	T	C	NON_SYNONYMOUS_CODING	MODERATE	MISSENSE	gAa/gGa	E806G	962	serine+repeat+antigen+4+%28SERA4%29		CODING	rna_PF3D7_0207700-1	exon_PF3D7_0207700-4
1	Pf3D7_02_v3	309386	T	C	NON_SYNONYMOUS_CODING	MODERATE	MISSENSE	Aga/Gga	R784G	962	serine+repeat+antigen+4+%28SERA4%29		CODING	rna_PF3D7_0207700-1	exon_PF3D7_0207700-4
1	Pf3D7_02_v3	309388	G	T	NON_SYNONYMOUS_CODING	MODERATE	MISSENSE	cCg/cAg	P783Q	962	serine+repeat+antigen+4+%28SERA4%29		CODING	rna_PF3D7_0207700-1	exon_PF3D7_0207700-4
1	Pf3D7_02_v3	311008	AAT	A	INTRON	MODIFIER				962	serine+repeat+antigen+4+%28SERA4%29		CODING	rna_PF3D7_0207700-1
1	Pf3D7_02_v3	311295	A	AAT	INTRON	MODIFIER				962	serine+repeat+antigen+4+%28SERA4%29		CODING	rna_PF3D7_0207700-1
1	Pf3D7_02_v3	311390	C	T	NON_SYNONYMOUS_CODING	MODERATE	MISSENSE	Gaa/Aaa	E201K	962	serine+repeat+antigen+4+%28SERA4%29		CODING	rna_PF3D7_0207700-1	exon_PF3D7_0207700-2
1	Pf3D7_02_v3	311475	T	A	NON_SYNONYMOUS_CODING	MODERATE	MISSENSE	aaA/aaT	K172N	962	serine+repeat+antigen+4+%28SERA4%29		CODING	rna_PF3D7_0207700-1	exon_PF3D7_0207700-2
1	Pf3D7_02_v3	311870	G	T	NON_SYNONYMOUS_CODING	MODERATE	MISSENSE	Cca/Aca	P41T	962	serine+repeat+antigen+4+%28SERA4%29		CODING	rna_PF3D7_0207700-1	exon_PF3D7_0207700-2
1	Pf3D7_02_v3	311881	G	T	NON_SYNONYMOUS_CODING	MODERATE	MISSENSE	cCa/cAa	P37Q	962	serine+repeat+antigen+4+%28SERA4%29		CODING	rna_PF3D7_0207700-1	exon_PF3D7_0207700-2
1	Pf3D7_02_v3	314746	G	A	NON_SYNONYMOUS_CODING	MODERATE	MISSENSE	tCa/tTa	S499L	930	serine+repeat+antigen+3+%28SERA3%29		CODING	rna_PF3D7_0207800-1	exon_PF3D7_0207800-4
1	Pf3D7_02_v3	318449	C	G	NON_SYNONYMOUS_CODING	MODERATE	MISSENSE	aGt/aCt	S822T	1105	serine+repeat+antigen+2+%28SERA2%29		CODING	rna_PF3D7_0207900-1	exon_PF3D7_0207900-4
1	Pf3D7_02_v3	318508	A	T	NON_SYNONYMOUS_CODING	MODERATE	MISSENSE	gaT/gaA	D802E	1105	serine+repeat+antigen+2+%28SERA2%29		CODING	rna_PF3D7_0207900-1	exon_PF3D7_0207900-4
1	Pf3D7_02_v3	318511	G	A	SYNONYMOUS_CODING	LOW	SILENT	gaC/gaT	D801	1105	serine+repeat+antigen+2+%28SERA2%29		CODING	rna_PF3D7_0207900-1	exon_PF3D7_0207900-4
1	Pf3D7_02_v3	319250	T	G	NON_SYNONYMOUS_CODING	MODERATE	MISSENSE	aAa/aCa	K555T	1105	serine+repeat+antigen+2+%28SERA2%29		CODING	rna_PF3D7_0207900-1	exon_PF3D7_0207900-4
1	Pf3D7_02_v3	319674	G	A	NON_SYNONYMOUS_CODING	MODERATE	MISSENSE	Cct/Tct	P414S	1105	serine+repeat+antigen+2+%28SERA2%29		CODING	rna_PF3D7_0207900-1	exon_PF3D7_0207900-4
1	Pf3D7_02_v3	320846	G	A	NON_SYNONYMOUS_CODING	MODERATE	MISSENSE	gCa/gTa	A91V	1105	serine+repeat+antigen+2+%28SERA2%29		CODING	rna_PF3D7_0207900-1	exon_PF3D7_0207900-2
1	Pf3D7_02_v3	320955	T	C	NON_SYNONYMOUS_CODING	MODERATE	MISSENSE	Aca/Gca	T55A	1105	serine+repeat+antigen+2+%28SERA2%29		CODING	rna_PF3D7_0207900-1	exon_PF3D7_0207900-2
1	Pf3D7_02_v3	327086	GTATATA	G	INTERGENIC	MODIFIER
1	Pf3D7_02_v3	328042	GAT	G	INTRON	MODIFIER				1789	conserved+Plasmodium+protein%2C+unknown+function		CODING	rna_PF3D7_0208100.1-1		INTRON	MODIFIER				1789	conserved+Plasmodium+protein%2C+unknown+function		CODING	rna_PF3D7_0208100.2-1
1	Pf3D7_02_v3	343697	CATT	C	CODON_DELETION	MODERATE		aat/-	N1881-	2010	conserved+Plasmodium+protein%2C+unknown+function		CODING	rna_PF3D7_0208400-1	exon_PF3D7_0208400-1
1	Pf3D7_02_v3	345395	TGTCATTTGTTTGGTCATTTGTTTGGTCATTTGTTTG	T	CODON_DELETION	MODERATE		caaacaaatgaccaaacaaatgaccaaacaaatgac/-	QTNDQTNDQTND1304-	2010	conserved+Plasmodium+protein%2C+unknown+function		CODING	rna_PF3D7_0208400-1	exon_PF3D7_0208400-1
1	Pf3D7_02_v3	346718	T	C	NON_SYNONYMOUS_CODING	MODERATE	MISSENSE	Aac/Gac	N875D	2010	conserved+Plasmodium+protein%2C+unknown+function		CODING	rna_PF3D7_0208400-1	exon_PF3D7_0208400-1
1	Pf3D7_02_v3	348299	CATT	C	CODON_DELETION	MODERATE		aat/-	N347-	2010	conserved+Plasmodium+protein%2C+unknown+function		CODING	rna_PF3D7_0208400-1	exon_PF3D7_0208400-1
1	Pf3D7_02_v3	353667	CATAT	C	INTERGENIC	MODIFIER
1	Pf3D7_02_v3	357468	TAA	T	INTRON	MODIFIER				206	conserved+Plasmodium+protein%2C+unknown+function		CODING	rna_PF3D7_0208700.1-1		INTRON	MODIFIER				222	conserved+Plasmodium+protein%2C+unknown+function		CODING	rna_PF3D7_0208700.2-1
1	Pf3D7_02_v3	357472	TAA	T	INTRON	MODIFIER				206	conserved+Plasmodium+protein%2C+unknown+function		CODING	rna_PF3D7_0208700.1-1		INTRON	MODIFIER				222	conserved+Plasmodium+protein%2C+unknown+function		CODING	rna_PF3D7_0208700.2-1
1	Pf3D7_02_v3	360799	AAT	A	INTERGENIC	MODIFIER
1	Pf3D7_02_v3	366771	G	A	NON_SYNONYMOUS_CODING	MODERATE	MISSENSE	Gta/Ata	V1982I	2508	6-cysteine+protein+%28P230p%29		CODING	rna_PF3D7_0208900-1	exon_PF3D7_0208900-1
1	Pf3D7_02_v3	370049	AAATAC	A	INTERGENIC	MODIFIER
1	Pf3D7_02_v3	371009	C	A	NON_SYNONYMOUS_CODING	MODERATE	MISSENSE	aCa/aAa	T191K	3135	6-cysteine+protein+%28P230%29		CODING	rna_PF3D7_0209000-1	exon_PF3D7_0209000-1
1	Pf3D7_02_v3	371334	A	AGAG	CODON_INSERTION	MODERATE		-/GAG	-300E	3135	6-cysteine+protein+%28P230%29		CODING	rna_PF3D7_0209000-1	exon_PF3D7_0209000-1
1	Pf3D7_02_v3	372250	G	A	NON_SYNONYMOUS_CODING	MODERATE	MISSENSE	Ggt/Agt	G605S	3135	6-cysteine+protein+%28P230%29		CODING	rna_PF3D7_0209000-1	exon_PF3D7_0209000-1
1	Pf3D7_02_v3	373325	C	T	NON_SYNONYMOUS_CODING	MODERATE	MISSENSE	aCa/aTa	T963I	3135	6-cysteine+protein+%28P230%29		CODING	rna_PF3D7_0209000-1	exon_PF3D7_0209000-1
1	Pf3D7_02_v3	373564	C	A	NON_SYNONYMOUS_CODING	MODERATE	MISSENSE	Caa/Aaa	Q1043K	3135	6-cysteine+protein+%28P230%29		CODING	rna_PF3D7_0209000-1	exon_PF3D7_0209000-1
1	Pf3D7_02_v3	373891	G	A	NON_SYNONYMOUS_CODING	MODERATE	MISSENSE	Gaa/Aaa	E1152K	3135	6-cysteine+protein+%28P230%29		CODING	rna_PF3D7_0209000-1	exon_PF3D7_0209000-1
1	Pf3D7_02_v3	373912	C	G	NON_SYNONYMOUS_CODING	MODERATE	MISSENSE	Cat/Gat	H1159D	3135	6-cysteine+protein+%28P230%29		CODING	rna_PF3D7_0209000-1	exon_PF3D7_0209000-1
1	Pf3D7_02_v3	373975	C	T	NON_SYNONYMOUS_CODING	MODERATE	MISSENSE	Cat/Tat	H1180Y	3135	6-cysteine+protein+%28P230%29		CODING	rna_PF3D7_0209000-1	exon_PF3D7_0209000-1
1	Pf3D7_02_v3	374185	C	A	NON_SYNONYMOUS_CODING	MODERATE	MISSENSE	Caa/Aaa	Q1250K	3135	6-cysteine+protein+%28P230%29		CODING	rna_PF3D7_0209000-1	exon_PF3D7_0209000-1
1	Pf3D7_02_v3	374197	A	G	NON_SYNONYMOUS_CODING	MODERATE	MISSENSE	Aaa/Gaa	K1254E	3135	6-cysteine+protein+%28P230%29		CODING	rna_PF3D7_0209000-1	exon_PF3D7_0209000-1
1	Pf3D7_02_v3	375134	A	C	NON_SYNONYMOUS_CODING	MODERATE	MISSENSE	aAt/aCt	N1566T	3135	6-cysteine+protein+%28P230%29		CODING	rna_PF3D7_0209000-1	exon_PF3D7_0209000-1
1	Pf3D7_02_v3	375135	T	A	NON_SYNONYMOUS_CODING	MODERATE	MISSENSE	aaT/aaA	N1566K	3135	6-cysteine+protein+%28P230%29		CODING	rna_PF3D7_0209000-1	exon_PF3D7_0209000-1
1	Pf3D7_02_v3	375922	T	A	NON_SYNONYMOUS_CODING	MODERATE	MISSENSE	Tat/Aat	Y1829N	3135	6-cysteine+protein+%28P230%29		CODING	rna_PF3D7_0209000-1	exon_PF3D7_0209000-1
1	Pf3D7_02_v3	379046	C	T	NON_SYNONYMOUS_CODING	MODERATE	MISSENSE	tCa/tTa	S2870L	3135	6-cysteine+protein+%28P230%29		CODING	rna_PF3D7_0209000-1	exon_PF3D7_0209000-1
1	Pf3D7_02_v3	389657	A	AAT	INTRON	MODIFIER				450	conserved+protein%2C+unknown+function		CODING	rna_PF3D7_0209400-1
1	Pf3D7_02_v3	390434	A	T	INTRON	MODIFIER				450	conserved+protein%2C+unknown+function		CODING	rna_PF3D7_0209400-1
1	Pf3D7_02_v3	390443	C	T	INTRON	MODIFIER				450	conserved+protein%2C+unknown+function		CODING	rna_PF3D7_0209400-1
1	Pf3D7_02_v3	390651	A	T	INTERGENIC	MODIFIER
1	Pf3D7_02_v3	392589	A	G	SYNONYMOUS_CODING	LOW	SILENT	aaT/aaC	N67	504	conserved+Plasmodium+protein%2C+unknown+function		CODING	rna_PF3D7_0209500-1	exon_PF3D7_0209500-1
1	Pf3D7_02_v3	393900	A	AAT	INTERGENIC	MODIFIER
1	Pf3D7_02_v3	395344	GA	G	INTRON	MODIFIER				1132	transporter%2C+putative		CODING	rna_PF3D7_0209600-1
1	Pf3D7_02_v3	397047	G	T	NON_SYNONYMOUS_CODING	MODERATE	MISSENSE	Cac/Aac	H567N	1132	transporter%2C+putative		CODING	rna_PF3D7_0209600-1	exon_PF3D7_0209600-1
1	Pf3D7_02_v3	398808	CATATAT	C	INTERGENIC	MODIFIER
1	Pf3D7_02_v3	401697	G	A	SYNONYMOUS_CODING	LOW	SILENT	Cta/Tta	L55	568	RING+zinc+finger+protein%2C+putative		CODING	rna_PF3D7_0209700-1	exon_PF3D7_0209700-1
1	Pf3D7_02_v3	401876	C	CA	INTERGENIC	MODIFIER
1	Pf3D7_02_v3	403695	CAT	C	INTERGENIC	MODIFIER
1	Pf3D7_02_v3	405438	CAT	C	INTRON	MODIFIER				457	ATP-dependent+RNA+helicase+UAP56+%28UAP56%29		CODING	rna_PF3D7_0209800-1
1	Pf3D7_02_v3	408003	C	CAT	EXON	MODIFIER				178	unspecified+product		NON_CODING	rna_PF3D7_0209900-1
1	Pf3D7_02_v3	410343	A	G	INTERGENIC	MODIFIER
1	Pf3D7_02_v3	410683	CAT	C	INTERGENIC	MODIFIER
1	Pf3D7_02_v3	414616	C	A	NON_SYNONYMOUS_CODING	MODERATE	MISSENSE	atG/atT	M2174I	2588	conserved+Plasmodium+protein%2C+unknown+function		CODING	rna_PF3D7_0210200-1	exon_PF3D7_0210200-1
1	Pf3D7_02_v3	417120	TATCATC	T	CODON_DELETION	MODERATE		gatgat/-	DD1338-	2588	conserved+Plasmodium+protein%2C+unknown+function		CODING	rna_PF3D7_0210200-1	exon_PF3D7_0210200-1
1	Pf3D7_02_v3	417203	C	T	NON_SYNONYMOUS_CODING	MODERATE	MISSENSE	aGt/aAt	S1312N	2588	conserved+Plasmodium+protein%2C+unknown+function		CODING	rna_PF3D7_0210200-1	exon_PF3D7_0210200-1
1	Pf3D7_02_v3	417643	A	T	SYNONYMOUS_CODING	LOW	SILENT	tcT/tcA	S1165	2588	conserved+Plasmodium+protein%2C+unknown+function		CODING	rna_PF3D7_0210200-1	exon_PF3D7_0210200-1
1	Pf3D7_02_v3	420983	CTAT	C	CODON_CHANGE_PLUS_CODON_DELETION	MODERATE		aatagt/agt	NS51S	2588	conserved+Plasmodium+protein%2C+unknown+function		CODING	rna_PF3D7_0210200-1	exon_PF3D7_0210200-1
1	Pf3D7_02_v3	425905	A	AATAT	INTRON	MODIFIER				119	50S+ribosomal+protein+L33%2C+putative		CODING	rna_PF3D7_0210400-1
1	Pf3D7_02_v3	431996	GTA	G	INTERGENIC	MODIFIER
1	Pf3D7_02_v3	433149	A	G	SYNONYMOUS_CODING	LOW	SILENT	aaT/aaC	N155	446	conserved+Plasmodium+protein%2C+unknown+function		CODING	rna_PF3D7_0210600-1	exon_PF3D7_0210600-3
1	Pf3D7_02_v3	444912	C	CTATATA	INTERGENIC	MODIFIER
1	Pf3D7_02_v3	445479	T	A	INTERGENIC	MODIFIER
1	Pf3D7_02_v3	453804	A	G	NON_SYNONYMOUS_CODING	MODERATE	MISSENSE	gAa/gGa	E685G	1121	conserved+Plasmodium+protein%2C+unknown+function		CODING	rna_PF3D7_0211100-1	exon_PF3D7_0211100-1
1	Pf3D7_02_v3	460748	AATAT	A	INTRON	MODIFIER				371	beta-ketoacyl-ACP+synthase+III+%28KASIII%29		CODING	rna_PF3D7_0211400-1
1	Pf3D7_02_v3	461194	T	TAA	INTRON	MODIFIER				371	beta-ketoacyl-ACP+synthase+III+%28KASIII%29		CODING	rna_PF3D7_0211400-1
1	Pf3D7_02_v3	462230	CAT	C	INTERGENIC	MODIFIER
1	Pf3D7_02_v3	466907	AAATAT	A	INTERGENIC	MODIFIER
1	Pf3D7_02_v3	468251	G	A	NON_SYNONYMOUS_CODING	MODERATE	MISSENSE	atG/atA	M135I	209	dolichol-linked+oligosaccharide+biosynthesis+enzyme%2C+putative		CODING	rna_PF3D7_0211600-1	exon_PF3D7_0211600-1
1	Pf3D7_02_v3	470675	A	G	NON_SYNONYMOUS_CODING	MODERATE	MISSENSE	Aaa/Gaa	K296E	1233	protein+kinase%2C+putative+%28TKL1%29		CODING	rna_PF3D7_0211700-1	exon_PF3D7_0211700-1
1	Pf3D7_02_v3	470738	G	A	NON_SYNONYMOUS_CODING	MODERATE	MISSENSE	Gat/Aat	D317N	1233	protein+kinase%2C+putative+%28TKL1%29		CODING	rna_PF3D7_0211700-1	exon_PF3D7_0211700-1
1	Pf3D7_02_v3	470946	G	A	NON_SYNONYMOUS_CODING	MODERATE	MISSENSE	aGt/aAt	S386N	1233	protein+kinase%2C+putative+%28TKL1%29		CODING	rna_PF3D7_0211700-1	exon_PF3D7_0211700-1
1	Pf3D7_02_v3	471701	T	A	NON_SYNONYMOUS_CODING	MODERATE	MISSENSE	Tat/Aat	Y638N	1233	protein+kinase%2C+putative+%28TKL1%29		CODING	rna_PF3D7_0211700-1	exon_PF3D7_0211700-1
1	Pf3D7_02_v3	471722	G	A	NON_SYNONYMOUS_CODING	MODERATE	MISSENSE	Gta/Ata	V645I	1233	protein+kinase%2C+putative+%28TKL1%29		CODING	rna_PF3D7_0211700-1	exon_PF3D7_0211700-1
1	Pf3D7_02_v3	479027	TATAC	T	INTRON	MODIFIER				450	conserved+Plasmodium+protein%2C+unknown+function		CODING	rna_PF3D7_0211900-1
1	Pf3D7_02_v3	484149	C	T	SYNONYMOUS_CODING	LOW	SILENT	aaC/aaT	N238	1844	conserved+Plasmodium+protein%2C+unknown+function		CODING	rna_PF3D7_0212100-1	exon_PF3D7_0212100-1
1	Pf3D7_02_v3	487362	C	T	SYNONYMOUS_CODING	LOW	SILENT	gaC/gaT	D1309	1844	conserved+Plasmodium+protein%2C+unknown+function		CODING	rna_PF3D7_0212100-1	exon_PF3D7_0212100-1
1	Pf3D7_02_v3	487367	G	T	NON_SYNONYMOUS_CODING	MODERATE	MISSENSE	cGt/cTt	R1311L	1844	conserved+Plasmodium+protein%2C+unknown+function		CODING	rna_PF3D7_0212100-1	exon_PF3D7_0212100-1
1	Pf3D7_02_v3	487371	A	T	NON_SYNONYMOUS_CODING	MODERATE	MISSENSE	caA/caT	Q1312H	1844	conserved+Plasmodium+protein%2C+unknown+function		CODING	rna_PF3D7_0212100-1	exon_PF3D7_0212100-1
1	Pf3D7_02_v3	488534	A	G	NON_SYNONYMOUS_CODING	MODERATE	MISSENSE	gAt/gGt	D1700G	1844	conserved+Plasmodium+protein%2C+unknown+function		CODING	rna_PF3D7_0212100-1	exon_PF3D7_0212100-1
1	Pf3D7_02_v3	488987	AAT	A	INTERGENIC	MODIFIER
1	Pf3D7_02_v3	495105	A	AAT	INTERGENIC	MODIFIER
1	Pf3D7_02_v3	498617	A	T	NON_SYNONYMOUS_CODING	MODERATE	MISSENSE	Tta/Ata	L3009I	4091	conserved+Plasmodium+membrane+protein%2C+unknown+function		CODING	rna_PF3D7_0212400-1	exon_PF3D7_0212400-2
1	Pf3D7_02_v3	499660	T	A	NON_SYNONYMOUS_CODING	MODERATE	MISSENSE	aAt/aTt	N2661I	4091	conserved+Plasmodium+membrane+protein%2C+unknown+function		CODING	rna_PF3D7_0212400-1	exon_PF3D7_0212400-2
1	Pf3D7_02_v3	499889	T	C	NON_SYNONYMOUS_CODING	MODERATE	MISSENSE	Aca/Gca	T2585A	4091	conserved+Plasmodium+membrane+protein%2C+unknown+function		CODING	rna_PF3D7_0212400-1	exon_PF3D7_0212400-2
1	Pf3D7_02_v3	502829	A	AATT	CODON_CHANGE_PLUS_CODON_INSERTION	MODERATE		aat/aaAATt	N1675KI	4091	conserved+Plasmodium+membrane+protein%2C+unknown+function		CODING	rna_PF3D7_0212400-1	exon_PF3D7_0212400-1
1	Pf3D7_02_v3	503169	T	C	SYNONYMOUS_CODING	LOW	SILENT	tcA/tcG	S1562	4091	conserved+Plasmodium+membrane+protein%2C+unknown+function		CODING	rna_PF3D7_0212400-1	exon_PF3D7_0212400-1
1	Pf3D7_02_v3	503292	A	T	NON_SYNONYMOUS_CODING	MODERATE	MISSENSE	caT/caA	H1521Q	4091	conserved+Plasmodium+membrane+protein%2C+unknown+function		CODING	rna_PF3D7_0212400-1	exon_PF3D7_0212400-1
1	Pf3D7_02_v3	507476	C	CATTATT	CODON_CHANGE_PLUS_CODON_INSERTION	MODERATE		aat/aaAATAATt	N126KII	4091	conserved+Plasmodium+membrane+protein%2C+unknown+function		CODING	rna_PF3D7_0212400-1	exon_PF3D7_0212400-1
1	Pf3D7_02_v3	510210	A	G	NON_SYNONYMOUS_CODING	MODERATE	MISSENSE	gAa/gGa	E229G	3990	conserved+Plasmodium+protein%2C+unknown+function		CODING	rna_PF3D7_0212500-1	exon_PF3D7_0212500-1
1	Pf3D7_02_v3	510768	GTAA	G	CODON_DELETION	MODERATE		ggtaat/ggt	GN415G	3990	conserved+Plasmodium+protein%2C+unknown+function		CODING	rna_PF3D7_0212500-1	exon_PF3D7_0212500-1
1	Pf3D7_02_v3	512848	C	T	SYNONYMOUS_CODING	LOW	SILENT	aaC/aaT	N1108	3990	conserved+Plasmodium+protein%2C+unknown+function		CODING	rna_PF3D7_0212500-1	exon_PF3D7_0212500-1
1	Pf3D7_02_v3	512871	TTAATATGAA	T	CODON_DELETION	MODERATE		gttaatatgaat/gtt	VNMN1116V	3990	conserved+Plasmodium+protein%2C+unknown+function		CODING	rna_PF3D7_0212500-1	exon_PF3D7_0212500-1
1	Pf3D7_02_v3	514461	G	T	NON_SYNONYMOUS_CODING	MODERATE	MISSENSE	aGg/aTg	R1646M	3990	conserved+Plasmodium+protein%2C+unknown+function		CODING	rna_PF3D7_0212500-1	exon_PF3D7_0212500-1
1	Pf3D7_02_v3	517428	TTAATAA	T	CODON_DELETION	MODERATE		attaataat/att	INN2552I	3990	conserved+Plasmodium+protein%2C+unknown+function		CODING	rna_PF3D7_0212500-1	exon_PF3D7_0212500-2
1	Pf3D7_02_v3	518373	GAAAAGA	G	CODON_DELETION	MODERATE		ggaaaagaa/gga	GKE2867G	3990	conserved+Plasmodium+protein%2C+unknown+function		CODING	rna_PF3D7_0212500-1	exon_PF3D7_0212500-2
1	Pf3D7_02_v3	519170	G	GATA	CODON_INSERTION	MODERATE		gat/gATAat	D3133DN	3990	conserved+Plasmodium+protein%2C+unknown+function		CODING	rna_PF3D7_0212500-1	exon_PF3D7_0212500-2
1	Pf3D7_02_v3	520688	AATG	A	CODON_DELETION	MODERATE		aatgat/aat	ND3639N	3990	conserved+Plasmodium+protein%2C+unknown+function		CODING	rna_PF3D7_0212500-1	exon_PF3D7_0212500-2
1	Pf3D7_02_v3	520765	C	A	SYNONYMOUS_CODING	LOW	SILENT	tcC/tcA	S3664	3990	conserved+Plasmodium+protein%2C+unknown+function		CODING	rna_PF3D7_0212500-1	exon_PF3D7_0212500-2
1	Pf3D7_02_v3	521023	AAATAAT	A	CODON_DELETION	MODERATE		aataat/-	NN3751-	3990	conserved+Plasmodium+protein%2C+unknown+function		CODING	rna_PF3D7_0212500-1	exon_PF3D7_0212500-2
1	Pf3D7_02_v3	524151	ATATTTT	A	INTERGENIC	MODIFIER
1	Pf3D7_02_v3	524677	AAT	A	INTERGENIC	MODIFIER
1	Pf3D7_02_v3	529121	G	T	SYNONYMOUS_CODING	LOW	SILENT	tcG/tcT	S291	1224	multidrug+efflux+pump%2C+putative		CODING	rna_PF3D7_0212800-1	exon_PF3D7_0212800-1
1	Pf3D7_02_v3	529709	T	A	NON_SYNONYMOUS_CODING	MODERATE	MISSENSE	ttT/ttA	F487L	1224	multidrug+efflux+pump%2C+putative		CODING	rna_PF3D7_0212800-1	exon_PF3D7_0212800-1
1	Pf3D7_02_v3	540831	TTA	T	INTRON	MODIFIER				126	conserved+Plasmodium+protein%2C+unknown+function		CODING	rna_PF3D7_0213200-1
1	Pf3D7_02_v3	541572	AAT	A	INTERGENIC	MODIFIER
1	Pf3D7_02_v3	544424	A	AAT	INTRON	MODIFIER				460	conserved+Plasmodium+protein%2C+unknown+function		CODING	rna_PF3D7_0213500-1
1	Pf3D7_02_v3	546806	CAT	C	INTRON	MODIFIER				2418	conserved+Plasmodium+protein%2C+unknown+function		CODING	rna_PF3D7_0213600-1
1	Pf3D7_02_v3	547787	CAT	C	INTRON	MODIFIER				2418	conserved+Plasmodium+protein%2C+unknown+function		CODING	rna_PF3D7_0213600-1
1	Pf3D7_02_v3	549049	C	T	SYNONYMOUS_CODING	LOW	SILENT	ccG/ccA	P1954	2418	conserved+Plasmodium+protein%2C+unknown+function		CODING	rna_PF3D7_0213600-1	exon_PF3D7_0213600-3
1	Pf3D7_02_v3	551816	A	G	NON_SYNONYMOUS_CODING	MODERATE	MISSENSE	Tca/Cca	S1090P	2418	conserved+Plasmodium+protein%2C+unknown+function		CODING	rna_PF3D7_0213600-1	exon_PF3D7_0213600-2
1	Pf3D7_02_v3	552230	T	C	NON_SYNONYMOUS_CODING	MODERATE	MISSENSE	Aaa/Gaa	K952E	2418	conserved+Plasmodium+protein%2C+unknown+function		CODING	rna_PF3D7_0213600-1	exon_PF3D7_0213600-2
1	Pf3D7_02_v3	557788	CAT	C	INTERGENIC	MODIFIER
1	Pf3D7_02_v3	557930	G	GTATTTTT	INTERGENIC	MODIFIER
1	Pf3D7_02_v3	561954	C	T	NON_SYNONYMOUS_CODING	MODERATE	MISSENSE	cGc/cAc	R890H	1166	conserved+Plasmodium+protein%2C+unknown+function		CODING	rna_PF3D7_0213900-1	exon_PF3D7_0213900-1
1	Pf3D7_02_v3	561959	C	A	NON_SYNONYMOUS_CODING	MODERATE	MISSENSE	gaG/gaT	E888D	1166	conserved+Plasmodium+protein%2C+unknown+function		CODING	rna_PF3D7_0213900-1	exon_PF3D7_0213900-1
1	Pf3D7_02_v3	564193	A	T	NON_SYNONYMOUS_CODING	MODERATE	MISSENSE	Tta/Ata	L144I	1166	conserved+Plasmodium+protein%2C+unknown+function		CODING	rna_PF3D7_0213900-1	exon_PF3D7_0213900-1
1	Pf3D7_02_v3	569096	CAT	C	INTRON	MODIFIER				1471	protein+transport+protein+sec31+%28SEC31%29		CODING	rna_PF3D7_0214100-1
1	Pf3D7_02_v3	569307	GTA	G	INTRON	MODIFIER				1471	protein+transport+protein+sec31+%28SEC31%29		CODING	rna_PF3D7_0214100-1
1	Pf3D7_02_v3	569613	A	G	NON_SYNONYMOUS_CODING	MODERATE	MISSENSE	Tct/Cct	S1235P	1471	protein+transport+protein+sec31+%28SEC31%29		CODING	rna_PF3D7_0214100-1	exon_PF3D7_0214100-1
1	Pf3D7_02_v3	570350	ATAT	A	CODON_CHANGE_PLUS_CODON_DELETION	MODERATE		aatatt/att	NI988I	1471	protein+transport+protein+sec31+%28SEC31%29		CODING	rna_PF3D7_0214100-1	exon_PF3D7_0214100-1
1	Pf3D7_02_v3	573384	TTATA	T	INTERGENIC	MODIFIER
1	Pf3D7_02_v3	575099	T	TTATA	INTERGENIC	MODIFIER
1	Pf3D7_02_v3	576103	GTA	G	INTERGENIC	MODIFIER
1	Pf3D7_02_v3	582926	G	A	NON_SYNONYMOUS_CODING	MODERATE	MISSENSE	gGa/gAa	G1422E	2500	conserved+Plasmodium+protein%2C+unknown+function		CODING	rna_PF3D7_0214300-1	exon_PF3D7_0214300-1
1	Pf3D7_02_v3	584837	G	A	NON_SYNONYMOUS_CODING	MODERATE	MISSENSE	gGt/gAt	G2059D	2500	conserved+Plasmodium+protein%2C+unknown+function		CODING	rna_PF3D7_0214300-1	exon_PF3D7_0214300-1
1	Pf3D7_02_v3	587294	AACATAT	A	INTRON	MODIFIER				619	conserved+Plasmodium+protein%2C+unknown+function		CODING	rna_PF3D7_0214400-1
1	Pf3D7_02_v3	587426	G	GTTTTTA	CODON_CHANGE_PLUS_CODON_INSERTION	MODERATE		aac/aTAAAAAac	N542IKN	619	conserved+Plasmodium+protein%2C+unknown+function		CODING	rna_PF3D7_0214400-1	exon_PF3D7_0214400-1
1	Pf3D7_02_v3	589420	T	TACA	INTERGENIC	MODIFIER
1	Pf3D7_02_v3	596078	G	A	NON_SYNONYMOUS_CODING	MODERATE	MISSENSE	gGc/gAc	G628D	1714	serine%2Fthreonine+protein+kinase%2C+putative		CODING	rna_PF3D7_0214600-1	exon_PF3D7_0214600-1
1	Pf3D7_02_v3	598492	ATAT	A	CODON_DELETION	MODERATE		atatta/ata	IL1433I	1714	serine%2Fthreonine+protein+kinase%2C+putative		CODING	rna_PF3D7_0214600-1	exon_PF3D7_0214600-1
1	Pf3D7_02_v3	600899	AAT	A	INTRON	MODIFIER				301	conserved+Plasmodium+protein%2C+unknown+function		CODING	rna_PF3D7_0214700-1
1	Pf3D7_02_v3	602868	TA	T	INTERGENIC	MODIFIER
1	Pf3D7_02_v3	604088	C	CATAT	INTERGENIC	MODIFIER
1	Pf3D7_02_v3	605412	A	C	NON_SYNONYMOUS_CODING	MODERATE	MISSENSE	gAg/gCg	E68A	1371	conserved+Plasmodium+membrane+protein%2C+unknown+function		CODING	rna_PF3D7_0214800-1	exon_PF3D7_0214800-2
1	Pf3D7_02_v3	607100	T	G	NON_SYNONYMOUS_CODING	MODERATE	MISSENSE	Tct/Gct	S631A	1371	conserved+Plasmodium+membrane+protein%2C+unknown+function		CODING	rna_PF3D7_0214800-1	exon_PF3D7_0214800-2
1	Pf3D7_02_v3	608501	T	G	NON_SYNONYMOUS_CODING	MODERATE	MISSENSE	Tct/Gct	S1098A	1371	conserved+Plasmodium+membrane+protein%2C+unknown+function		CODING	rna_PF3D7_0214800-1	exon_PF3D7_0214800-2
1	Pf3D7_02_v3	608550	C	A	NON_SYNONYMOUS_CODING	MODERATE	MISSENSE	gCa/gAa	A1114E	1371	conserved+Plasmodium+membrane+protein%2C+unknown+function		CODING	rna_PF3D7_0214800-1	exon_PF3D7_0214800-2
1	Pf3D7_02_v3	613900	AATAT	A	INTRON	MODIFIER				950	rhoptry+neck+protein+6+%28RON6%29		CODING	rna_PF3D7_0214900-1
1	Pf3D7_02_v3	614624	C	T	INTRON	MODIFIER				950	rhoptry+neck+protein+6+%28RON6%29		CODING	rna_PF3D7_0214900-1
1	Pf3D7_02_v3	614662	CAT	C	INTRON	MODIFIER				950	rhoptry+neck+protein+6+%28RON6%29		CODING	rna_PF3D7_0214900-1
1	Pf3D7_02_v3	615062	C	G	INTRON	MODIFIER				950	rhoptry+neck+protein+6+%28RON6%29		CODING	rna_PF3D7_0214900-1
1	Pf3D7_02_v3	615379	GTA	G	INTERGENIC	MODIFIER
1	Pf3D7_02_v3	623103	CAT	C	INTRON	MODIFIER				298	RING+zinc+finger+protein%2C+putative		CODING	rna_PF3D7_0215100-1
1	Pf3D7_02_v3	623111	T	C	INTRON	MODIFIER				298	RING+zinc+finger+protein%2C+putative		CODING	rna_PF3D7_0215100-1
1	Pf3D7_02_v3	623146	T	C	NON_SYNONYMOUS_CODING	MODERATE	MISSENSE	gAc/gGc	D236G	298	RING+zinc+finger+protein%2C+putative		CODING	rna_PF3D7_0215100-1	exon_PF3D7_0215100-4
1	Pf3D7_02_v3	629770	T	C	NON_SYNONYMOUS_CODING	MODERATE	MISSENSE	atA/atG	I513M	888	acyl-CoA+synthetase+%28ACS8%29		CODING	rna_PF3D7_0215300-1	exon_PF3D7_0215300-1
1	Pf3D7_02_v3	630817	G	T	NON_SYNONYMOUS_CODING	MODERATE	MISSENSE	aaC/aaA	N164K	888	acyl-CoA+synthetase+%28ACS8%29		CODING	rna_PF3D7_0215300-1	exon_PF3D7_0215300-1
1	Pf3D7_02_v3	630837	T	C	NON_SYNONYMOUS_CODING	MODERATE	MISSENSE	Acc/Gcc	T158A	888	acyl-CoA+synthetase+%28ACS8%29		CODING	rna_PF3D7_0215300-1	exon_PF3D7_0215300-1
1	Pf3D7_02_v3	630869	A	G	NON_SYNONYMOUS_CODING	MODERATE	MISSENSE	gTt/gCt	V147A	888	acyl-CoA+synthetase+%28ACS8%29		CODING	rna_PF3D7_0215300-1	exon_PF3D7_0215300-1
1	Pf3D7_02_v3	640072	A	T	INTERGENIC	MODIFIER
1	Pf3D7_02_v3	640295	A	AATATAT	INTERGENIC	MODIFIER
1	Pf3D7_02_v3	640712	GATA	G	CODON_DELETION	MODERATE		gataat/gat	DN105D	764	conserved+Plasmodium+protein%2C+unknown+function		CODING	rna_PF3D7_0215500-1	exon_PF3D7_0215500-1
1	Pf3D7_02_v3	643035	GAT	G	INTERGENIC	MODIFIER
1	Pf3D7_02_v3	643103	A	G	INTERGENIC	MODIFIER
1	Pf3D7_02_v3	650531	T	C	INTERGENIC	MODIFIER
1	Pf3D7_02_v3	650786	A	G	SYNONYMOUS_CODING	LOW	SILENT	acT/acC	T859	899	origin+recognition+complex+subunit+5+%28ORC5%29		CODING	rna_PF3D7_0215800-1	exon_PF3D7_0215800-1
1	Pf3D7_02_v3	652006	TATC	T	CODON_DELETION	MODERATE		gat/-	D452-	899	origin+recognition+complex+subunit+5+%28ORC5%29		CODING	rna_PF3D7_0215800-1	exon_PF3D7_0215800-1
1	Pf3D7_02_v3	654023	A	AT	INTERGENIC	MODIFIER
1	Pf3D7_02_v3	656554	CAT	C	INTRON	MODIFIER				260	zinc+finger+protein%2C+putative		CODING	rna_PF3D7_0215900-1
1	Pf3D7_02_v3	660994	T	C	NON_SYNONYMOUS_CODING	MODERATE	MISSENSE	Tca/Cca	S787P	1997	DEAD%2FDEAH+box+helicase%2C+putative		CODING	rna_PF3D7_0216000-1	exon_PF3D7_0216000-1
1	Pf3D7_02_v3	666340	C	T	SYNONYMOUS_CODING	LOW	SILENT	ttG/ttA	L731	1182	conserved+Plasmodium+protein%2C+unknown+function		CODING	rna_PF3D7_0216100-1	exon_PF3D7_0216100-1
1	Pf3D7_02_v3	669964	T	TGA	INTERGENIC	MODIFIER
1	Pf3D7_02_v3	669970	G	A	INTERGENIC	MODIFIER
1	Pf3D7_02_v3	670710	T	TATA	CODON_INSERTION	MODERATE		tat/tATAat	Y100YN	1381	conserved+Plasmodium+protein%2C+unknown+function		CODING	rna_PF3D7_0216300-1	exon_PF3D7_0216300-1
1	Pf3D7_02_v3	671972	A	C	SYNONYMOUS_CODING	LOW	SILENT	acA/acC	T520	1381	conserved+Plasmodium+protein%2C+unknown+function		CODING	rna_PF3D7_0216300-1	exon_PF3D7_0216300-1
1	Pf3D7_02_v3	672027	GATA	G	CODON_DELETION	MODERATE		gataat/gat	DN539D	1381	conserved+Plasmodium+protein%2C+unknown+function		CODING	rna_PF3D7_0216300-1	exon_PF3D7_0216300-1
1	Pf3D7_02_v3	672634	A	T	NON_SYNONYMOUS_CODING	MODERATE	MISSENSE	aAc/aTc	N741I	1381	conserved+Plasmodium+protein%2C+unknown+function		CODING	rna_PF3D7_0216300-1	exon_PF3D7_0216300-1
1	Pf3D7_02_v3	676139	GATA	G	CODON_DELETION	MODERATE		gataat/gat	DN237D	722	vacuolar+protein-sorting+protein+VPS45%2C+putative		CODING	rna_PF3D7_0216400-1	exon_PF3D7_0216400-1
1	Pf3D7_02_v3	681770	T	C	NON_SYNONYMOUS_CODING	MODERATE	MISSENSE	gTa/gCa	V1000A	1643	conserved+Plasmodium+protein%2C+unknown+function		CODING	rna_PF3D7_0216500-1	exon_PF3D7_0216500-2
1	Pf3D7_02_v3	682781	A	G	NON_SYNONYMOUS_CODING	MODERATE	MISSENSE	cAt/cGt	H1337R	1643	conserved+Plasmodium+protein%2C+unknown+function		CODING	rna_PF3D7_0216500-1	exon_PF3D7_0216500-2
1	Pf3D7_02_v3	682959	AAAT	A	CODON_DELETION	MODERATE		aat/-	N1397-	1643	conserved+Plasmodium+protein%2C+unknown+function		CODING	rna_PF3D7_0216500-1	exon_PF3D7_0216500-2
1	Pf3D7_02_v3	684340	G	A	INTERGENIC	MODIFIER
1	Pf3D7_02_v3	684353	AAT	A	INTERGENIC	MODIFIER
1	Pf3D7_02_v3	685794	AATAT	A	INTERGENIC	MODIFIER
1	Pf3D7_02_v3	686664	CAATAAT	C	CODON_DELETION	MODERATE		aataat/-	NN61-	686	MtN3-like+protein		CODING	rna_PF3D7_0216600-1	exon_PF3D7_0216600-1
1	Pf3D7_02_v3	687042	GAGT	G	CODON_DELETION	MODERATE		agt/-	S187-	686	MtN3-like+protein		CODING	rna_PF3D7_0216600-1	exon_PF3D7_0216600-1
1	Pf3D7_02_v3	687214	A	G	NON_SYNONYMOUS_CODING	MODERATE	MISSENSE	Aca/Gca	T244A	686	MtN3-like+protein		CODING	rna_PF3D7_0216600-1	exon_PF3D7_0216600-1
1	Pf3D7_02_v3	687323	A	G	NON_SYNONYMOUS_CODING	MODERATE	MISSENSE	gAa/gGa	E280G	686	MtN3-like+protein		CODING	rna_PF3D7_0216600-1	exon_PF3D7_0216600-1
1	Pf3D7_02_v3	693379	T	A	NON_SYNONYMOUS_CODING	MODERATE	MISSENSE	gTt/gAt	V577D	1377	conserved+Plasmodium+protein%2C+unknown+function		CODING	rna_PF3D7_0216700.2-1	exon_PF3D7_0216700.2-7	NON_SYNONYMOUS_CODING	MODERATE	MISSENSE	gTt/gAt	V583D	1383	conserved+Plasmodium+protein%2C+unknown+function		CODING	rna_PF3D7_0216700.1-1	exon_PF3D7_0216700.1-7
1	Pf3D7_02_v3	693380	T	A	SYNONYMOUS_CODING	LOW	SILENT	gtT/gtA	V577	1377	conserved+Plasmodium+protein%2C+unknown+function		CODING	rna_PF3D7_0216700.2-1	exon_PF3D7_0216700.2-7	SYNONYMOUS_CODING	LOW	SILENT	gtT/gtA	V583	1383	conserved+Plasmodium+protein%2C+unknown+function		CODING	rna_PF3D7_0216700.1-1	exon_PF3D7_0216700.1-7
1	Pf3D7_02_v3	695452	G	T	NON_SYNONYMOUS_CODING	MODERATE	MISSENSE	tGt/tTt	C1268F	1377	conserved+Plasmodium+protein%2C+unknown+function		CODING	rna_PF3D7_0216700.2-1	exon_PF3D7_0216700.2-7	NON_SYNONYMOUS_CODING	MODERATE	MISSENSE	tGt/tTt	C1274F	1383	conserved+Plasmodium+protein%2C+unknown+function		CODING	rna_PF3D7_0216700.1-1	exon_PF3D7_0216700.1-7
1	Pf3D7_02_v3	699237	G	A	SYNONYMOUS_CODING	LOW	SILENT	Ctg/Ttg	L109	1122	conserved+Plasmodium+membrane+protein%2C+unknown+function		CODING	rna_PF3D7_0216800-1	exon_PF3D7_0216800-1
1	Pf3D7_02_v3	710049	A	T	NON_SYNONYMOUS_CODING	MODERATE	MISSENSE	aTc/aAc	I1735N	1817	conserved+Plasmodium+protein%2C+unknown+function		CODING	rna_PF3D7_0217200-1	exon_PF3D7_0217200-1
1	Pf3D7_02_v3	712000	T	A	NON_SYNONYMOUS_CODING	MODERATE	MISSENSE	Ata/Tta	I1085L	1817	conserved+Plasmodium+protein%2C+unknown+function		CODING	rna_PF3D7_0217200-1	exon_PF3D7_0217200-1
1	Pf3D7_02_v3	718354	C	CATATAT	INTERGENIC	MODIFIER
1	Pf3D7_02_v3	718950	T	TTATATA	INTERGENIC	MODIFIER
1	Pf3D7_02_v3	723254	C	CAT	INTERGENIC	MODIFIER
1	Pf3D7_02_v3	723984	G	A	SYNONYMOUS_CODING	LOW	SILENT	acC/acT	T1632	1710	conserved+Plasmodium+protein%2C+unknown+function		CODING	rna_PF3D7_0217600-1	exon_PF3D7_0217600-7
1	Pf3D7_02_v3	726310	C	T	SYNONYMOUS_CODING	LOW	SILENT	aaG/aaA	K946	1710	conserved+Plasmodium+protein%2C+unknown+function		CODING	rna_PF3D7_0217600-1	exon_PF3D7_0217600-6
1	Pf3D7_02_v3	727068	C	G	NON_SYNONYMOUS_CODING	MODERATE	MISSENSE	Gat/Cat	D694H	1710	conserved+Plasmodium+protein%2C+unknown+function		CODING	rna_PF3D7_0217600-1	exon_PF3D7_0217600-6
1	Pf3D7_02_v3	727833	A	AATTATT	CODON_CHANGE_PLUS_CODON_INSERTION	MODERATE		aat/aaAATAATt	N438KII	1710	conserved+Plasmodium+protein%2C+unknown+function		CODING	rna_PF3D7_0217600-1	exon_PF3D7_0217600-6
1	Pf3D7_02_v3	733390	TTA	T	INTERGENIC	MODIFIER
1	Pf3D7_02_v3	735354	A	AAT	INTERGENIC	MODIFIER
1	Pf3D7_02_v3	742747	CAT	C	INTERGENIC	MODIFIER
1	Pf3D7_02_v3	751947	C	G	INTERGENIC	MODIFIER
1	Pf3D7_02_v3	755335	TTATATA	T	INTERGENIC	MODIFIER
1	Pf3D7_02_v3	758351	AAAAAAT	A	CODON_DELETION	MODERATE		aaaaat/-	KN979-	2380	conserved+Plasmodium+protein%2C+unknown+function		CODING	rna_PF3D7_0218600-1	exon_PF3D7_0218600-1
1	Pf3D7_02_v3	761194	C	G	NON_SYNONYMOUS_CODING	MODERATE	MISSENSE	cCg/cGg	P1926R	2380	conserved+Plasmodium+protein%2C+unknown+function		CODING	rna_PF3D7_0218600-1	exon_PF3D7_0218600-1
1	Pf3D7_02_v3	761988	A	C	NON_SYNONYMOUS_CODING	MODERATE	MISSENSE	Aaa/Caa	K2191Q	2380	conserved+Plasmodium+protein%2C+unknown+function		CODING	rna_PF3D7_0218600-1	exon_PF3D7_0218600-1
1	Pf3D7_02_v3	765138	AAT	A	INTRON	MODIFIER				482	pre-mRNA-processing+protein+45%2C+putative+%28PRP45%29		CODING	rna_PF3D7_0218700-1
1	Pf3D7_02_v3	766035	T	A	INTERGENIC	MODIFIER
1	Pf3D7_02_v3	774891	A	G	INTRON	MODIFIER				67	ribosome+associated+membrane+protein+RAMP4%2C+putative		CODING	rna_PF3D7_0219400.2-1		NON_SYNONYMOUS_CODING	MODERATE	MISSENSE	aAa/aGa	K26R	101	ribosome+associated+membrane+protein+RAMP4%2C+putative		CODING	rna_PF3D7_0219400.1-1	exon_PF3D7_0219400.1-1
1	Pf3D7_02_v3	776743	TTA	T	INTERGENIC	MODIFIER
1	Pf3D7_02_v3	778616	AAT	A	INTERGENIC	MODIFIER
1	Pf3D7_02_v3	787986	GAT	G	INTERGENIC	MODIFIER
1	Pf3D7_02_v3	788153	C	CATAT	INTERGENIC	MODIFIER
1	Pf3D7_02_v3	799043	G	A	NON_SYNONYMOUS_CODING	MODERATE	MISSENSE	Gag/Aag	E712K	1558	liver+stage+antigen+3+%28LSA3%29		CODING	rna_PF3D7_0220000-1	exon_PF3D7_0220000-2
1	Pf3D7_02_v3	799053	G	A	NON_SYNONYMOUS_CODING	MODERATE	MISSENSE	aGt/aAt	S715N	1558	liver+stage+antigen+3+%28LSA3%29		CODING	rna_PF3D7_0220000-1	exon_PF3D7_0220000-2
1	Pf3D7_02_v3	800651	G	A	NON_SYNONYMOUS_CODING	MODERATE	MISSENSE	Gat/Aat	D1248N	1558	liver+stage+antigen+3+%28LSA3%29		CODING	rna_PF3D7_0220000-1	exon_PF3D7_0220000-2
1	Pf3D7_02_v3	800695	A	G	SYNONYMOUS_CODING	LOW	SILENT	aaA/aaG	K1262	1558	liver+stage+antigen+3+%28LSA3%29		CODING	rna_PF3D7_0220000-1	exon_PF3D7_0220000-2
1	Pf3D7_02_v3	801565	T	A	NON_SYNONYMOUS_CODING	MODERATE	MISSENSE	agT/agA	S1552R	1558	liver+stage+antigen+3+%28LSA3%29		CODING	rna_PF3D7_0220000-1	exon_PF3D7_0220000-2
1	Pf3D7_02_v3	802340	T	TTA	INTERGENIC	MODIFIER
1	Pf3D7_02_v3	805838	G	A	NON_SYNONYMOUS_CODING	MODERATE	MISSENSE	aGt/aAt	S364N	997	DnaJ+protein%2C+putative		CODING	rna_PF3D7_0220100-1	exon_PF3D7_0220100-2
1	Pf3D7_02_v3	805849	T	G	NON_SYNONYMOUS_CODING	MODERATE	MISSENSE	Tca/Gca	S368A	997	DnaJ+protein%2C+putative		CODING	rna_PF3D7_0220100-1	exon_PF3D7_0220100-2
1	Pf3D7_02_v3	805983	A	G	SYNONYMOUS_CODING	LOW	SILENT	gaA/gaG	E412	997	DnaJ+protein%2C+putative		CODING	rna_PF3D7_0220100-1	exon_PF3D7_0220100-2
1	Pf3D7_02_v3	806161	T	G	NON_SYNONYMOUS_CODING	MODERATE	MISSENSE	Tta/Gta	L472V	997	DnaJ+protein%2C+putative		CODING	rna_PF3D7_0220100-1	exon_PF3D7_0220100-2
1	Pf3D7_02_v3	806687	C	T	NON_SYNONYMOUS_CODING	MODERATE	MISSENSE	tCt/tTt	S647F	997	DnaJ+protein%2C+putative		CODING	rna_PF3D7_0220100-1	exon_PF3D7_0220100-2
1	Pf3D7_02_v3	807820	AATATAT	A	INTERGENIC	MODIFIER
1	Pf3D7_02_v3	810127	C	CAT	INTRON	MODIFIER				180	Plasmodium+exported+protein%2C+unknown+function		CODING	rna_PF3D7_0220200-1
1	Pf3D7_02_v3	817604	C	T	INTERGENIC	MODIFIER
1	Pf3D7_02_v3	817747	T	A	INTERGENIC	MODIFIER
1	Pf3D7_02_v3	817983	TTA	T	INTERGENIC	MODIFIER
1	Pf3D7_02_v3	820526	A	AAT	INTRON	MODIFIER				606	DnaJ+protein%2C+putative		CODING	rna_PF3D7_0220400-1
1	Pf3D7_02_v3	822951	A	AATAT	INTERGENIC	MODIFIER
1	Pf3D7_02_v3	828217	A	T	INTERGENIC	MODIFIER
1	Pf3D7_02_v3	832722	TTATATA	T	INTERGENIC	MODIFIER
1	Pf3D7_02_v3	834776	CAT	C	INTERGENIC	MODIFIER
1	Pf3D7_02_v3	838096	A	AAAATAT	INTERGENIC	MODIFIER
1	Pf3D7_02_v3	838304	TA	T	INTERGENIC	MODIFIER
1	Pf3D7_02_v3	838607	A	T	INTERGENIC	MODIFIER
1	Pf3D7_02_v3	838697	CAT	C	INTERGENIC	MODIFIER
1	Pf3D7_02_v3	839620	T	C	SYNONYMOUS_CODING	LOW	SILENT	Tta/Cta	L260	1440	cytoadherence+linked+asexual+protein+2+%28CLAG2%29		CODING	rna_PF3D7_0220800-1	exon_PF3D7_0220800-1
1	Pf3D7_02_v3	840040	C	A	SYNONYMOUS_CODING	LOW	SILENT	Cga/Aga	R347	1440	cytoadherence+linked+asexual+protein+2+%28CLAG2%29		CODING	rna_PF3D7_0220800-1	exon_PF3D7_0220800-2
1	Pf3D7_02_v3	840090	T	G	SYNONYMOUS_CODING	LOW	SILENT	tcT/tcG	S363	1440	cytoadherence+linked+asexual+protein+2+%28CLAG2%29		CODING	rna_PF3D7_0220800-1	exon_PF3D7_0220800-2
1	Pf3D7_02_v3	840572	C	T	INTRON	MODIFIER				1440	cytoadherence+linked+asexual+protein+2+%28CLAG2%29		CODING	rna_PF3D7_0220800-1
1	Pf3D7_02_v3	843096	C	T	SYNONYMOUS_CODING	LOW	SILENT	taC/taT	Y1101	1440	cytoadherence+linked+asexual+protein+2+%28CLAG2%29		CODING	rna_PF3D7_0220800-1	exon_PF3D7_0220800-9
1	Pf3D7_02_v3	843923	G	A	NON_SYNONYMOUS_CODING	MODERATE	MISSENSE	tGt/tAt	C1377Y	1440	cytoadherence+linked+asexual+protein+2+%28CLAG2%29		CODING	rna_PF3D7_0220800-1	exon_PF3D7_0220800-9
1	Pf3D7_02_v3	843959	G	C	NON_SYNONYMOUS_CODING	MODERATE	MISSENSE	aGt/aCt	S1389T	1440	cytoadherence+linked+asexual+protein+2+%28CLAG2%29		CODING	rna_PF3D7_0220800-1	exon_PF3D7_0220800-9
1	Pf3D7_02_v3	844088	C	A	NON_SYNONYMOUS_CODING	MODERATE	MISSENSE	aCt/aAt	T1432N	1440	cytoadherence+linked+asexual+protein+2+%28CLAG2%29		CODING	rna_PF3D7_0220800-1	exon_PF3D7_0220800-9
1	Pf3D7_02_v3	847196	TTA	T	INTERGENIC	MODIFIER
1	Pf3D7_02_v3	847339	A	C	INTERGENIC	MODIFIER
1	Pf3D7_02_v3	847363	A	T	INTERGENIC	MODIFIER
1	Pf3D7_02_v3	848124	C	T	SYNONYMOUS_CODING	LOW	SILENT	acC/acT	T11	302	Plasmodium+exported+protein%2C+unknown+function		CODING	rna_PF3D7_0221000-1	exon_PF3D7_0221000-1
1	Pf3D7_02_v3	848125	C	G	NON_SYNONYMOUS_CODING	MODERATE	MISSENSE	Ctt/Gtt	L12V	302	Plasmodium+exported+protein%2C+unknown+function		CODING	rna_PF3D7_0221000-1	exon_PF3D7_0221000-1
1	Pf3D7_02_v3	848242	AT	A	INTRON	MODIFIER				302	Plasmodium+exported+protein%2C+unknown+function		CODING	rna_PF3D7_0221000-1
1	Pf3D7_02_v3	848272	G	A	INTRON	MODIFIER				302	Plasmodium+exported+protein%2C+unknown+function		CODING	rna_PF3D7_0221000-1
1	Pf3D7_02_v3	848538	T	G	NON_SYNONYMOUS_CODING	MODERATE	MISSENSE	Tat/Gat	Y110D	302	Plasmodium+exported+protein%2C+unknown+function		CODING	rna_PF3D7_0221000-1	exon_PF3D7_0221000-2
1	Pf3D7_02_v3	848573	C	A	SYNONYMOUS_CODING	LOW	SILENT	gtC/gtA	V121	302	Plasmodium+exported+protein%2C+unknown+function		CODING	rna_PF3D7_0221000-1	exon_PF3D7_0221000-2
1	Pf3D7_02_v3	848579	T	C	SYNONYMOUS_CODING	LOW	SILENT	tcT/tcC	S123	302	Plasmodium+exported+protein%2C+unknown+function		CODING	rna_PF3D7_0221000-1	exon_PF3D7_0221000-2
1	Pf3D7_02_v3	848604	C	A	NON_SYNONYMOUS_CODING	MODERATE	MISSENSE	Cct/Act	P132T	302	Plasmodium+exported+protein%2C+unknown+function		CODING	rna_PF3D7_0221000-1	exon_PF3D7_0221000-2
1	Pf3D7_02_v3	849348	AT	A	INTERGENIC	MODIFIER
1	Pf3D7_02_v3	849392	T	C	INTERGENIC	MODIFIER
1	Pf3D7_02_v3	849396	T	C	INTERGENIC	MODIFIER
1	Pf3D7_02_v3	849468	T	C	INTERGENIC	MODIFIER
1	Pf3D7_02_v3	849495	T	C	INTERGENIC	MODIFIER
1	Pf3D7_02_v3	851023	A	AT	INTERGENIC	MODIFIER
1	Pf3D7_02_v3	851474	A	G	SYNONYMOUS_CODING	LOW	SILENT	tcA/tcG	S99	260	Plasmodium+exported+protein%2C+unknown+function%2C+pseudogene		CODING	rna_PF3D7_0221100-1	exon_PF3D7_0221100-2
1	Pf3D7_02_v3	851696	G	C	NON_SYNONYMOUS_CODING	MODERATE	MISSENSE	Gtt/Ctt	V173L	260	Plasmodium+exported+protein%2C+unknown+function%2C+pseudogene		CODING	rna_PF3D7_0221100-1	exon_PF3D7_0221100-3
1	Pf3D7_02_v3	851708	G	A	NON_SYNONYMOUS_CODING	MODERATE	MISSENSE	Gtt/Att	V177I	260	Plasmodium+exported+protein%2C+unknown+function%2C+pseudogene		CODING	rna_PF3D7_0221100-1	exon_PF3D7_0221100-3
1	Pf3D7_02_v3	851713	T	A	SYNONYMOUS_CODING	LOW	SILENT	gtT/gtA	V178	260	Plasmodium+exported+protein%2C+unknown+function%2C+pseudogene		CODING	rna_PF3D7_0221100-1	exon_PF3D7_0221100-3
1	Pf3D7_02_v3	851714	G	A	NON_SYNONYMOUS_CODING	MODERATE	MISSENSE	Gca/Aca	A179T	260	Plasmodium+exported+protein%2C+unknown+function%2C+pseudogene		CODING	rna_PF3D7_0221100-1	exon_PF3D7_0221100-3
1	Pf3D7_02_v3	851715	C	T	NON_SYNONYMOUS_CODING	MODERATE	MISSENSE	gCa/gTa	A179V	260	Plasmodium+exported+protein%2C+unknown+function%2C+pseudogene		CODING	rna_PF3D7_0221100-1	exon_PF3D7_0221100-3
1	Pf3D7_02_v3	851756	A	C	NON_SYNONYMOUS_CODING	MODERATE	MISSENSE	Agt/Cgt	S193R	260	Plasmodium+exported+protein%2C+unknown+function%2C+pseudogene		CODING	rna_PF3D7_0221100-1	exon_PF3D7_0221100-3
1	Pf3D7_02_v3	854001	A	T	INTERGENIC	MODIFIER
1	Pf3D7_02_v3	854036	A	ATATAT	INTERGENIC	MODIFIER
1	Pf3D7_02_v3	855467	G	A	NON_SYNONYMOUS_CODING	MODERATE	MISSENSE	tGt/tAt	C117Y	206	Plasmodium+exported+protein+%28hyp15%29%2C+unknown+function		CODING	rna_PF3D7_0221200-1	exon_PF3D7_0221200-2
1	Pf3D7_02_v3	859422	T	C	INTERGENIC	MODIFIER
1	Pf3D7_02_v3	859466	G	A	INTERGENIC	MODIFIER
1	Pf3D7_02_v3	860932	G	A	NON_SYNONYMOUS_CODING	MODERATE	MISSENSE	Gaa/Aaa	E118K	307	stevor		CODING	rna_PF3D7_0221400-1	exon_PF3D7_0221400-2
1	Pf3D7_02_v3	861253	A	G	NON_SYNONYMOUS_CODING	MODERATE	MISSENSE	Acg/Gcg	T225A	307	stevor		CODING	rna_PF3D7_0221400-1	exon_PF3D7_0221400-2
1	Pf3D7_02_v3	863284	C	T	STOP_GAINED	HIGH	NONSENSE	tGg/tAg	W158*	225	Pfmc-2TM+Maurer%27s+cleft+two+transmembrane+protein%2C+pseudogene		CODING	rna_PF3D7_0221500-1	exon_PF3D7_0221500-3
1	Pf3D7_02_v3	863682	C	T	NON_SYNONYMOUS_CODING	MODERATE	MISSENSE	Gta/Ata	V26I	225	Pfmc-2TM+Maurer%27s+cleft+two+transmembrane+protein%2C+pseudogene		CODING	rna_PF3D7_0221500-1	exon_PF3D7_0221500-2
1	Pf3D7_02_v3	863684	A	C	NON_SYNONYMOUS_CODING	MODERATE	MISSENSE	gTa/gGa	V25G	225	Pfmc-2TM+Maurer%27s+cleft+two+transmembrane+protein%2C+pseudogene		CODING	rna_PF3D7_0221500-1	exon_PF3D7_0221500-2
1	Pf3D7_02_v3	867251	GT	G	INTERGENIC	MODIFIER
1	Pf3D7_02_v3	867856	AT	A	INTERGENIC	MODIFIER
1	Pf3D7_02_v3	868398	AATAT	A	INTERGENIC	MODIFIER
1	Pf3D7_02_v3	869717	G	T	NON_SYNONYMOUS_CODING	MODERATE	MISSENSE	Cta/Ata	L451I	519	Plasmodium+exported+protein%2C+unknown+function		CODING	rna_PF3D7_0221700-1	exon_PF3D7_0221700-2
1	Pf3D7_02_v3	871200	C	CAT	FRAME_SHIFT	HIGH				519	Plasmodium+exported+protein%2C+unknown+function		CODING	rna_PF3D7_0221700-1	exon_PF3D7_0221700-1
1	Pf3D7_02_v3	891369	A	AATAT	INTERGENIC	MODIFIER
1	Pf3D7_02_v3	900133	C	T	SYNONYMOUS_CODING	LOW	SILENT	gcC/gcT	A201	304	stevor		CODING	rna_PF3D7_0222800-1	exon_PF3D7_0222800-2
1	Pf3D7_02_v3	900134	G	T	NON_SYNONYMOUS_CODING	MODERATE	MISSENSE	Gtt/Ttt	V202F	304	stevor		CODING	rna_PF3D7_0222800-1	exon_PF3D7_0222800-2
1	Pf3D7_02_v3	900195	T	C	NON_SYNONYMOUS_CODING	MODERATE	MISSENSE	gTa/gCa	V222A	304	stevor		CODING	rna_PF3D7_0222800-1	exon_PF3D7_0222800-2
1	Pf3D7_02_v3	900200	C	A	NON_SYNONYMOUS_CODING	MODERATE	MISSENSE	Cat/Aat	H224N	304	stevor		CODING	rna_PF3D7_0222800-1	exon_PF3D7_0222800-2
1	Pf3D7_02_v3	900205	G	A	NON_SYNONYMOUS_CODING	MODERATE	MISSENSE	atG/atA	M225I	304	stevor		CODING	rna_PF3D7_0222800-1	exon_PF3D7_0222800-2
1	Pf3D7_02_v3	940797	A	G	INTERGENIC	MODIFIER
1	Pf3D7_02_v3	940969	C	G	INTERGENIC	MODIFIER
1	Pf3D7_02_v3	940982	A	G	INTERGENIC	MODIFIER
1	Pf3D7_02_v3	941171	A	G	INTERGENIC	MODIFIER
1	Pf3D7_02_v3	941177	G	C	INTERGENIC	MODIFIER
1	Pf3D7_02_v3	941181	T	C	INTERGENIC	MODIFIER
1	Pf3D7_02_v3	941183	G	A	INTERGENIC	MODIFIER
1	Pf3D7_03_v3	4130	G	C	INTERGENIC	MODIFIER
1	Pf3D7_03_v3	4134	G	A	INTERGENIC	MODIFIER
1	Pf3D7_03_v3	4135	A	C	INTERGENIC	MODIFIER
1	Pf3D7_03_v3	4330	G	A	INTERGENIC	MODIFIER
1	Pf3D7_03_v3	7401	G	A	INTERGENIC	MODIFIER
1	Pf3D7_03_v3	7465	G	A	INTERGENIC	MODIFIER
1	Pf3D7_03_v3	7605	T	G	INTERGENIC	MODIFIER
1	Pf3D7_03_v3	7619	T	C	INTERGENIC	MODIFIER
1	Pf3D7_03_v3	7760	G	A	INTERGENIC	MODIFIER
1	Pf3D7_03_v3	10488	C	T	INTERGENIC	MODIFIER
1	Pf3D7_03_v3	10490	A	T	INTERGENIC	MODIFIER
1	Pf3D7_03_v3	53079	T	A	NON_SYNONYMOUS_CODING	MODERATE	MISSENSE	tAt/tTt	Y31F	296	stevor		CODING	rna_PF3D7_0300400-1	exon_PF3D7_0300400-2
1	Pf3D7_03_v3	60339	CT	C	INTERGENIC	MODIFIER
1	Pf3D7_03_v3	60422	T	C	INTERGENIC	MODIFIER
1	Pf3D7_03_v3	61662	G	GTAA	CODON_CHANGE_PLUS_CODON_INSERTION	MODERATE		gcg/gTAAcg	A19VT	368	rifin+%28RIF%29		CODING	rna_PF3D7_0300700-1	exon_PF3D7_0300700-2
1	Pf3D7_03_v3	61663	C	T	NON_SYNONYMOUS_CODING	MODERATE	MISSENSE	gCg/gTg	A19V	368	rifin+%28RIF%29		CODING	rna_PF3D7_0300700-1	exon_PF3D7_0300700-2
1	Pf3D7_03_v3	61664	G	A	SYNONYMOUS_CODING	LOW	SILENT	gcG/gcA	A19	368	rifin+%28RIF%29		CODING	rna_PF3D7_0300700-1	exon_PF3D7_0300700-2
1	Pf3D7_03_v3	65768	C	T	SYNONYMOUS_CODING	LOW	SILENT	taC/taT	Y317	321	rifin+%28RIF%29		CODING	rna_PF3D7_0300800-1	exon_PF3D7_0300800-2
1	Pf3D7_03_v3	66596	TTATATA	T	INTERGENIC	MODIFIER
1	Pf3D7_03_v3	67533	AAT	A	INTERGENIC	MODIFIER
1	Pf3D7_03_v3	68403	G	A	NON_SYNONYMOUS_CODING	MODERATE	MISSENSE	atG/atA	M124I	216	stevor-like		CODING	rna_PF3D7_0300900-1	exon_PF3D7_0300900-2
1	Pf3D7_03_v3	70089	T	G	NON_SYNONYMOUS_CODING	MODERATE	MISSENSE	Aat/Cat	N611H	819	acyl-CoA+synthetase+%28ACS2%29		CODING	rna_PF3D7_0301000-1	exon_PF3D7_0301000-1
1	Pf3D7_03_v3	71291	A	G	NON_SYNONYMOUS_CODING	MODERATE	MISSENSE	aTt/aCt	I210T	819	acyl-CoA+synthetase+%28ACS2%29		CODING	rna_PF3D7_0301000-1	exon_PF3D7_0301000-1
1	Pf3D7_03_v3	71899	A	T	SYNONYMOUS_CODING	LOW	SILENT	atT/atA	I7	819	acyl-CoA+synthetase+%28ACS2%29		CODING	rna_PF3D7_0301000-1	exon_PF3D7_0301000-1
1	Pf3D7_03_v3	71961	GTATATA	G	INTERGENIC	MODIFIER
1	Pf3D7_03_v3	78779	T	A	SYNONYMOUS_CODING	LOW	SILENT	ctA/ctT	L492	610	serine%2Fthreonine+protein+kinase%2C+FIKK+family+%28FIKK3%29		CODING	rna_PF3D7_0301200-1	exon_PF3D7_0301200-2
1	Pf3D7_03_v3	83699	T	A	INTERGENIC	MODIFIER
1	Pf3D7_03_v3	85633	T	C	NON_SYNONYMOUS_CODING	MODERATE	MISSENSE	aAt/aGt	N135S	243	Plasmodium+exported+protein%2C+unknown+function		CODING	rna_PF3D7_0301400-1	exon_PF3D7_0301400-2
1	Pf3D7_03_v3	85825	A	G	NON_SYNONYMOUS_CODING	MODERATE	MISSENSE	aTc/aCc	I71T	243	Plasmodium+exported+protein%2C+unknown+function		CODING	rna_PF3D7_0301400-1	exon_PF3D7_0301400-2
1	Pf3D7_03_v3	88577	A	T	NON_SYNONYMOUS_CODING	MODERATE	MISSENSE	gaT/gaA	D176E	284	Plasmodium+exported+protein%2C+unknown+function		CODING	rna_PF3D7_0301500-1	exon_PF3D7_0301500-2
1	Pf3D7_03_v3	89009	T	TTATA	INTRON	MODIFIER				284	Plasmodium+exported+protein%2C+unknown+function		CODING	rna_PF3D7_0301500-1
1	Pf3D7_03_v3	91893	C	G	NON_SYNONYMOUS_CODING	MODERATE	MISSENSE	cGa/cCa	R474P	732	Plasmodium+exported+protein+%28hyp1%29%2C+unknown+function+%28GEXP21%29		CODING	rna_PF3D7_0301600-1	exon_PF3D7_0301600-2
1	Pf3D7_03_v3	92778	C	T	NON_SYNONYMOUS_CODING	MODERATE	MISSENSE	aGa/aAa	R179K	732	Plasmodium+exported+protein+%28hyp1%29%2C+unknown+function+%28GEXP21%29		CODING	rna_PF3D7_0301600-1	exon_PF3D7_0301600-2
1	Pf3D7_03_v3	93003	A	G	NON_SYNONYMOUS_CODING	MODERATE	MISSENSE	tTt/tCt	F104S	732	Plasmodium+exported+protein+%28hyp1%29%2C+unknown+function+%28GEXP21%29		CODING	rna_PF3D7_0301600-1	exon_PF3D7_0301600-2
1	Pf3D7_03_v3	98025	C	CATAT	INTERGENIC	MODIFIER
1	Pf3D7_03_v3	100628	CAT	C	INTERGENIC	MODIFIER
1	Pf3D7_03_v3	103264	ATTAT	A	INTERGENIC	MODIFIER
1	Pf3D7_03_v3	106231	T	A	NON_SYNONYMOUS_CODING	MODERATE	MISSENSE	aaA/aaT	K293N	398	conserved+Plasmodium+protein%2C+unknown+function		CODING	rna_PF3D7_0301900-1	exon_PF3D7_0301900-1
1	Pf3D7_03_v3	106241	G	A	NON_SYNONYMOUS_CODING	MODERATE	MISSENSE	aCa/aTa	T290I	398	conserved+Plasmodium+protein%2C+unknown+function		CODING	rna_PF3D7_0301900-1	exon_PF3D7_0301900-1
1	Pf3D7_03_v3	107372	T	TTATA	INTERGENIC	MODIFIER
1	Pf3D7_03_v3	108536	A	C	NON_SYNONYMOUS_CODING	MODERATE	MISSENSE	Tct/Gct	S449A	600	golgi+organization+and+biogenesis+factor%2C+putative		CODING	rna_PF3D7_0302000-1	exon_PF3D7_0302000-1
1	Pf3D7_03_v3	113959	AATAT	A	INTERGENIC	MODIFIER
1	Pf3D7_03_v3	115739	G	A	NON_SYNONYMOUS_CODING	MODERATE	MISSENSE	tGc/tAc	C557Y	1338	serine%2Fthreonine+protein+kinase+%28SRPK1%29		CODING	rna_PF3D7_0302100-1	exon_PF3D7_0302100-1
1	Pf3D7_03_v3	118001	T	A	NON_SYNONYMOUS_CODING	MODERATE	MISSENSE	aTt/aAt	I1311N	1338	serine%2Fthreonine+protein+kinase+%28SRPK1%29		CODING	rna_PF3D7_0302100-1	exon_PF3D7_0302100-1
1	Pf3D7_03_v3	118067	A	C	NON_SYNONYMOUS_CODING	MODERATE	MISSENSE	aAc/aCc	N1333T	1338	serine%2Fthreonine+protein+kinase+%28SRPK1%29		CODING	rna_PF3D7_0302100-1	exon_PF3D7_0302100-1
[truncated: 9,820 more rows]

## Sheet: Dd2_F227I_IDI6273_#3_clone1
As for the second flask in this selection series, this clone had two wild-type copies of pfdhodh and exhibited dug resistance. While there are many mutations (especially as this is a Dd2-based parasite aligned to a 3D7 scaffold),
[truncated: 10,615 more rows]

[truncated: 1 more sheets: Dd2_Genz666136]
